# Supplementary material for: Mitochondrial cytochrome c oxidase subunit I (COI) metabarcoding of Foraminifera communities using taxon-specific primers
Source: PeerJ. 2022 Sep 5;10:e13952. doi: 10.7717/peerj.13952 (PMC9454970; doi:10.7717/peerj.13952)
Supplement: Supplemental Information 1 [file peerj-10-13952-s001.xlsx]

## Sheet: Suppl1_Raw_reads
Mitochondrial cytochrome c oxidase subunit I (COI) metabarcoding of Foraminifera communities using taxon-specific primers
Jan-Niklas Macher 1)*, Dimitra Maria Bloska1), Maria Holzmann2), Elsa B. Girard1),3), Jan Pawłowski4), Willem Renema 1),2)
Supplementary Table 1: Foraminifera single-cell reference metabarcoding, raw reads
#OTU ID	e12301_12301_notavailable_JC02_B_G8_POOL2_82053_158_CGAGGCTGGAGCCTTA_L01_merged_trimmed_filtered_filtered	e13170_13170_notavailable_JC02_B_A9_POOL2_82053_160_AAGAGGCATCGACTAG_L01_merged_trimmed_filtered_filtered	e14668_14668_notavailable_JC03_D_E1_POOL2_82053_196_ACTCGCTACTATTAAG_L01_merged_trimmed_filtered_filtered	e14698_14698_notavailable_JC02_B_B9_POOL2_82053_161_AAGAGGCATTCTAGCT_L01_merged_trimmed_filtered_filtered	e16463_16463_notavailable_JC03_D_F1_POOL2_82053_197_ACTCGCTAAAGGCTAT_L01_merged_trimmed_filtered_filtered	e17160_17160_notavailable_JC02_B_D9_POOL2_82053_163_AAGAGGCAGCGTAAGA_L01_merged_trimmed_filtered_filtered	e17173_17173_notavailable_JC02_B_E9_POOL2_82053_164_AAGAGGCACTATTAAG_L01_merged_trimmed_filtered_filtered	e17225_17225_notavailable_JC02_B_F9_POOL2_82053_165_AAGAGGCAAAGGCTAT_L01_merged_trimmed_filtered_filtered	e17321_17321_notavailable_JC02_B_G9_POOL2_82053_166_AAGAGGCAGAGCCTTA_L01_merged_trimmed_filtered_filtered	e17554_17554_notavailable_JC02_B_H9_POOL2_82053_167_AAGAGGCATTATGCGA_L01_merged_trimmed_filtered_filtered	e17572_17572_notavailable_JC02_B_A10_POOL2_82053_168_GTAGAGGATCGACTAG_L01_merged_trimmed_filtered_filtered	e17595_17595_notavailable_JC02_B_B10_POOL2_82053_169_GTAGAGGATTCTAGCT_L01_merged_trimmed_filtered_filtered	e17601_17601_notavailable_JC02_B_C10_POOL2_82053_170_GTAGAGGACCTAGAGT_L01_merged_trimmed_filtered_filtered	e17611_17611_notavailable_JC02_B_D10_POOL2_82053_171_GTAGAGGAGCGTAAGA_L01_merged_trimmed_filtered_filtered	e17907_17907_notavailable_JC02_B_F10_POOL2_82053_173_GTAGAGGAAAGGCTAT_L01_merged_trimmed_filtered_filtered	e17918_17918_notavailable_JC02_B_G10_POOL2_82053_174_GTAGAGGAGAGCCTTA_L01_merged_trimmed_filtered_filtered	e17921_17921_notavailable_JC02_B_H10_POOL2_82053_175_GTAGAGGATTATGCGA_L01_merged_trimmed_filtered_filtered	e17944_17944_notavailable_JC02_B_A11_POOL2_82053_176_GCTCATGATCGACTAG_L01_merged_trimmed_filtered_filtered	e18034_18034_notavailable_JC02_B_C11_POOL2_82053_178_GCTCATGACCTAGAGT_L01_merged_trimmed_filtered_filtered	e18043_18043_notavailable_JC02_B_D11_POOL2_82053_179_GCTCATGAGCGTAAGA_L01_merged_trimmed_filtered_filtered	e18053_18053_notavailable_JC02_B_E11_POOL2_82053_180_GCTCATGACTATTAAG_L01_merged_trimmed_filtered_filtered	e18080_18080_notavailable_JC02_B_F11_POOL2_82053_181_GCTCATGAAAGGCTAT_L01_merged_trimmed_filtered_filtered	e18209_18209_notavailable_JC02_B_G11_POOL2_82053_182_GCTCATGAGAGCCTTA_L01_merged_trimmed_filtered_filtered	e18230_18230_notavailable_JC02_B_H11_POOL2_82053_183_GCTCATGATTATGCGA_L01_merged_trimmed_filtered_filtered	e18256_18256_notavailable_JC02_B_A12_POOL2_82053_184_ATCTCAGGTCGACTAG_L01_merged_trimmed_filtered_filtered	e18607_18607_notavailable_JC02_B_B12_POOL2_82053_185_ATCTCAGGTTCTAGCT_L01_merged_trimmed_filtered_filtered	e18653_18653_notavailable_JC02_B_C12_POOL2_82053_186_ATCTCAGGCCTAGAGT_L01_merged_trimmed_filtered_filtered	e18664_18664_notavailable_JC02_B_D12_POOL2_82053_187_ATCTCAGGGCGTAAGA_L01_merged_trimmed_filtered_filtered	e18990_18990_notavailable_JC02_B_E12_POOL2_82053_188_ATCTCAGGCTATTAAG_L01_merged_trimmed_filtered_filtered	e19231_19231_notavailable_JC02_B_F12_POOL2_82053_189_ATCTCAGGAAGGCTAT_L01_merged_trimmed_filtered_filtered	e19260_19260_notavailable_JC02_B_G12_POOL2_82053_190_ATCTCAGGGAGCCTTA_L01_merged_trimmed_filtered_filtered	e19296_19296_notavailable_JC03_D_A1_POOL2_82053_192_ACTCGCTATCGACTAG_L01_merged_trimmed_filtered_filtered	e19688_19688_notavailable_JC03_D_C1_POOL2_82053_194_ACTCGCTACCTAGAGT_L01_merged_trimmed_filtered_filtered	e20889_20889_notavailable_JC03_D_D1_POOL2_82053_195_ACTCGCTAGCGTAAGA_L01_merged_trimmed_filtered_filtered	e6300_6300_notavailable_JC02_B_F8_POOL2_82053_157_CGAGGCTGAAGGCTAT_L01_merged_trimmed_filtered_filtered	e8292_8292_notavailable_JC02_B_E8_POOL2_82053_156_CGAGGCTGCTATTAAG_L01_merged_trimmed_filtered_filtered	eneg1_neg1_neg1_JC01_A_H12_POOL2_82053_95_ATCTCAGGTCTCTCCG_L01_merged_trimmed_filtered_filtered	eneg2_neg2_neg2_JC02_B_H12_POOL2_82053_191_ATCTCAGGTTATGCGA_L01_merged_trimmed_filtered_filtered	eneg3_neg3_neg3_JC03_D_F10_POOL2_82053_269_CGATCAGTAAGGCTAT_L01_merged_trimmed_filtered_filtered
Tax	Eggerelloides scaber	Elphidium williamsoni	Neoassilina ammonoides	Rosalina sp.	Notorotalia finlayi	Trifarina earlandi	Uvigerina bifurcata	Globocassidulina biora	Stainforthia sp.	Micrometula sp.	Buccella peruviana	Rosalina sp.	Bolivina sp.	Cribrorotalia sp.	Bolivina sp.	Glabratella sp.	Glabratellina sp.	Cibicidoides lobatulus	Discanomalina coronata	Murayinella globosa	Planoglabratella opercularis	Aschemonella monile	Haynesina germanica	Psammina limbata	Bizarria bryiformis	Epistominella exigua	Oridorsalis umbonatus	Calcarina sp._Indonesia_Sumba	Lacogromia cassipara	Neoassilina ammonoides	Psammophaga sp.	Psammophaga sp.	Cibicidoides wuellerstorfi	Cassidulinoides parkerianus	Buccella frigida	Pullenia subcarinata	Neg	Neg	Neg
Otu01	0	0	2	0	1	0	0	0	0	1	0	0	0	0	0	1	0	0	0	0	0	0	0	0	1	1	2	0	0	0	33971	42588	1	1	0	0	0	0	0	>Otu01 GTTTTATGTTCCTCTTTCTATAATGAATTCTTCTTGTATGGATTTAATGTTGTTCTCTTTACATTTAGCTGGATTAAGTTCTTTATTAGGTTCTCTTAATTTTATTGTTTCTTTATTAAAGGCTTGTAATCTTTCTATTTTATATTCATCTTTATTCTTACCTTTATTTCCTTGATCTATCTTATTTACTTCTTTATTATTAATTATTAGTTTACCTGTGTTGGCTGGATGTATTACAATGATTATTTTTGATAGACATTTTAATTCTTCTTTCTTTGATCCTTTAAGAGGAGGTGATCTTTTACTCTTT
Otu02	0	0	0	0	1	0	0	2	1	0	2	0	34826	2	32318	2	1	1	2	0	0	0	0	0	0	0	3	0	0	1	0	0	2	0	1	0	0	0	0	>Otu02 ATCTCATGCTCCATTATTAATTATAAATTATTCTTCTATTGATCTCATGTTTTTTCCTTCACACATTGTTAGATTAAGTAGTTTATTAGGGTCTATTAATTCTATTGTTACTTTATTAAAATCTAGTAATCTTTCTATTATTAATTGCTTTTTATTTTTACCTTTATATTGTTGATCTATATTCTTTACACCAGTATTATTAATTATTAGTCTTCCTGTATCAGCAGGAGTAATTACAATGATTATTTCTGATAGACACTCTAATCGTCCTTCTCTTGATCCATCAAGAGGTGGAGATTTATTATCACCT
Otu03	0	0	2	0	0	0	1	0	0	0	0	1	0	0	2	36	36429	0	3	0	27822	3	1	1	0	0	0	0	1	0	0	0	0	0	0	0	0	1	0	>Otu03 TTCTCATGCTCCATTACCAATTATAAATTATTCTTCTATTGATCTCATGTCTTTTCCTTTACACATTGTTGGATTAAGTAGTTTATTAGGATCTATTAATTTTATTGTTACTTTATTAAAGTCTAGTAATCTATCAGTTATTAATTCATTTCTATTTTTACCTTCATATAGTTGACCTATATTCTTTACACCAGTCTTATTAATTATTAGTCCTCCTATATCAGCAGGAGTAATTACAACGATTATATTTGATCGACATTCTAATCGTCCTTCTCTTGATCCATTAAGAGGTGGAGACTTATTATCACCT
Otu04	1	6	1	7	3	29402	25909	10	45	2	22	4	2	5	2	3	2	12	2	1	4	2	8	1	0	27	5	1	1	0	0	0	6	8	2	1	0	0	0	>Otu04 ATCTCATGCTCCATCATCAATTATAAACTATTCTTCTATTGATCTCATGTTTTTTTCTTTACACATTGTTGGATTAAGTAGTTTATTAGGATCTATTAATTCTATTGTTACTTTATTAAAATCTAGTAATCTTTCTATTATTAATTCCTTTCTGTTTTTACCTCCATATTGTTGATCTATATTCTTTACATCAGTATTATTAATTATTAGTCTTCCTGTATCAGCAGGAGTAATTACAATGATTATTTCTGATCGACATTCTAATCGTCCTTCTCTTGATCCATTAAGAGGTGGAGATTTATTATCACCT
Otu05	0	5	44983	3	5	12	5	17	8	3	0	1	0	0	1	1	3	1	0	2	4	0	4	6	3	4	3	1	4	3	4	5	2	9	0	0	4	5	0	>Otu05 ATCTCATGCTCCTTTATCCATTATAAACTATTCTTCTATTGATCTGATGTTTTTTTCTTTACACATTGTAGGATTAAGTAGTTTATTAGGATCTATTAACTCTATTGTTACTTTATTAAAATCTACCAATCTATCTATTATTAATTCCTTTCTGTTTTTACCTCTATATTGTTGATCTATATTCTTTACTTCAGTGTTATTAATTATTAGTCTTCCTGTATTAGCAGGAGTAATTACAATGATTATTTCTGATCGACATTCTAACTGTCCTTTTCTTGATCCATTAAGAGGTGGTGATTTATTATTACCT
Otu06	0	0	2	1	1	1	0	82	1	0	0	0	0	2	0	0	0	0	0	1	0	0	0	0	0	0	0	4	0	0	0	1	4	37557	0	0	0	0	0	>Otu06 ATCTCATGCTCCATTATCAATTATAAACTATTCTTCTATTGATCTCATGTTTTTTTCATTACACATTGTTGGACTTAGTAGTTTATTAGGATCTATTAATTCTATTGTTACTTTATTAAAATCTAGTAATCTTTCTATTATTAATTCCTTTCTGTTTTTACCTCCATATTGTTGATCTATTTTCTTTACATCAGTATTATTAATTATTAGTCTTCCTGTATTAGCAGGAGTAATTACAACGATTATTTCTGATCGACATTCTAATCGTCCTTCTCTTGATCCATTAAGAGGTGGAGATTTATTATTACCT
Otu07	0	0	2	0	35959	0	0	1	0	0	1	0	0	1	2	0	0	0	0	0	0	2	0	0	0	0	0	0	0	0	0	0	0	4	1	0	0	0	1	>Otu07 ATCTCATGCACCATCATCTATTATAAACTATTCTTCTATTGATCTCATGTTTTTTTCTTTACACATTGTTGGATTAAGTAGTTTATTAGGATCTATTAATTCTATTATTAGTTTATTAAAATCTAGTAATCTTTCTATTATTAATTCCTTTCTGTTTTTACCTTTATATTGTTGATCTATATTCTTTACATCAGTATTATTAATTATTAGTCCTCCTGTATCAGCAGGAGTAATTACAATGATTATTTCTGATCGACATTCTAATCGTCCTTCTCTTGATCCATGTAGAGGTGGAGATTTATTATTACCT
Otu08	1	1	1	3	2	5	1	1	32278	2	9	0	0	2	0	2	0	5	0	1	1	0	2	2	0	16	4	0	0	0	1	0	0	0	0	1	0	1	0	>Otu08 ATCTCATGCTCCATCATCAATTATAAACTATTCTTCTATTGATCTCATGTTTTTTTCTTTACACATTGTTGGATTAAGTAGTTTATTAGGATCTATCAATTCTATTGTTACTTTATTAAAATCTAGTAATCTTTCTATTATTAATTCCTTTCTGTTTTTACCTCCATATTGTTGATCTATATTCTTTACATCAGTATTATTAATTATTAGTCCTCCTGTATCAGCAGGAGTAATTACAATGATTATTTCTGATCGACATTCTAATCGTCCTTCTCTTGATCCATTAAGAGGTGGAGATTTATTATTACCT
Otu09	0	1	0	35872	0	0	0	0	0	1	0	1	0	0	0	0	0	0	0	0	0	0	0	0	0	0	0	0	0	0	0	0	0	0	0	0	0	0	0	>Otu09 TTCTCATGCTTTATTACTAACTATAAATTATTCTTCTATTGATCCTATGTTCCTTTCTTTACACATTGTTGGACTAAGTAGTTTATTAGGATCTATTAATTCTATTGTTACTTTATTAAAATCTAGTAATCTTTCTATTATTAATTCCTTTCTGTTTTTACTTCTATATTGTTGATTTATATTCTTTACATCAGTCTTATCAATTATTAGTCCTCTTGTATCAGCAGGAGTAATTACAATGATTATTTCTGATCGACATTCTAATCGTCTTTCTCTTGATTTATTAAGAGGTGGAGATTTATTATTACCT
Otu10	0	0	0	4	1	0	0	0	0	0	45	33057	99	1	0	1	0	0	1	0	0	0	0	0	0	2	0	0	0	0	0	1	3	1	0	0	0	0	0	>Otu10 TTCTTATGCTCCATTATTCATTATAAATTATTCTTCTATTGATCTTATGTTCCTTTCTTTACACATTGTTGGACTAAGTAGTTTATTAGGATCTATTAATTCTATTGTTACTTTATTAAAATCTAGTAATCTTTCTATTATTAATTCCTTTCTGTTTTTACTTCTATATTGTTGATCTATATTCTTTACATCAGTCTTATTAATTATTAGTCTTCCTGTATCAGCAGGAGTAATTACAATGATTATTTCTGATCGACATTCTAATCGTCCTTCTCTTGATCCATTAAGAGGTGGAGATTTATTATTACCT
Otu11	0	34547	0	0	0	0	0	1	3	0	0	0	0	0	0	0	0	1	0	0	0	0	0	0	0	0	0	0	0	0	0	2	0	0	0	0	0	0	0	>Otu11 ATCTCATGCTCCATCATCAATTATAAACTATTCTTCTATTGATGTCATGTTTTTTTCTTTACACATTGTTGGATTAAGTAGTTTATTAGGATCTATTAATTCTATTATTACTTTATTAAAATCTAGTAACCTATCTATTATTAATTGCTTTCTATTCCTGCCTTTATATTGTTGATCTATATTCTTTACATCAGTATTATTAATTATTAGTCCTCCTGTATCAGCAGGGGTAATAACAATGATTATTTCTGATCGACATTCTAATCGTCCTTCTCTTGATCCATGTAGAGGTGGAGATTTATTATTACCT
Otu12	0	0	3	0	0	0	2	0	0	0	0	0	0	0	0	0	0	0	0	0	0	0	0	0	0	0	0	0	3	0	0	0	0	0	0	38255	0	0	0	>Otu12 ATCTCATGCTCCATCAGCAATTATAAACTATTCTCCTATTGATCCAATGTTTTTTCCTTCACACATTGTTGGATTAAGTAGTCTATTAGGATTTATTAATTCTATTGTTACTTTATTAAAATCAAGTAATCTTTCTATAGTTAATTCCTTTCTGTTTTTACCATCATATTGTTGATCTATACTCTTTACACCAGCATTATCAATTATTAGTCCTCCTGTATCAGCAGGAGTAATTACAACGATTATTTCTGATCGACATTCTAATCGTTGTTCTCTTGATCCATTAAGAGGTGGAGATTTATTATCACCT
Otu13	0	0	1	0	3	0	0	0	0	0	0	0	0	0	0	0	0	0	2	0	0	0	0	0	0	0	3	0	0	0	0	0	39376	1	0	0	0	0	0	>Otu13 ATCTCATGCTTTATCACTAATTATAAACTATTCTTCTATTGATCCTATGTTTTTTTCCTCATACATTGTTGGATTAAGTAGTTTATTAGGATTTATTAATTCTATTGTTACTTTATTAAAATCTAGTAATCTTCCTATTATTAATTCCTTTCTGTTTTTACCTCCATATTGTTGATCTATATTCTTTACATCAGTATTATTAATTATTAGTCCTCCTGTATCAGCAGGAGTAATTACAATGATTATTTCTGATTGACATTCTAATCGTCTTTCTCTTGATCTATTAAGAGGTGGAGATTTATTACCACCT
Otu14	0	20	0	0	35	0	0	0	1	0	20	0	1	31087	0	0	0	2	0	0	0	0	0	0	0	2	0	0	0	0	0	0	1	2	24	0	0	0	0	>Otu14 ATCTCATGCTCCATCATCAATTATAAACTATTCTTCTATTGATCTCATGTTTTTTTCTTTACACATTGTTGGATTAAGTAGTTTATTAGGATCTATTAATTCTATTATTACTTTATTAAAATCTAGTAATCTTTCTATTATTAATTCCTTTCTGTTTTTACCTTTATATTGTTGATCTATATTCTTTACATCAGTATTATTAATTATTAGTCCTCCTGTATCAGCAGGAGTAATTACAATGATTATTTCTGATCGACATTCTAATCGTCCTTCTCTTGATCCATGTAGAGGTGGAGATTTATTATTACCT
Otu15	0	0	0	0	0	0	0	0	0	0	0	0	0	0	1	0	0	0	0	0	0	0	0	0	3	5	1	3	0	32673	3	0	0	0	1	0	0	1	0	>Otu15 ATCTCATGCTCCTTTATCCATTATTAATTATTCCTCTATTGATCTTATGTTTTTTTCTTTACACATTGTAGGATTAAGTAGTTTATTAGGATCTATTAACTCTATTGTTACTTTATTAAAATCTACCAATCTATCTATTATTAATTCCTTTCTGTTTTTACCTTTGTATTGTTGATCTATATTCTTTACTTCAGTGTTATTAATTATTAGTCTTCCTGTATTAGCAGGAGTAATTACAATGATTATTTCTGATCGACATTCTAACTGTTCTTTCCTTGATCCATTAAGAGGTGGTGATTTATTATTACCT
Otu16	0	0	0	0	0	0	0	0	0	0	0	1	0	0	0	0	0	0	0	1	0	0	0	0	1	1	1	37245	1	2	2	0	0	0	0	0	1	1	0	>Otu16 ATCTCATGCTCCTTTATCCATTATAAATTACTCATCTATTGATCTTATGTTTTTTTCTTTACACATTGTAGGATTAAGTAGTTTATTAGGATCTATTAACTTTATTATTACTTTATTAAAGTCTACTAATCTATCTATTATTAATTCCTTTCTATTTTTATCTCTATATTGTTGATCTATATTCTTTACCTCTGTATTATTAATTATTAGTCTTCCTGTATTAGCAGGAGTAATTACAATGATTATTTCTGATCGACATTCTAACTGTTCTTTTCTTGATCCATTAAGAGGTGGTGATTTATTATTATTT
Otu17	29278	0	0	0	0	0	0	0	1	0	0	0	0	0	0	2	0	0	0	0	0	0	0	0	0	1	0	0	0	0	2	0	0	0	2	2	0	0	0	>Otu17 ATCTCATGTTCCATTATCAATTATAAATTATTCTTCTATTGATCTTATGTTTTTTTCTTTACACATTGTTGGATTAAGTAGTTTATTAGGATCTATTAATTCTATTATTACTTTATTAAAATCTTCTAATCTTTCTATTATTAATTCATTTTTATATTTACCTTTATATTGTTGATCTATATTCTTTACATCAGTCTTATTAATTATTAGTCTTCCTGTTCTAGCAGGAGTAATTACAATGATTATTTCTGATCGACATTCTAATTGTCCTTCTTTTGATCCATTAAGAGGTGGAGATTTATTATTATCT
Otu18	0	0	0	0	0	0	0	0	0	0	34140	0	2	0	0	0	0	4	0	0	0	0	0	0	2	0	0	0	0	0	0	2	0	0	30	0	0	0	0	>Otu18 ATCTCATGCTCCATCATCAATTATAAACTATTCTTCTATTGATCTCATGTTTTTTTCTTTACACATTGTTGGATTAAGTAGTTTATTAGGATCTATTAATTCTATTATTAGTTTATTAAAATGTAGTAATCTTTCTATTATTAATTCGTTTCTGTTTTTACCTTTATATTGTTGATCTATATTCTTTACATCACTATTATTAATTATTAGTCCTCCTGTATCAGCAGGAGTAATTACAATGATTATTTCTGATCGACATTCTAATCGTCCTTCTCTTGATCCATGTAGAGGTGGAGATTTATTATTACCT
Otu19	0	0	0	0	0	0	0	0	0	0	1	0	0	0	0	0	0	37689	2	2	3	1	2	0	0	0	0	0	0	0	0	5	0	0	0	0	0	0	0	>Otu19 ATCTCATGCTCCATCACCAATTATAAACTATTCTTCTATTGATCCTATGTTTTTTTCCTCACACATTGTTAGATTAAGTAGTTTATTAGGATCTATTAATTCTATTGTTACTTTATTAAAATCTAGTAATCTTTCTATTATTAATTCCTTTCTGTTTTTACTTCCATATTGTTGATCTATATTCTTTACATCAGTATTATTAATTATTAGTCCTCCTGTATCAGCAGGAGTAATTACAATGATTATTTCTGATCGACATTCTAATCGTCCTTCTCTTGATCCATTAAGAGGTGGAGATTTATTACCACCT
Otu20	0	0	0	0	0	0	0	1	2	0	1	2	0	2	1	32991	88	0	0	0	54	0	0	0	0	0	0	0	0	0	4	0	0	0	0	0	0	0	0	>Otu20 TTCTCATGCTCCATTACCAATTATAAATTATTCTTCTATTGATCTCATGTCTTTTCCTTTACACATTGTTGGATTAAGTAGTTTATTAGGATCTATTAATTTTATTGTTACTTTATTAAAGTCTAGTAATCTATCAGTTATTAATTCATTTCTATTTTTACCTTCATATAGTTGACCTATATTCTTTACACCAGTCTTATTAATTATTAGTCCTCCTGTATCAGCAGGAGTAATTACAACGATTATATTTGATCGACATTCTAATCGTCCTTCTCTTGATCCATTAAGAGGTGGAGACTTATTATCACCT
Otu21	0	0	0	0	0	0	0	0	0	0	0	0	0	0	0	0	0	0	0	0	0	0	0	0	1	1	0	2	31186	0	0	0	0	0	0	0	0	2	0	>Otu21 TTTTTATGTACCTCTGTCTCTATTAAATTATTCATCAATTGATATTATGTTCTTTTCATTACATTTCGCGGGATTAAGCTCTTTATTAGGATCAATTAATTTTATTGTTTCTTTAATTAAAGGTTGTAATCTTTCTATTTTATATTCTTCATTCTTTTTACCATTATTTCCTTGATCTATCTTTTTTACATCTTTATTATTAATTTTATCAATACCAGTTTTAGCTGCATGTATTACAATGATTATTTATGATCGACATTTTAATTGTTCATTTTTTGATCCGGTACGAGGAGGTGATCTTTTACTTTTT
Otu22	3	0	0	0	4	0	0	3	1	0	42	0	0	0	4	0	0	0	0	0	0	0	0	0	0	0	0	0	0	0	0	0	0	0	32484	0	0	0	1	>Otu22 ATCTCATGCTCCATCATCAATTATAAACTATTCTTCTATTGATCTCATGTTTTTTTCTTTACACATTGTTGGATTAAGTAGTTTATTAGGATCTATTAATTCTATTATTAGTTTATTAAAATCTAGTAATCTTTCTATTATTAATTCGTTTCTGTTTTTACCTTTATATTGTTGATCTATATTCTTTACATCACTATTATTAATTATTAGTCCTCCTGTATCAGCAGGAGTAATTACAATGATTATTTCTGATCGACATTCTAATCGTCCTTCTCTTGATCCATGTAGAGGTGGAGATTTATTATTACCT
Otu23	0	0	0	0	0	0	0	0	0	1	0	0	0	0	0	0	1	0	2	2	0	2	1	29727	0	0	0	0	0	0	0	0	0	0	0	0	0	0	0	>Otu23 ATTTTATGTACCTTTGTCTATTATGAATTATTGTTCTATTGATTTAATGTTCTTCTCATTACATATGTTAGGATTATCTTCTATATTAGGATCTATTAATTTTATTTGTACTATATTTAAAGCATCTAATTTATCAATACAATATAATATATTATTTTTATCATTATTTTCTTGATCTATATTTGCTACATCTGTCTTATTAATAATATCATTACCTGTATTAGCTGGATGTATAACGATGATAATTTTTGATAGACATTTTAATACATCTTTCCTTGATCCAATTAGAGGTGGTGACATCATATATCTT
Otu24	0	1	1	1	5	0	0	0	1	0	0	0	0	1	0	0	0	2	0	2	2	1	25829	0	0	55	0	0	0	0	1	2	3	3	0	0	0	0	0	>Otu24 ATCTCATGCTCCATCATCAATTATAAACTATTCTTCTATTGATCTCATGTTTTTTTCTTTACACATTGTTGGATTAAGTAGTTTATTAGGATCTATTAATTCTATTATTACTTTATTAAAATCTAGTAATCTTTCTATTATTAATTCCTTTCTGTTTTTACCTCCATATTGTTGATCTATATTCTTTACATCAGTATTATTAATTATTAGTCCTCCTGTATCAGCAGGTGTAATTACAATGATTATTTCTGATCGACATTCTAATCGTCCTTCTCTTGATCCATTAAGAGGTGGAGATTTATTATTACCT
Otu25	0	1	0	0	0	0	0	0	0	31808	0	0	0	0	0	0	0	0	0	0	0	0	0	1	0	0	0	0	0	0	0	0	0	0	0	0	0	1	0	>Otu25 ATTTCATGTTCCTCCATCTATTATGAATTCTTCTTCAATCGATTTCATGTTATTCTCTTTACATTTAGTTGGATTAAGTCCTTTATCAGGATCAATTAATTTTATTGTTACTTCATTAAAGGCATCTAGTCTTTCAGTTATTTCCATGTCATTATTCTTACCTCTATTTCCTCGAAGTATATTATTTACTTCTTTATTATTATCAATTTCTCTTCCTGTACCAGCTGGATGTATTACAACGATTATTTCTGACAGACATTTCAATACCTCATTTTCCGATCCTTTAAGAGGAGGAGATCTTTTACCTCTT
Otu26	0	0	0	0	2	0	0	1	0	0	0	0	0	0	0	0	0	3	0	0	0	29729	0	0	4	0	0	0	0	0	0	0	0	0	0	0	0	0	0	>Otu26 ATTTTATGTACCTCTATCCATAATGAATTATTGTTCTATTGATTTAATGTTCTTCTCATTACATATGTTAGGATTATCTTCTATATCAGGCTCAACTAATTCTATATGTACTATATTTAAAGCATCTAATTTATCAATACAATATAATGTGTTATTTTTATCATTATTTTCTTGATCTATATTTGCTACATCTGTCTTATCAATAATATCATCACCTGTATCAGCTGGATGTATAACTATGACAACTTTCGATAGACATTTTAATACATCTTTCCTTGATCCAACAAGAGGTGGTGACATTATATATCTT
Otu27	1	0	1	0	0	2	1	1	18	0	0	1	3	1	0	1	0	3	2	1	0	0	2	0	2	10	28667	2	1	0	1	0	27	2	0	1	1	4	0	>Otu27 ATCTCATGCTCCATCATCAATTATAAACTATTCTTCTATTGATCTAATGTTTTTTTCTTTACACATTGTTGGATTAAGTAGTTTATTAGGATCTATTAATTCTATTGTTACTTTATTAAAATCTAGTAATCTTTCTATTATTAATTCCTTTCTGTTTTTACCTCCATATTGTTGATCTATATTCTTTACATCAGTATTATTAATTATTAGTCCTCCTGTATTAGCAGGAGTAATTACAATGATTATTTCTGATCGACATTCTAATCGTCCTTCTCTTGATCCATTAAGAGGTGGAGATTTATTATTACCT
Otu28	0	0	0	1	0	0	0	0	0	0	5	0	0	0	0	0	0	0	0	0	0	0	0	0	0	29496	0	1	0	0	0	0	0	0	0	1	0	0	0	>Otu28 ATCTCATGCTCCATCATCAATTATAAACTATTCTTCTATTGATCTCATGTTTTTTTCTTTACACATTGTTGGATTAAGTAGTTTATTAGGATCTATTAATTCTATTATTACTTTATTAAAATCAAGTAATCTTTCTATTATTAATTCCTTTCTGTTTTTACCTCCATATTGTTGATCTATATTCTTTACATCAGTATTATTAATTATTAGTCCTCCTGTATCAGCAGGAGTAATTACAATGATTATTTCTGATCGACATTCTAATCGTCCTTCTCTTGATCCATTAAGAGGTGGAGATTTATTATTACCT
Otu29	0	0	1	3	0	2	3	0	1	1	0	1	0	3	0	0	0	2	0	24295	1	2	5	1	0	3	0	1	0	0	1	0	1	3	1	0	0	0	0	>Otu29 ATCTCATGCTCCTTTATCAATTATAAACTATTCTTCTATTGATCTCATGTTCTTTTCTTTACACATTGTTGGATTAAGTAGTTTATTAGGATCTATTAACTCCATTGTAACTTTATTAAAATCTAGTAATCTTTCTATTATTAATTCCTTTCTGTTTTTACCTCCATATTGTTGATCTATATTCTTTACATCAGTCTTATTAATTATTAGTCTCCCTGTATTAGCAGGAGTAATTACAATGATTATTTCTGATCGACATTCTAACTGTCCTTCTCTTGATCCATTAAGAGGTGGAGATTTATTATTACCT
Otu30	0	0	0	0	0	0	0	0	0	0	0	0	1	0	0	0	0	0	25467	1	2	1	0	0	0	0	0	0	0	0	0	0	1	0	0	0	0	0	0	>Otu30 TTTTTATGTTCCATTATCCATTATAAATTATTCTTCTATTGATCTTATGTTCTTTTCTTTACACATTGTTGGACTAAGTAGTTTATTAGGATCAATTAATTTTATTGTTACTTTATTAAAATCTAGTAATCTTTCTATTATTAATTCCTTTCTGTTTTTACCGATATATTGTTGATCTATATTCTTTACATCAGTCTTATTAATTATTAGTCTTCCTGTATTAGCAGGAGTAATTACAATGATTATTTCTGATCGACATTCTAATCGTCCTTCTCTTGATCCATTAAGAGGTGGAGATTTATTATTACCT
Otu31	0	1	0	3	1	0	3	25232	1	1	0	0	0	0	1	0	0	0	0	0	0	0	0	0	0	0	0	0	0	0	0	0	0	68	0	0	0	0	0	>Otu31 ATCTCATGCTCCATTATCAATTATAAACTATTCTTCTATTGATCTCATGTTTTTTCCATTACACATTGTTGGACTTAGTAGTTTATTAGGATCTATTAATTCTATTGTTACTTTATTAAAATCTAGTAATCTTTCTATTATTAATTCCTTTCTGTTTTTACCTCCATATTGTTGATCTATTTTCTTTACATCAGTATTATTAATTATTAGTCTTCCTGTATTAGCAGGAGTAATTACAACGATTATTTCTGATCGACATTCTAATCGTCCTTCTCTTGATCCATTAAGAGGTGGAGATTTATTATCACCT
Otu32	0	0	0	0	0	0	0	0	0	0	0	0	0	0	0	0	0	4	0	0	0	0	0	0	18852	0	0	0	0	1	0	0	0	0	0	0	1	0	0	>Otu32 ATTTTATGTGCCTCTTTCTATAATGAATTTAAGTTCAATCGATTTTATGTTTTTATCATTGCATATATTAGGATTATCTTCAATATTAGGGTCAATCAATTTCATTTGCACTATCTTTAAATCATCTAATTTATCACTACAATATAATGTATTATTTTTATCATTATTTTCATGATCAATTTATGCTACTTCTATATTATTAATAATATCATTGCCTGTTTTAGCTGGATGTATAACTATGATAATTTTTGATAGACATTTTAATACTTCATTCTTTGATCCAATAAGAGGTGGTGACATCATTTTCCTT
Otu33	0	0	0	0	0	0	0	0	0	0	0	0	1	0	0	0	0	0	3194	0	0	0	0	0	0	0	0	0	0	0	0	0	1	0	0	0	0	0	0	>Otu33 TTTTTATGTTCCATTATCCATTATAAATTATTCTTCTATTGATCTTATGTTCTTTTCTTTACACATTGTTGGACTAAGTAGTTTATTAGGATCAATTAATTTTATTGTTACTTTATTAAAATCTAGTAATCTTTCTATTATTAATTCCTTTCTGTTTTTACCGATATATTGTTGATCTATATTCTTTACATCAGTCTTATTAATTATTAGTCTTCCTGTATTAGCAGGAGTAATTACAATGATTATTTCTGATCGACATTCTAATTGTCCTTCTCTTGATCCATTAAGAGGTGGAGATTTATTATTACCT
Otu34	0	0	0	0	0	0	0	0	0	0	0	0	0	0	0	0	0	0	2540	0	0	2	0	0	0	0	0	0	0	0	0	0	2	0	0	0	0	0	0	>Otu34 TTTTTATGTTCCATTATCCATTATAAATTATTCTTCTATTGATCTTATGTTCTTTTCTTTACACATTGTTGGACTAAGTAGTTTATTAGGATCTATTAATTTTATTGTTACTTTATTAAAATCTAGTAATCTTTCTATTATTAATTCCTTTCTGTTTTTACCGATATATTGTTGATCTATATTCTTTACATCAGTCTTATTAATTATTAGTCTTCCTGTATTAGCAGGAGTAATTACAATGATTATTTCTGATCGACATTCTAATCGTCCTTCTCTTGATCCATTAAGAGGTGGAGATTTATTATTACCT
Otu35	0	0	0	0	0	0	0	0	0	0	0	0	0	0	0	1930	0	0	0	0	0	0	0	0	0	0	0	0	0	0	0	0	0	0	0	0	0	0	0	>Otu35 TTCTCATGCTCCATTACCAATTATAAATTATTCTTCTATTGATCTCATGTCTTTTCCTTTACACATTGTTGGATTAAGTAGTTTATTAGGATCTATTAATTTTATTGTTACTTTATTAAAGTCTAGTAATCTATCAGTTTATCCTTTATTTTCCATTAATAACTTTATTACACAATAATATCTGATTGATTATATGACATGTCAGTTTTACAAATGGCTATTTTTCATTCCATTAACCGTAATTTATTTAACCAATAGGATCTATAAATTCAACTATTATCTATGTTCAGACTTATTATCACCTCAACAT
Otu36	0	0	0	0	0	0	0	0	0	0	0	0	0	0	0	0	0	0	0	0	0	43	0	0	1680	0	0	0	0	0	0	0	0	0	0	0	0	0	0	>Otu36 ATTTTATGTACCTCTATCCATAATGAATTATTGTTCTATTGATTTAATGTTCTTCTCATTACATATGTTAGGATTATCTTCTATATCAGGCTCAACTAATTTTATATGTACTATATTTAAAGCATCTAATTTATCAATACAATATAATGTGTTATTTTTATCATTATTTTCTTGATCTATATTTGCTACATCTGTCTTATCAATAATATCATCACCTGTATTAGCTGGATGTATAACTATGACAACTTTCGATAGACATTTTAATACATCTTTCCTTGATCCAACAAGAGGTGGTGACATTATATATCTT
Otu37	0	0	0	0	0	0	0	0	0	0	0	0	0	0	0	0	0	0	465	0	0	0	0	0	0	0	0	0	0	0	0	0	0	0	0	0	0	0	0	>Otu37 TTTTTATGTTCCATTATCCATTATAAATTATTCTTCTATTGATCTTATGTTCTTTTCTTTACACATTGTTGGACTAAGTAGTTTATTAGGGTCTATTAATTTTATTGTTACTTTATTAAAATCTAGTAATCTTTCTATTATTAATTCCTTTCTGTTTTTACCGATATATTGTTGATCTATATTCTTTACATCAGTCTTATTAATTATTAGTCTTCCTGTATTAGCAGGAGTAATTACAATGATTATTTCTGATCGACATTCTAATCGTCCTTCTCTTGATCCATTAAGAGGTGGAGATTTATTATTACCT
Otu38	0	0	0	0	0	0	0	0	0	0	0	0	0	0	0	0	0	0	223	0	0	0	0	0	0	0	0	0	0	0	0	0	0	0	0	0	0	0	0	>Otu38 TTTTTATGTTCCATTATCCATTATAAATTATTCTTCTATTGATCTTATGTTCTTTTCTTTACACATTGTTGGACTAAGTAGTTTATTAGGATCTATTAATTTTATTGTTACTTTATTAAAATCTAGTAATCTTTCTATTATTAATTCCTTTCTGTTTTTACCGATATATTGTTGATCTATATTCTTTACATCAGTCTTATTAATTATTAGTCTTCCTGTATTAGCAGGAGTAATTACAATGATTATTTCTGATCGACATTCTAATTGTCCTTCTCTTGATCCATTAAGAGGTGGAGATTTATTATTACCT
Otu39	1	4	12	15	15	5	13	15	6	7	5	4	5	7	9	4	5	4	8	1	3	6	2	6	1	1	4	6	2	3	1	1	31	6	1	2	1	5	0	>Otu39 ATCTCACGCTCCTCTATCAATTATTAACTATTCTAGTATTGATCTCATGTTCTTTAGTCTTCATATTGTTGGATTAAGTAGTTTATTAGGATCTATTAACTCCATTGTTACCTTATTAAAATCTAGTAATCTTTCTATAATTAACTCCTTTATGTATTTACCTTTATACTGTTGATCTATATTCTTTACATCAGTATTATTAATTATTAGTCTCCCTGTATTAGCTGGAGTTATTACAATGATTATTTCTGATCGACATTCTAACTGTCCTTCTCTTGATCCATTAAGAGGTGGAGATTTATTATTACCT
Otu40	2	6	2	7	2	5	4	5	2	3	6	2	1	2	1	1	2	5	2	12	10	4	5	6	17	24	19	16	16	32	12	5	5	3	1	3	12	24	0	>Otu40 ATCTCATGCTCCTTTATCCATTATAAATTACTCATCTATTGATCTTATGTTTTTTTCTTTACACATTGTAGGATTAAGTAGTTTATTAGGATCTATTAACTTTATTATTACTTTATTAAAGTCTACTAATCTATCTATTATTAATTCCTTTCTATTTTTATCTCTTTATTGTTGATCTATATTCTTTACCTCAGTGTTATTAATTATTAGTCTTCCTGTATTAGCAGGAGTAATTACAATGATTATTTCTGATCGACATTCTAACTGTTCTTTTCTTGATCCATTAAGAGGTGGTGATTTATTATTACCT
Otu41	1	1	3	3	3	5	2	2	0	1	8	18	13	13	13	6	5	2	4	3	3	0	9	5	5	5	9	18	6	3	2	4	7	5	4	2	4	1	1	>Otu41 ATCTCATGCTCCTTTATCCATTATAAATTACTCATCTATTGATCTTATGTTTTTTTCTTTACACATTGTAGGATTAAGTAGTTTATTAGGATCTATTAACTTTATTATTACTTTATTAAAGTCTACTAATCTATCTATTATTAATTCCTTTCTATTTTTATCTCTATATTGTTGATCTATATTCTTTACCTCAGTGTTATTAATTATTAGTCTTCCTGTATTAGCAGGAGTAATTACAATGATTATTTCTGATCGACATTCTAACTGTTCTTTTCTTGATCCATTAAGAGGTGGTGATTTATTATTACCT
Otu42	3	2	1	4	5	2	0	3	2	4	4	3	2	1	4	3	2	11	13	13	13	17	8	14	6	12	2	8	2	2	3	6	5	2	1	0	3	6	5	>Otu42 ATCTCATGCTCCTTTATCCATTATTAATTACTCATCTATTGATCTTATGTTTTTTTCTTTACACATTGTAGGATTAAGTAGTTTATTAGGATCTATTAACTTTATTATTACTTTATTAAAGTCTACTAATCTATCTATTATTAATTCCTTTCTATTTTTATCTCTATATTGTTGATCTATATTCTTTACCTCAGTGTTATTAATTATTAGTCTTCCTGTATTAGCAGGAGTAATTACAATGATTATTTCTGATCGACATTCTAACTGTTCTTTTCTTGATCCATTAAGAGGTGGTGATTTATTATTACCT
Otu43	0	2	4	3	6	0	3	1	3	2	2	4	3	2	0	0	1	1	3	0	0	6	0	1	3	4	1	4	1	2	2	3	3	3	2	1	0	2	1	>Otu43 ATTTTACGTACCACCAAGTATTATTAATTCTTCATCTATTGATTTAATGTTCTCCGTTACATTTAGTTGGATTAAGTCCTTTATTAGGATCAATTAATCTTATTGTTACGATATTAAAAGCAACGTCGTTTTCAATTTTACAGTCTGCATTATTTATACCATTATTTCCACGAAGTATATTTTTTACTCCTATTTCATTATTAATTCCCCTTCCTGTATTGGCTGGACGTATTACTACGATAACATCTGATAGACATTCCAATACCAGCTCCCCCGATCCATTAAGAGGAGGAGATTTAATTTCACCTCA
Otu44	0	0	0	0	0	0	0	0	0	0	0	0	0	0	0	0	0	0	0	0	0	0	0	0	67	0	0	0	0	0	0	0	0	0	0	0	0	0	0	>Otu44 ATTTTATGTACCTCTATCCATAATGAATTATTGTTCTATTGATTTAATGTTCTTCTCATTACATATGTTAGGATTATCTTCTATATCAGGCTCAACTAATTTTATATGTACTATATTTAAAGCATCTAATTTATCAATACAATATAATGTGTTATTTTTATCATTATTTTCTTGATCTATATTTGCTACATCTGTCTTATCAATAATATCATCACCTGTATTAGCTGGATGTACAACTATGACAACTTTCGATAGACATTTTAATACATCTTTCCTTGATCCAACAAGAGGTGGTGACATTATATATCTT
Otu45	0	0	0	0	0	0	0	0	0	0	0	0	0	0	0	0	0	0	0	0	0	6	0	0	57	0	0	0	0	0	0	0	0	0	0	0	0	0	0	>Otu45 ATTTTATGTACCTCTATCTATAATGAATTATTGTTCTATTGATTTAATGTTCTTCTCATTACATATGTTAGGATTATCTTCTATATCAGGCTCAACTAATTTTATATGTACTATATTTAAAGCATCTAATTTATCAATACAATATAATGTGTTATTTTTATCATTATTTTCTTGATCTATATTTGCTACATCTGTCTTATCAATAATATCATCACCTGTATTAGCTGGATGTATAACTATGACAACTTTCGATAGACATTTTAATACATCTTTCCTTGATCCAACAAGAGGTGGTGACATTATATATCTT
Otu46	0	1	9	4	7	4	4	3	0	0	1	0	1	1	4	0	1	1	0	1	0	2	5	1	0	3	3	6	1	5	1	0	3	2	2	0	0	4	0	>Otu46 ATCTCACGCTCCTCTATCAATTATTAACTATTCTAGTATTGATCTCATGTTCTTTAGTCTTCATATTGTTGGATTAAGTAGTTTATTAGGATCTATTAACTCCATTGTTACTTTATTAAAATCTAGTAATCTTTCTATAATTAACTCCTTTATGTATTTACCTTTATATTGTTGATCTATATTCTTTACATCAGTATTATTAATTATTAGTCTCCCTGTATTAGCTGGAGTTATTACAATGATTATTTCTGATCGACATTCTAACTGTCCTTCTCTTGATCCATTAAGAGGTGGAGATTTATTATTACCT
Otu47	0	0	0	0	0	0	0	0	0	0	0	0	0	0	0	0	0	0	48	0	0	0	0	0	0	0	0	0	0	0	0	0	0	0	0	0	0	0	0	>Otu47 TTTTTATGTTCCATTATCCATTATAAATTATTCTTCTATTGATCTTATGTTCTTTTCTTTACACATTGTTGGACTAAGTAGTTTATTAGGGTCTATTAATTTTATTGTTACTTTATTAAAATCTAGTAATCTTTCTATTATTAATTCCTTTCTGTTTTTACCGATATATTGTTGATCTATATTCTTTACATCAGTCTTATTAATTATTAGTCTTCCTGTATTAGCAGGAGTAATTACAATGATTATTTCTGATCGACATTCTAATTGTCCTTCTCTTGATCCATTAAGAGGTGGAGATTTATTATTACCT
Otu48	0	0	0	0	0	0	0	0	0	0	0	0	0	0	0	0	0	0	0	0	0	0	0	0	0	0	0	99	0	0	0	0	0	0	0	0	0	0	0	>Otu48 ATCTCATGCTCCTTTATCCATTATAAATTACTCATCTATTGATCTTATGTTTTTTTCTTTACACATTGTAGGATTAAGTAGTTTATTAGGATCTATTAACTTTATTATTACTTTATTAAAGTCTACTAATCTATCTATTATTAATTCCTTTCTATTTTTATCTCTATATTGTTGATCTATATTCTTTACCTCTGTATTATTAATTATTAGTCTTCCTGTATTAGCAGGAGTAATTACAATGATTATTTCTGATCGACATTCTAACTGTTCTTTTCTTGATCCATTAAGAGGTGGTGATTTATTATTTCAA
Otu49	0	0	0	0	0	0	0	0	0	0	0	0	0	0	0	0	0	0	0	0	0	0	0	0	0	0	0	0	0	0	0	0	67	0	0	0	0	0	0	>Otu49 ATCTCATGCTCCATCACCAATTATAAACTATTCTTCTATTGATCCTATGTTTTTTTCATCATACATTGTTAGATTAAGTAGTTTATTAGGATTTATTAATTCTATTGTTACTTTATTAAAATCTAGTAATCTTTCTATTATTAATTCCTTTCTGTTTTTACCTCCATATTGTTGATCTATATTCTTTACATCAGTATTATTAATTATTAGTCCTCCTGTATCAGCAGGAGTAATTACAATGATTATTTCTGATTGACATTCTAATCGTCTTTCTCTTGATCTATTAAGAGGTGGAGATTTATTACCACCT
Otu50	0	0	4	1	0	1	1	0	0	0	0	3	2	0	0	0	1	0	0	2	1	0	0	2	1	1	3	16	2	1	0	0	2	16	0	1	0	1	2	>Otu50 ATCTCATGCTCCTTTATCCATTATAAATTACTCATCTATTGATCTTATGTTTTTTTCTTTACACATTGTAGGATTAAGTAGTTTATTAGGATCTATTAACTTTATTATTACTTTATTAAAGTCTACTAATCTATCTATTATTAATTCCTTTCTATTTTTATCTCTATATTGTTGATCTATATTCTTTACCTCTGTCTTATTAATTATTAGTCTTCCTGTATTAGCAGGAGTAATTACAATGATTATTTCTGATCGACATTCTAACTGTTCTTTTCTTGATCCATTAAGAGGTGGTGATTTATTATTACCT
Otu51	0	0	0	0	0	0	0	0	0	0	0	0	0	0	0	34	0	0	0	0	0	0	0	0	0	0	0	0	0	0	0	0	0	0	0	0	0	0	0	>Otu51 TTCTCATGCTCCATTACCAATTATAAATTATTCTTCTATTGATCTCATGTCTTTTCCTTTACACATTGTTGGATTAAGTAGTTTATTAGGATCTATTAATTTTATTGTTACTTTATTAAAGTCTAGTAATCTATCAGTTATTAATTCACCTTAATCTAATAGTGCTTATTATAATAATAATTAAATGTAGATTTTTAGGTCATCATCAATTATTATTCATGGTTATCTTTGATCTATCAATTATTCCTTAATGGTGCTTTCTTTGATTCAACTATTATAATTATACGGTTAAAATCATTAATATTATCAC
Otu52	0	1	6	0	4	0	1	0	0	2	2	0	0	1	0	0	1	0	2	0	1	0	0	0	0	0	0	0	1	0	0	9	3	3	0	0	0	0	0	>Otu52 ATTTTACGTACCACCAAGTATTATTAATTCTTCATCTATTGATTTAATGTTCTCCGTTACATTTAGTTGGATTAAGTCCTTTATTAGGATCAATTAATCTTATTGTTACTATATTAAAAGCAACGTCGTTTTCAATTTTACAGTCTGCATTATTTATACCATTATTTCCACGAAGTATATTTTTTACTCCCACTCCATTATTAATTCCCCTTCCTGTATTGGCTGGACGTATTACTACGATAACATCTGATAGACATTCCAATACCAGCTCCCTCGATCCATTAAGAGGAGGAGATTTAATTTCACCTCA
Otu53	0	0	0	0	0	0	0	0	0	0	0	0	0	0	0	0	0	0	0	0	0	0	0	0	0	0	0	0	0	0	0	0	81	0	0	0	0	0	0	>Otu53 ATCTCATGCTCCATCACCAATTATAAACTATTCTTCTATTGATCCTATGTTTTTTTCATCATACATTGTTAGATTAAGTAGTTTATTAGGATTTATTAATTCTATTGTTACTTTATTAAAATCTAGTAATCTTCCTATTATTAATTCCTTTCTGTTTTTACCTCCATATTGTTGATCTATATTCTTTACATCAGTATTATTAATTATTAGTCCTCCTGTATCAGCAGGAGTAATTACAATGATTATTTCTGATTGACATTCTAATCGTCTTTCTCTTGATCTATTAAGAGGTGGAGATTTATTACCACCT
Otu54	0	0	1	0	5	0	0	1	3	4	0	0	0	0	0	0	1	0	0	0	0	1	3	1	0	0	0	0	0	3	4	1	0	0	0	0	0	1	0	>Otu54 ATTTTACGTACCACCAAGTATTATTAATTCTTCATCTATTGATTTAATGTTCTCCGTTACATTTAGTTGGATTAAGTCCTTTATTAGGATCAATTAATCTTATTGTTACTATATTAAAAGCAACGTCGTTTTCAATTTTACAGTCTGCATTATTTATACCATTATTTCCACGAAGTATATTTTTTACTCCCATTCCATTATTAATTCCCCTTCCTGTATTGGCTGGACGTATTACTACGATAACATCTGATAGACATTCCAATACCAGCTCCCTCGATCCATTAAGAGGAGGAGATTTAATTTCACCTCA
Otu55	0	0	0	0	0	0	0	0	0	0	0	0	0	0	0	0	0	0	0	0	0	0	0	0	33	0	0	0	0	0	0	0	0	0	0	0	0	0	0	>Otu55 ATTTTATGTGCCTCTTTCTATAATGAATTTAAGTTCAATCGATTTTATGTTTTTATCATTGCATATATTAGGATTATCTTCAATATTAGGGTCGATCAATTTCATTTGCACTATCTTTAAATCATCTAATTTATCACTACAATATAATGTATTATTTTTATCATTATTTTCATGATCAATTTATGCTACTTCTATATTATTAATAATATCATTGCCTGTTTTAGCTGGATGTATAACTATGATAATTTTTGATAGACATTTTAATACTCCATTCTTTGATCCAATAAGAGGTGGTGACATCATTTTCCTT
Otu56	0	0	1	0	0	4	1	0	0	0	0	0	5	2	0	0	0	0	3	1	1	0	0	0	0	1	4	4	1	0	0	0	3	1	1	2	0	0	2	>Otu56 ATCTCATGCTCCTTTATCCATTATAAATTACTCATCTATTGATCTTATGTTTTTTTCTCTTCACATTGTAGGATTAAGTAGTTTATTAGGATCTATTAACTTTATTATTACTTTATTTAAGTCTACTAATCTATCTATTATTAATTCCTTTCTATTTTTATCTCTTTATTGTTGATCTATATTCTTTACCTCTTTACTATTAATTATTAGTCTTCCTGTATTAGCAGGAGTAATTACAATGATTATTTCTGATCGACATTCTAACTGTTCTTTTCTTGATCCATTAAGAGGTGGTGATTTATTATTACCT
Otu57	2	1	0	6	0	2	5	3	4	3	0	0	0	0	0	0	0	0	0	0	0	0	0	0	0	0	0	0	0	0	0	0	0	0	12	2	1	0	0	>Otu57 ATCTCACGCTCCATTATCTATAATTAACTATTCTTCTATTGATCTTATGTTCTTTAGTTTACATATTATTGGATTAAGTAGTATATTAGGATCTATTAACCTCATTGTTACCTTATTAAAATCTAGTAATCTTAGCATCATTAATTCCTTTCTATTTTTACCTTCATATTGTTGATCTATATTCTTTACATCAGTATTATTAATTATTAGTCTCCCTGTTTTAGCTGGAGTAATTACAATGATTATTTCTGATCGACATTCTAACTGTCCTTCTCTTGATCCATTAAGAGGTGGAGATTTATTATTACCT
Otu58	0	0	0	0	0	0	0	0	0	0	0	0	0	0	0	0	0	0	0	0	0	0	0	0	0	0	0	0	0	0	0	0	21	0	0	0	0	0	0	>Otu58 ATCTCATGCTCCATCACCAATTATAAACTATTCTTCTATTGATCCTATGTTTTTTTCATCATACATTGTTAGATTAAGTAGTTTATTAGGATTTATTAATTCTATTGTTACTTTATTAAAATCTAGTAATCTTTCTATTATTAATTCCTTTCTGTTTTTACCTCCATATTGTTGATCTATATTCTTTACATCAGTATTATTAATTATTAGTCCTCCTGTATCAGCAGGAGTAATTACAATGATTATTTCTGATCGACATTCTAATCGTCTTTCTCTTGATCTATTAAGAGGTGGAGATTTATTACCACCT
Otu59	0	0	0	0	0	0	0	0	0	1	0	0	0	0	0	0	0	1	3	0	1	1	0	0	0	3	0	2	1	0	0	0	0	0	0	0	0	0	0	>Otu59 ATCTCATGCTCCTTTATCTATTATAAATTACTCATCTATTGATCTTATGTTTTTTTCTTTACACATTGTAGGATTAAGTAGTTTATTAGGATCTATTAACTTTATTATTACTTTATTAAAGTCTACTAATCTATCTATTATTAATTCCTTTCTATTTTTATCTCTTTATTGTTGATCTATATTCTTTACCTCAGTGTTATTAATTATTAGTCTTCCTGTATTAGCAGGAGTAATTACAATGATTATTTCTGATCGACATTCTAACTGTTCTTTTCTTGATCCATTAAGAGGTGGTGATTTATTATTACCT
Otu60	0	0	0	0	0	0	0	0	0	0	0	0	0	0	0	0	0	0	0	0	0	0	0	0	72	0	0	0	0	0	0	0	0	0	0	0	0	0	0	>Otu60 ATTTTATGTGCCTCTTTCTATAATGAATTTAAGTTCAATCGATTTTATGTTTTTATCATTGCATATATTAGGATTATCTTCAATATTAGGGTCAATCAATTTCATTTGCACTATCTTTAAATCATCTAATTTATCACTACAATATAATGTATTATTTTTATCATTATTTTCATGATCAATTTATGCTACTTCTATATTATTAATAATATCATTGCCTGTTTTAGCTGGATGTATAACTATGATAATTTTTGATAGACATTTTAATACTTCATTCTTTGATCCAATAAGAGGTGGTGACATCATTTCCTTC
	29293	34601	45043	35941	36070	29452	25959	25385	32382	31847	34316	33103	34967	31136	32363	35018	36543	37754	31991	24342	27926	29831	25886	29775	20811	29678	28734	37439	31230	32731	34015	42635	39661	37700	32570	38274	28	60	13

## Sheet: Suppl1_50%_qc
Mitochondrial cytochrome c oxidase subunit I (COI) metabarcoding of Foraminifera communities using taxon-specific primers
Jan-Niklas Macher 1)*, Dimitra Maria Bloska1), Maria Holzmann2), Elsa B. Girard1),3), Jan Pawłowski4), Willem Renema 1),2)
Supplementary Table 1: Foraminifera single-cell reference metabarcoding, quality filtered ASV table after 50% abundance subsetting
#OTU ID	e12301_12301_notavailable_JC02_B_G8_POOL2_82053_158_CGAGGCTGGAGCCTTA_L01_merged_trimmed_filtered_filtered	e13170_13170_notavailable_JC02_B_A9_POOL2_82053_160_AAGAGGCATCGACTAG_L01_merged_trimmed_filtered_filtered	e14668_14668_notavailable_JC03_D_E1_POOL2_82053_196_ACTCGCTACTATTAAG_L01_merged_trimmed_filtered_filtered	e14698_14698_notavailable_JC02_B_B9_POOL2_82053_161_AAGAGGCATTCTAGCT_L01_merged_trimmed_filtered_filtered	e16463_16463_notavailable_JC03_D_F1_POOL2_82053_197_ACTCGCTAAAGGCTAT_L01_merged_trimmed_filtered_filtered	e17160_17160_notavailable_JC02_B_D9_POOL2_82053_163_AAGAGGCAGCGTAAGA_L01_merged_trimmed_filtered_filtered	e17173_17173_notavailable_JC02_B_E9_POOL2_82053_164_AAGAGGCACTATTAAG_L01_merged_trimmed_filtered_filtered	e17225_17225_notavailable_JC02_B_F9_POOL2_82053_165_AAGAGGCAAAGGCTAT_L01_merged_trimmed_filtered_filtered	e17321_17321_notavailable_JC02_B_G9_POOL2_82053_166_AAGAGGCAGAGCCTTA_L01_merged_trimmed_filtered_filtered	e17554_17554_notavailable_JC02_B_H9_POOL2_82053_167_AAGAGGCATTATGCGA_L01_merged_trimmed_filtered_filtered	e17572_17572_notavailable_JC02_B_A10_POOL2_82053_168_GTAGAGGATCGACTAG_L01_merged_trimmed_filtered_filtered	e17595_17595_notavailable_JC02_B_B10_POOL2_82053_169_GTAGAGGATTCTAGCT_L01_merged_trimmed_filtered_filtered	e17601_17601_notavailable_JC02_B_C10_POOL2_82053_170_GTAGAGGACCTAGAGT_L01_merged_trimmed_filtered_filtered	e17611_17611_notavailable_JC02_B_D10_POOL2_82053_171_GTAGAGGAGCGTAAGA_L01_merged_trimmed_filtered_filtered	e17907_17907_notavailable_JC02_B_F10_POOL2_82053_173_GTAGAGGAAAGGCTAT_L01_merged_trimmed_filtered_filtered	e17918_17918_notavailable_JC02_B_G10_POOL2_82053_174_GTAGAGGAGAGCCTTA_L01_merged_trimmed_filtered_filtered	e17921_17921_notavailable_JC02_B_H10_POOL2_82053_175_GTAGAGGATTATGCGA_L01_merged_trimmed_filtered_filtered	e17944_17944_notavailable_JC02_B_A11_POOL2_82053_176_GCTCATGATCGACTAG_L01_merged_trimmed_filtered_filtered	e18034_18034_notavailable_JC02_B_C11_POOL2_82053_178_GCTCATGACCTAGAGT_L01_merged_trimmed_filtered_filtered	e18043_18043_notavailable_JC02_B_D11_POOL2_82053_179_GCTCATGAGCGTAAGA_L01_merged_trimmed_filtered_filtered	e18053_18053_notavailable_JC02_B_E11_POOL2_82053_180_GCTCATGACTATTAAG_L01_merged_trimmed_filtered_filtered	e18080_18080_notavailable_JC02_B_F11_POOL2_82053_181_GCTCATGAAAGGCTAT_L01_merged_trimmed_filtered_filtered	e18209_18209_notavailable_JC02_B_G11_POOL2_82053_182_GCTCATGAGAGCCTTA_L01_merged_trimmed_filtered_filtered	e18230_18230_notavailable_JC02_B_H11_POOL2_82053_183_GCTCATGATTATGCGA_L01_merged_trimmed_filtered_filtered	e18256_18256_notavailable_JC02_B_A12_POOL2_82053_184_ATCTCAGGTCGACTAG_L01_merged_trimmed_filtered_filtered	e18607_18607_notavailable_JC02_B_B12_POOL2_82053_185_ATCTCAGGTTCTAGCT_L01_merged_trimmed_filtered_filtered	e18653_18653_notavailable_JC02_B_C12_POOL2_82053_186_ATCTCAGGCCTAGAGT_L01_merged_trimmed_filtered_filtered	e18664_18664_notavailable_JC02_B_D12_POOL2_82053_187_ATCTCAGGGCGTAAGA_L01_merged_trimmed_filtered_filtered	e18990_18990_notavailable_JC02_B_E12_POOL2_82053_188_ATCTCAGGCTATTAAG_L01_merged_trimmed_filtered_filtered	e19231_19231_notavailable_JC02_B_F12_POOL2_82053_189_ATCTCAGGAAGGCTAT_L01_merged_trimmed_filtered_filtered	e19260_19260_notavailable_JC02_B_G12_POOL2_82053_190_ATCTCAGGGAGCCTTA_L01_merged_trimmed_filtered_filtered	e19296_19296_notavailable_JC03_D_A1_POOL2_82053_192_ACTCGCTATCGACTAG_L01_merged_trimmed_filtered_filtered	e19688_19688_notavailable_JC03_D_C1_POOL2_82053_194_ACTCGCTACCTAGAGT_L01_merged_trimmed_filtered_filtered	e20889_20889_notavailable_JC03_D_D1_POOL2_82053_195_ACTCGCTAGCGTAAGA_L01_merged_trimmed_filtered_filtered	e6300_6300_notavailable_JC02_B_F8_POOL2_82053_157_CGAGGCTGAAGGCTAT_L01_merged_trimmed_filtered_filtered	e8292_8292_notavailable_JC02_B_E8_POOL2_82053_156_CGAGGCTGCTATTAAG_L01_merged_trimmed_filtered_filtered	eneg1_neg1_neg1_JC01_A_H12_POOL2_82053_95_ATCTCAGGTCTCTCCG_L01_merged_trimmed_filtered_filtered	eneg2_neg2_neg2_JC02_B_H12_POOL2_82053_191_ATCTCAGGTTATGCGA_L01_merged_trimmed_filtered_filtered	eneg3_neg3_neg3_JC03_D_F10_POOL2_82053_269_CGATCAGTAAGGCTAT_L01_merged_trimmed_filtered_filtered	Seq
Tax	Eggerelloides_scaber_12301	Elphidium_williamsoni_13170	Neoassilina_ammonoides_14668	Rosalina_sp._14698	Notorotalia_finlayi_16463	Trifarina_earlandi_17160	Uvigerina_bifurcata_17173	Globocassidulina_biora_17225	Stainforthia_sp._17321	Micrometula_sp._17554	Buccella_peruviana_17572	Rosalina_sp._17595	Bolivina_sp._17601	Cribrorotalia_sp._17611	Bolivina_sp._17907	Glabratella_sp._17918	Glabratellina_sp._17921	Cibicidoides_lobatulus_17944	Discanomalina_coronata_18034	Murayinella_globosa_18043	Planoglabratella_opercularis_18053	Aschemonella_monile_18080	Haynesina_germanica_18209	Psammina_limbata_18230	Bizarria_bryiformis_18256	Epistominella_exigua_18607	Oridorsalis_umbonatus_18653	Calcarina_sp._Indonesia_Sumba_18664	Lacogromia_cassipara_18990	Neoassilina_ammonoides_19231	Psammophaga_sp._19260	Psammophaga_sp._19296	Cibicidoides_wuellerstorfi_19688	Cassidulinoides_parkerianus_20889	Buccella_frigida_6300	Pullenia_subcarinata_8292	Neg	Neg	Neg	Seq
Otu01	0	0	0	0	0	0	0	0	0	0	0	0	0	0	0	0	0	0	0	0	0	0	0	0	0	0	0	0	0	0	33971	42588	0	0	0	0	0	0	0	>Otu01_Psammophaga_sp._19260_Psammophaga_sp._19296 GTTTTATGTTCCTCTTTCTATAATGAATTCTTCTTGTATGGATTTAATGTTGTTCTCTTTACATTTAGCTGGATTAAGTTCTTTATTAGGTTCTCTTAATTTTATTGTTTCTTTATTAAAGGCTTGTAATCTTTCTATTTTATATTCATCTTTATTCTTACCTTTATTTCCTTGATCTATCTTATTTACTTCTTTATTATTAATTATTAGTTTACCTGTGTTGGCTGGATGTATTACAATGATTATTTTTGATAGACATTTTAATTCTTCTTTCTTTGATCCTTTAAGAGGAGGTGATCTTTTACTCTTT
Otu02	0	0	0	0	0	0	0	0	0	0	0	0	34826	0	32318	0	0	0	0	0	0	0	0	0	0	0	0	0	0	0	0	0	0	0	0	0	0	0	0	>Otu02_Bolivina_sp._17601_Bolivina_sp._17907 ATCTCATGCTCCATTATTAATTATAAATTATTCTTCTATTGATCTCATGTTTTTTCCTTCACACATTGTTAGATTAAGTAGTTTATTAGGGTCTATTAATTCTATTGTTACTTTATTAAAATCTAGTAATCTTTCTATTATTAATTGCTTTTTATTTTTACCTTTATATTGTTGATCTATATTCTTTACACCAGTATTATTAATTATTAGTCTTCCTGTATCAGCAGGAGTAATTACAATGATTATTTCTGATAGACACTCTAATCGTCCTTCTCTTGATCCATCAAGAGGTGGAGATTTATTATCACCT
Otu03	0	0	0	0	0	0	0	0	0	0	0	0	0	0	0	0	36429	0	0	0	27822	0	0	0	0	0	0	0	0	0	0	0	0	0	0	0	0	0	0	>Otu03_Glabratellina_sp._17921_Planoglabratella_opercularis_18053 TTCTCATGCTCCATTACCAATTATAAATTATTCTTCTATTGATCTCATGTCTTTTCCTTTACACATTGTTGGATTAAGTAGTTTATTAGGATCTATTAATTTTATTGTTACTTTATTAAAGTCTAGTAATCTATCAGTTATTAATTCATTTCTATTTTTACCTTCATATAGTTGACCTATATTCTTTACACCAGTCTTATTAATTATTAGTCCTCCTATATCAGCAGGAGTAATTACAACGATTATATTTGATCGACATTCTAATCGTCCTTCTCTTGATCCATTAAGAGGTGGAGACTTATTATCACCT
Otu04	0	0	0	0	0	29402	25909	0	0	0	0	0	0	0	0	0	0	0	0	0	0	0	0	0	0	0	0	0	0	0	0	0	0	0	0	0	0	0	0	>Otu04_Trifarina_earlandi_17160_Uvigerina_bifurcata_17173 ATCTCATGCTCCATCATCAATTATAAACTATTCTTCTATTGATCTCATGTTTTTTTCTTTACACATTGTTGGATTAAGTAGTTTATTAGGATCTATTAATTCTATTGTTACTTTATTAAAATCTAGTAATCTTTCTATTATTAATTCCTTTCTGTTTTTACCTCCATATTGTTGATCTATATTCTTTACATCAGTATTATTAATTATTAGTCTTCCTGTATCAGCAGGAGTAATTACAATGATTATTTCTGATCGACATTCTAATCGTCCTTCTCTTGATCCATTAAGAGGTGGAGATTTATTATCACCT
Otu05	0	0	44983	0	0	0	0	0	0	0	0	0	0	0	0	0	0	0	0	0	0	0	0	0	0	0	0	0	0	0	0	0	0	0	0	0	0	0	0	>Otu05_Neoassilina_ammonoides_14668 ATCTCATGCTCCTTTATCCATTATAAACTATTCTTCTATTGATCTGATGTTTTTTTCTTTACACATTGTAGGATTAAGTAGTTTATTAGGATCTATTAACTCTATTGTTACTTTATTAAAATCTACCAATCTATCTATTATTAATTCCTTTCTGTTTTTACCTCTATATTGTTGATCTATATTCTTTACTTCAGTGTTATTAATTATTAGTCTTCCTGTATTAGCAGGAGTAATTACAATGATTATTTCTGATCGACATTCTAACTGTCCTTTTCTTGATCCATTAAGAGGTGGTGATTTATTATTACCT
Otu06	0	0	0	0	0	0	0	0	0	0	0	0	0	0	0	0	0	0	0	0	0	0	0	0	0	0	0	0	0	0	0	0	0	37557	0	0	0	0	0	>Otu06_Cassidulinoides_parkerianus_20889 ATCTCATGCTCCATTATCAATTATAAACTATTCTTCTATTGATCTCATGTTTTTTTCATTACACATTGTTGGACTTAGTAGTTTATTAGGATCTATTAATTCTATTGTTACTTTATTAAAATCTAGTAATCTTTCTATTATTAATTCCTTTCTGTTTTTACCTCCATATTGTTGATCTATTTTCTTTACATCAGTATTATTAATTATTAGTCTTCCTGTATTAGCAGGAGTAATTACAACGATTATTTCTGATCGACATTCTAATCGTCCTTCTCTTGATCCATTAAGAGGTGGAGATTTATTATTACCT
Otu07	0	0	0	0	35959	0	0	0	0	0	0	0	0	0	0	0	0	0	0	0	0	0	0	0	0	0	0	0	0	0	0	0	0	0	0	0	0	0	0	>Otu07_Notorotalia_finlayi_16463 ATCTCATGCACCATCATCTATTATAAACTATTCTTCTATTGATCTCATGTTTTTTTCTTTACACATTGTTGGATTAAGTAGTTTATTAGGATCTATTAATTCTATTATTAGTTTATTAAAATCTAGTAATCTTTCTATTATTAATTCCTTTCTGTTTTTACCTTTATATTGTTGATCTATATTCTTTACATCAGTATTATTAATTATTAGTCCTCCTGTATCAGCAGGAGTAATTACAATGATTATTTCTGATCGACATTCTAATCGTCCTTCTCTTGATCCATGTAGAGGTGGAGATTTATTATTACCT
Otu08	0	0	0	0	0	0	0	0	32278	0	0	0	0	0	0	0	0	0	0	0	0	0	0	0	0	0	0	0	0	0	0	0	0	0	0	0	0	0	0	>Otu08_Stainforthia_sp._17321 ATCTCATGCTCCATCATCAATTATAAACTATTCTTCTATTGATCTCATGTTTTTTTCTTTACACATTGTTGGATTAAGTAGTTTATTAGGATCTATCAATTCTATTGTTACTTTATTAAAATCTAGTAATCTTTCTATTATTAATTCCTTTCTGTTTTTACCTCCATATTGTTGATCTATATTCTTTACATCAGTATTATTAATTATTAGTCCTCCTGTATCAGCAGGAGTAATTACAATGATTATTTCTGATCGACATTCTAATCGTCCTTCTCTTGATCCATTAAGAGGTGGAGATTTATTATTACCT
Otu09	0	0	0	35872	0	0	0	0	0	0	0	0	0	0	0	0	0	0	0	0	0	0	0	0	0	0	0	0	0	0	0	0	0	0	0	0	0	0	0	>Otu09_Rosalina_sp._14698 TTCTCATGCTTTATTACTAACTATAAATTATTCTTCTATTGATCCTATGTTCCTTTCTTTACACATTGTTGGACTAAGTAGTTTATTAGGATCTATTAATTCTATTGTTACTTTATTAAAATCTAGTAATCTTTCTATTATTAATTCCTTTCTGTTTTTACTTCTATATTGTTGATTTATATTCTTTACATCAGTCTTATCAATTATTAGTCCTCTTGTATCAGCAGGAGTAATTACAATGATTATTTCTGATCGACATTCTAATCGTCTTTCTCTTGATTTATTAAGAGGTGGAGATTTATTATTACCT
Otu10	0	0	0	0	0	0	0	0	0	0	0	33057	0	0	0	0	0	0	0	0	0	0	0	0	0	0	0	0	0	0	0	0	0	0	0	0	0	0	0	>Otu10_Rosalina_sp._17595 TTCTTATGCTCCATTATTCATTATAAATTATTCTTCTATTGATCTTATGTTCCTTTCTTTACACATTGTTGGACTAAGTAGTTTATTAGGATCTATTAATTCTATTGTTACTTTATTAAAATCTAGTAATCTTTCTATTATTAATTCCTTTCTGTTTTTACTTCTATATTGTTGATCTATATTCTTTACATCAGTCTTATTAATTATTAGTCTTCCTGTATCAGCAGGAGTAATTACAATGATTATTTCTGATCGACATTCTAATCGTCCTTCTCTTGATCCATTAAGAGGTGGAGATTTATTATTACCT
Otu11	0	34547	0	0	0	0	0	0	0	0	0	0	0	0	0	0	0	0	0	0	0	0	0	0	0	0	0	0	0	0	0	0	0	0	0	0	0	0	0	>Otu11_Elphidium_williamsoni_13170 ATCTCATGCTCCATCATCAATTATAAACTATTCTTCTATTGATGTCATGTTTTTTTCTTTACACATTGTTGGATTAAGTAGTTTATTAGGATCTATTAATTCTATTATTACTTTATTAAAATCTAGTAACCTATCTATTATTAATTGCTTTCTATTCCTGCCTTTATATTGTTGATCTATATTCTTTACATCAGTATTATTAATTATTAGTCCTCCTGTATCAGCAGGGGTAATAACAATGATTATTTCTGATCGACATTCTAATCGTCCTTCTCTTGATCCATGTAGAGGTGGAGATTTATTATTACCT
Otu12	0	0	0	0	0	0	0	0	0	0	0	0	0	0	0	0	0	0	0	0	0	0	0	0	0	0	0	0	0	0	0	0	0	0	0	38255	0	0	0	>Otu12_Pullenia_subcarinata_8292 ATCTCATGCTCCATCAGCAATTATAAACTATTCTCCTATTGATCCAATGTTTTTTCCTTCACACATTGTTGGATTAAGTAGTCTATTAGGATTTATTAATTCTATTGTTACTTTATTAAAATCAAGTAATCTTTCTATAGTTAATTCCTTTCTGTTTTTACCATCATATTGTTGATCTATACTCTTTACACCAGCATTATCAATTATTAGTCCTCCTGTATCAGCAGGAGTAATTACAACGATTATTTCTGATCGACATTCTAATCGTTGTTCTCTTGATCCATTAAGAGGTGGAGATTTATTATCACCT
Otu13	0	0	0	0	0	0	0	0	0	0	0	0	0	0	0	0	0	0	0	0	0	0	0	0	0	0	0	0	0	0	0	0	39376	0	0	0	0	0	0	>Otu13_Cibicidoides_wuellerstorfi_19688 ATCTCATGCTTTATCACTAATTATAAACTATTCTTCTATTGATCCTATGTTTTTTTCCTCATACATTGTTGGATTAAGTAGTTTATTAGGATTTATTAATTCTATTGTTACTTTATTAAAATCTAGTAATCTTCCTATTATTAATTCCTTTCTGTTTTTACCTCCATATTGTTGATCTATATTCTTTACATCAGTATTATTAATTATTAGTCCTCCTGTATCAGCAGGAGTAATTACAATGATTATTTCTGATTGACATTCTAATCGTCTTTCTCTTGATCTATTAAGAGGTGGAGATTTATTACCACCT
Otu14	0	0	0	0	0	0	0	0	0	0	0	0	0	31087	0	0	0	0	0	0	0	0	0	0	0	0	0	0	0	0	0	0	0	0	0	0	0	0	0	>Otu14_Cribrorotalia_sp._17611 ATCTCATGCTCCATCATCAATTATAAACTATTCTTCTATTGATCTCATGTTTTTTTCTTTACACATTGTTGGATTAAGTAGTTTATTAGGATCTATTAATTCTATTATTACTTTATTAAAATCTAGTAATCTTTCTATTATTAATTCCTTTCTGTTTTTACCTTTATATTGTTGATCTATATTCTTTACATCAGTATTATTAATTATTAGTCCTCCTGTATCAGCAGGAGTAATTACAATGATTATTTCTGATCGACATTCTAATCGTCCTTCTCTTGATCCATGTAGAGGTGGAGATTTATTATTACCT
Otu15	0	0	0	0	0	0	0	0	0	0	0	0	0	0	0	0	0	0	0	0	0	0	0	0	0	0	0	0	0	32673	0	0	0	0	0	0	0	0	0	>Otu15_Neoassilina_ammonoides_19231 ATCTCATGCTCCTTTATCCATTATTAATTATTCCTCTATTGATCTTATGTTTTTTTCTTTACACATTGTAGGATTAAGTAGTTTATTAGGATCTATTAACTCTATTGTTACTTTATTAAAATCTACCAATCTATCTATTATTAATTCCTTTCTGTTTTTACCTTTGTATTGTTGATCTATATTCTTTACTTCAGTGTTATTAATTATTAGTCTTCCTGTATTAGCAGGAGTAATTACAATGATTATTTCTGATCGACATTCTAACTGTTCTTTCCTTGATCCATTAAGAGGTGGTGATTTATTATTACCT
Otu16	0	0	0	0	0	0	0	0	0	0	0	0	0	0	0	0	0	0	0	0	0	0	0	0	0	0	0	37245	0	0	0	0	0	0	0	0	0	0	0	>Otu16_Calcarina_sp._Indonesia_Sumba_18664 ATCTCATGCTCCTTTATCCATTATAAATTACTCATCTATTGATCTTATGTTTTTTTCTTTACACATTGTAGGATTAAGTAGTTTATTAGGATCTATTAACTTTATTATTACTTTATTAAAGTCTACTAATCTATCTATTATTAATTCCTTTCTATTTTTATCTCTATATTGTTGATCTATATTCTTTACCTCTGTATTATTAATTATTAGTCTTCCTGTATTAGCAGGAGTAATTACAATGATTATTTCTGATCGACATTCTAACTGTTCTTTTCTTGATCCATTAAGAGGTGGTGATTTATTATTATTT
Otu17	29278	0	0	0	0	0	0	0	0	0	0	0	0	0	0	0	0	0	0	0	0	0	0	0	0	0	0	0	0	0	0	0	0	0	0	0	0	0	0	>Otu17_Eggerelloides_scaber_12301 ATCTCATGTTCCATTATCAATTATAAATTATTCTTCTATTGATCTTATGTTTTTTTCTTTACACATTGTTGGATTAAGTAGTTTATTAGGATCTATTAATTCTATTATTACTTTATTAAAATCTTCTAATCTTTCTATTATTAATTCATTTTTATATTTACCTTTATATTGTTGATCTATATTCTTTACATCAGTCTTATTAATTATTAGTCTTCCTGTTCTAGCAGGAGTAATTACAATGATTATTTCTGATCGACATTCTAATTGTCCTTCTTTTGATCCATTAAGAGGTGGAGATTTATTATTATCT
Otu18	0	0	0	0	0	0	0	0	0	0	34140	0	0	0	0	0	0	0	0	0	0	0	0	0	0	0	0	0	0	0	0	0	0	0	0	0	0	0	0	>Otu18_Buccella_peruviana_17572 ATCTCATGCTCCATCATCAATTATAAACTATTCTTCTATTGATCTCATGTTTTTTTCTTTACACATTGTTGGATTAAGTAGTTTATTAGGATCTATTAATTCTATTATTAGTTTATTAAAATGTAGTAATCTTTCTATTATTAATTCGTTTCTGTTTTTACCTTTATATTGTTGATCTATATTCTTTACATCACTATTATTAATTATTAGTCCTCCTGTATCAGCAGGAGTAATTACAATGATTATTTCTGATCGACATTCTAATCGTCCTTCTCTTGATCCATGTAGAGGTGGAGATTTATTATTACCT
Otu19	0	0	0	0	0	0	0	0	0	0	0	0	0	0	0	0	0	37689	0	0	0	0	0	0	0	0	0	0	0	0	0	0	0	0	0	0	0	0	0	>Otu19_Cibicidoides_lobatulus_17944 ATCTCATGCTCCATCACCAATTATAAACTATTCTTCTATTGATCCTATGTTTTTTTCCTCACACATTGTTAGATTAAGTAGTTTATTAGGATCTATTAATTCTATTGTTACTTTATTAAAATCTAGTAATCTTTCTATTATTAATTCCTTTCTGTTTTTACTTCCATATTGTTGATCTATATTCTTTACATCAGTATTATTAATTATTAGTCCTCCTGTATCAGCAGGAGTAATTACAATGATTATTTCTGATCGACATTCTAATCGTCCTTCTCTTGATCCATTAAGAGGTGGAGATTTATTACCACCT
Otu20	0	0	0	0	0	0	0	0	0	0	0	0	0	0	0	32991	0	0	0	0	0	0	0	0	0	0	0	0	0	0	0	0	0	0	0	0	0	0	0	>Otu20_Glabratella_sp._17918 TTCTCATGCTCCATTACCAATTATAAATTATTCTTCTATTGATCTCATGTCTTTTCCTTTACACATTGTTGGATTAAGTAGTTTATTAGGATCTATTAATTTTATTGTTACTTTATTAAAGTCTAGTAATCTATCAGTTATTAATTCATTTCTATTTTTACCTTCATATAGTTGACCTATATTCTTTACACCAGTCTTATTAATTATTAGTCCTCCTGTATCAGCAGGAGTAATTACAACGATTATATTTGATCGACATTCTAATCGTCCTTCTCTTGATCCATTAAGAGGTGGAGACTTATTATCACCT
Otu21	0	0	0	0	0	0	0	0	0	0	0	0	0	0	0	0	0	0	0	0	0	0	0	0	0	0	0	0	31186	0	0	0	0	0	0	0	0	0	0	>Otu21_Lacogromia_cassipara_18990 TTTTTATGTACCTCTGTCTCTATTAAATTATTCATCAATTGATATTATGTTCTTTTCATTACATTTCGCGGGATTAAGCTCTTTATTAGGATCAATTAATTTTATTGTTTCTTTAATTAAAGGTTGTAATCTTTCTATTTTATATTCTTCATTCTTTTTACCATTATTTCCTTGATCTATCTTTTTTACATCTTTATTATTAATTTTATCAATACCAGTTTTAGCTGCATGTATTACAATGATTATTTATGATCGACATTTTAATTGTTCATTTTTTGATCCGGTACGAGGAGGTGATCTTTTACTTTTT
Otu22	0	0	0	0	0	0	0	0	0	0	0	0	0	0	0	0	0	0	0	0	0	0	0	0	0	0	0	0	0	0	0	0	0	0	32484	0	0	0	0	>Otu22_Buccella_frigida_6300 ATCTCATGCTCCATCATCAATTATAAACTATTCTTCTATTGATCTCATGTTTTTTTCTTTACACATTGTTGGATTAAGTAGTTTATTAGGATCTATTAATTCTATTATTAGTTTATTAAAATCTAGTAATCTTTCTATTATTAATTCGTTTCTGTTTTTACCTTTATATTGTTGATCTATATTCTTTACATCACTATTATTAATTATTAGTCCTCCTGTATCAGCAGGAGTAATTACAATGATTATTTCTGATCGACATTCTAATCGTCCTTCTCTTGATCCATGTAGAGGTGGAGATTTATTATTACCT
Otu23	0	0	0	0	0	0	0	0	0	0	0	0	0	0	0	0	0	0	0	0	0	0	0	29727	0	0	0	0	0	0	0	0	0	0	0	0	0	0	0	>Otu23_Psammina_limbata_18230 ATTTTATGTACCTTTGTCTATTATGAATTATTGTTCTATTGATTTAATGTTCTTCTCATTACATATGTTAGGATTATCTTCTATATTAGGATCTATTAATTTTATTTGTACTATATTTAAAGCATCTAATTTATCAATACAATATAATATATTATTTTTATCATTATTTTCTTGATCTATATTTGCTACATCTGTCTTATTAATAATATCATTACCTGTATTAGCTGGATGTATAACGATGATAATTTTTGATAGACATTTTAATACATCTTTCCTTGATCCAATTAGAGGTGGTGACATCATATATCTT
Otu24	0	0	0	0	0	0	0	0	0	0	0	0	0	0	0	0	0	0	0	0	0	0	25829	0	0	0	0	0	0	0	0	0	0	0	0	0	0	0	0	>Otu24_Haynesina_germanica_18209 ATCTCATGCTCCATCATCAATTATAAACTATTCTTCTATTGATCTCATGTTTTTTTCTTTACACATTGTTGGATTAAGTAGTTTATTAGGATCTATTAATTCTATTATTACTTTATTAAAATCTAGTAATCTTTCTATTATTAATTCCTTTCTGTTTTTACCTCCATATTGTTGATCTATATTCTTTACATCAGTATTATTAATTATTAGTCCTCCTGTATCAGCAGGTGTAATTACAATGATTATTTCTGATCGACATTCTAATCGTCCTTCTCTTGATCCATTAAGAGGTGGAGATTTATTATTACCT
Otu25	0	0	0	0	0	0	0	0	0	31808	0	0	0	0	0	0	0	0	0	0	0	0	0	0	0	0	0	0	0	0	0	0	0	0	0	0	0	0	0	>Otu25_Micrometula_sp._17554 ATTTCATGTTCCTCCATCTATTATGAATTCTTCTTCAATCGATTTCATGTTATTCTCTTTACATTTAGTTGGATTAAGTCCTTTATCAGGATCAATTAATTTTATTGTTACTTCATTAAAGGCATCTAGTCTTTCAGTTATTTCCATGTCATTATTCTTACCTCTATTTCCTCGAAGTATATTATTTACTTCTTTATTATTATCAATTTCTCTTCCTGTACCAGCTGGATGTATTACAACGATTATTTCTGACAGACATTTCAATACCTCATTTTCCGATCCTTTAAGAGGAGGAGATCTTTTACCTCTT
Otu26	0	0	0	0	0	0	0	0	0	0	0	0	0	0	0	0	0	0	0	0	0	29729	0	0	0	0	0	0	0	0	0	0	0	0	0	0	0	0	0	>Otu26_Aschemonella_monile_18080 ATTTTATGTACCTCTATCCATAATGAATTATTGTTCTATTGATTTAATGTTCTTCTCATTACATATGTTAGGATTATCTTCTATATCAGGCTCAACTAATTCTATATGTACTATATTTAAAGCATCTAATTTATCAATACAATATAATGTGTTATTTTTATCATTATTTTCTTGATCTATATTTGCTACATCTGTCTTATCAATAATATCATCACCTGTATCAGCTGGATGTATAACTATGACAACTTTCGATAGACATTTTAATACATCTTTCCTTGATCCAACAAGAGGTGGTGACATTATATATCTT
Otu27	0	0	0	0	0	0	0	0	0	0	0	0	0	0	0	0	0	0	0	0	0	0	0	0	0	0	28667	0	0	0	0	0	0	0	0	0	0	0	0	>Otu27_Oridorsalis_umbonatus_18653 ATCTCATGCTCCATCATCAATTATAAACTATTCTTCTATTGATCTAATGTTTTTTTCTTTACACATTGTTGGATTAAGTAGTTTATTAGGATCTATTAATTCTATTGTTACTTTATTAAAATCTAGTAATCTTTCTATTATTAATTCCTTTCTGTTTTTACCTCCATATTGTTGATCTATATTCTTTACATCAGTATTATTAATTATTAGTCCTCCTGTATTAGCAGGAGTAATTACAATGATTATTTCTGATCGACATTCTAATCGTCCTTCTCTTGATCCATTAAGAGGTGGAGATTTATTATTACCT
Otu28	0	0	0	0	0	0	0	0	0	0	0	0	0	0	0	0	0	0	0	0	0	0	0	0	0	29496	0	0	0	0	0	0	0	0	0	0	0	0	0	>Otu28_Epistominella_exigua_18607 ATCTCATGCTCCATCATCAATTATAAACTATTCTTCTATTGATCTCATGTTTTTTTCTTTACACATTGTTGGATTAAGTAGTTTATTAGGATCTATTAATTCTATTATTACTTTATTAAAATCAAGTAATCTTTCTATTATTAATTCCTTTCTGTTTTTACCTCCATATTGTTGATCTATATTCTTTACATCAGTATTATTAATTATTAGTCCTCCTGTATCAGCAGGAGTAATTACAATGATTATTTCTGATCGACATTCTAATCGTCCTTCTCTTGATCCATTAAGAGGTGGAGATTTATTATTACCT
Otu29	0	0	0	0	0	0	0	0	0	0	0	0	0	0	0	0	0	0	0	24295	0	0	0	0	0	0	0	0	0	0	0	0	0	0	0	0	0	0	0	>Otu29_Murayinella_globosa_18043 ATCTCATGCTCCTTTATCAATTATAAACTATTCTTCTATTGATCTCATGTTCTTTTCTTTACACATTGTTGGATTAAGTAGTTTATTAGGATCTATTAACTCCATTGTAACTTTATTAAAATCTAGTAATCTTTCTATTATTAATTCCTTTCTGTTTTTACCTCCATATTGTTGATCTATATTCTTTACATCAGTCTTATTAATTATTAGTCTCCCTGTATTAGCAGGAGTAATTACAATGATTATTTCTGATCGACATTCTAACTGTCCTTCTCTTGATCCATTAAGAGGTGGAGATTTATTATTACCT
Otu30	0	0	0	0	0	0	0	0	0	0	0	0	0	0	0	0	0	0	25467	0	0	0	0	0	0	0	0	0	0	0	0	0	0	0	0	0	0	0	0	>Otu30_Discanomalina_coronata_18034 TTTTTATGTTCCATTATCCATTATAAATTATTCTTCTATTGATCTTATGTTCTTTTCTTTACACATTGTTGGACTAAGTAGTTTATTAGGATCAATTAATTTTATTGTTACTTTATTAAAATCTAGTAATCTTTCTATTATTAATTCCTTTCTGTTTTTACCGATATATTGTTGATCTATATTCTTTACATCAGTCTTATTAATTATTAGTCTTCCTGTATTAGCAGGAGTAATTACAATGATTATTTCTGATCGACATTCTAATCGTCCTTCTCTTGATCCATTAAGAGGTGGAGATTTATTATTACCT
Otu31	0	0	0	0	0	0	0	25232	0	0	0	0	0	0	0	0	0	0	0	0	0	0	0	0	0	0	0	0	0	0	0	0	0	0	0	0	0	0	0	>Otu31_Globocassidulina_biora_17225 ATCTCATGCTCCATTATCAATTATAAACTATTCTTCTATTGATCTCATGTTTTTTCCATTACACATTGTTGGACTTAGTAGTTTATTAGGATCTATTAATTCTATTGTTACTTTATTAAAATCTAGTAATCTTTCTATTATTAATTCCTTTCTGTTTTTACCTCCATATTGTTGATCTATTTTCTTTACATCAGTATTATTAATTATTAGTCTTCCTGTATTAGCAGGAGTAATTACAACGATTATTTCTGATCGACATTCTAATCGTCCTTCTCTTGATCCATTAAGAGGTGGAGATTTATTATCACCT
Otu32	0	0	0	0	0	0	0	0	0	0	0	0	0	0	0	0	0	0	0	0	0	0	0	0	18852	0	0	0	0	0	0	0	0	0	0	0	0	0	0	>Otu32_Bizarria_bryiformis_18256 ATTTTATGTGCCTCTTTCTATAATGAATTTAAGTTCAATCGATTTTATGTTTTTATCATTGCATATATTAGGATTATCTTCAATATTAGGGTCAATCAATTTCATTTGCACTATCTTTAAATCATCTAATTTATCACTACAATATAATGTATTATTTTTATCATTATTTTCATGATCAATTTATGCTACTTCTATATTATTAATAATATCATTGCCTGTTTTAGCTGGATGTATAACTATGATAATTTTTGATAGACATTTTAATACTTCATTCTTTGATCCAATAAGAGGTGGTGACATCATTTTCCTT
