# Supplementary material for: Mitochondrial cytochrome c oxidase subunit I (COI) metabarcoding of Foraminifera communities using taxon-specific primers
Source: PeerJ. 2022 Sep 5;10:e13952. doi: 10.7717/peerj.13952 (PMC9454970; doi:10.7717/peerj.13952)
Supplement: Supplemental Information 2 [file peerj-10-13952-s002.xlsx]

## Sheet: Leray_ASV_raw
Mitochondrial cytochrome c oxidase subunit I (COI) metabarcoding of Foraminifera communities using taxon-specific primers
Jan-Niklas Macher 1)*, Dimitra Maria Bloska1), Maria Holzmann2), Elsa B. Girard1),3), Jan Pawłowski4), Willem Renema 1),2)
Supplementary Table 2: Leray_ASVs_raw_reads
#OTU ID	T1_Hw1_Coi_Meio_Meiofauna_29_9_21_77660_96_ACTCGCTACTCTCTAT_L001_merged_trimmed_filtered_filtered	T1_Hw1_Coi_Sed_Meiofauna_29_9_21_77660_120_TAGCGCTCCTCTCTAT_L001_merged_trimmed_filtered_filtered	T1_Hw2_Coi_Meio_Meiofauna_29_9_21_77660_100_GGAGCTACCTCTCTAT_L001_merged_trimmed_filtered_filtered	T1_Hw2_Coi_Sed_Meiofauna_29_9_21_77660_124_ACTGAGCGCTCTCTAT_L001_merged_trimmed_filtered_filtered	T1_S1_Coi_Meio_Meiofauna_29_9_21_77660_97_ACTCGCTATATCCTCT_L001_merged_trimmed_filtered_filtered	T1_S1_Coi_Sed_Meiofauna_29_9_21_77660_121_TAGCGCTCTATCCTCT_L001_merged_trimmed_filtered_filtered	T1_S2_Coi_Meio_Meiofauna_29_9_21_77660_101_GGAGCTACTATCCTCT_L001_merged_trimmed_filtered_filtered	T1_S2_Coi_Sed_Meiofauna_29_9_21_77660_125_ACTGAGCGTATCCTCT_L001_merged_trimmed_filtered_filtered	T1_S3_Coi_Meio_Meiofauna_29_9_21_77660_105_GCGTAGTATATCCTCT_L001_merged_trimmed_filtered_filtered	T1_S3_Coi_Sed_Meiofauna_29_9_21_77660_129_CCTAAGACTATCCTCT_L001_merged_trimmed_filtered_filtered	T1_S4_Coi_Meio_Meiofauna_29_9_21_77660_109_CGGAGCCTTATCCTCT_L001_merged_trimmed_filtered_filtered	T1_S4_Coi_Sed_Meiofauna_29_9_21_77660_133_CGATCAGTTATCCTCT_L001_merged_trimmed_filtered_filtered	T1_S5_Coi_Meio_Meiofauna_29_9_21_77660_113_TACGCTGCTATCCTCT_L001_merged_trimmed_filtered_filtered	T1_S5_Coi_Sed_Meiofauna_29_9_21_77660_137_TGCAGCTATATCCTCT_L001_merged_trimmed_filtered_filtered	T1_S6_Coi_Meio_Meiofauna_29_9_21_77660_117_ATGCGCAGTATCCTCT_L001_merged_trimmed_filtered_filtered	T1_S6_Coi_Sed_Meiofauna_29_9_21_77660_141_TCGACGTCTATCCTCT_L001_merged_trimmed_filtered_filtered	T2_Hw1_Coi_Meio_Meiofauna_29_9_21_77660_104_GCGTAGTACTCTCTAT_L001_merged_trimmed_filtered_filtered	T2_Hw1_Coi_Sed_Meiofauna_29_9_21_77660_128_CCTAAGACCTCTCTAT_L001_merged_trimmed_filtered_filtered	T2_Hw2_Coi_Meio_Meiofauna_29_9_21_77660_108_CGGAGCCTCTCTCTAT_L001_merged_trimmed_filtered_filtered	T2_Hw2_Coi_Sed_Meiofauna_29_9_21_77660_132_CGATCAGTCTCTCTAT_L001_merged_trimmed_filtered_filtered	T2_S1_Coi_Meio_Meiofauna_29_9_21_77660_98_ACTCGCTAGTAAGGAG_L001_merged_trimmed_filtered_filtered	T2_S1_Coi_Sed_Meiofauna_29_9_21_77660_122_TAGCGCTCGTAAGGAG_L001_merged_trimmed_filtered_filtered	T2_S2_Coi_Meio_Meiofauna_29_9_21_77660_102_GGAGCTACGTAAGGAG_L001_merged_trimmed_filtered_filtered	T2_S2_Coi_Sed_Meiofauna_29_9_21_77660_126_ACTGAGCGGTAAGGAG_L001_merged_trimmed_filtered_filtered	T2_S3_Coi_Meio_Meiofauna_29_9_21_77660_106_GCGTAGTAGTAAGGAG_L001_merged_trimmed_filtered_filtered	T2_S3_Coi_Sed_Meiofauna_29_9_21_77660_130_CCTAAGACGTAAGGAG_L001_merged_trimmed_filtered_filtered	T2_S4_Coi_Meio_Meiofauna_29_9_21_77660_110_CGGAGCCTGTAAGGAG_L001_merged_trimmed_filtered_filtered	T2_S4_Coi_Sed_Meiofauna_29_9_21_77660_134_CGATCAGTGTAAGGAG_L001_merged_trimmed_filtered_filtered	T2_S5_Coi_Meio_Meiofauna_29_9_21_77660_114_TACGCTGCGTAAGGAG_L001_merged_trimmed_filtered_filtered	T2_S5_Coi_Sed_Meiofauna_29_9_21_77660_138_TGCAGCTAGTAAGGAG_L001_merged_trimmed_filtered_filtered	T2_S6_Coi_Meio_Meiofauna_29_9_21_77660_118_ATGCGCAGGTAAGGAG_L001_merged_trimmed_filtered_filtered	T2_S6_Coi_Sed_Meiofauna_29_9_21_77660_142_TCGACGTCGTAAGGAG_L001_merged_trimmed_filtered_filtered	T3_Hw1_Coi_Meio_Meiofauna_29_9_21_77660_112_TACGCTGCCTCTCTAT_L001_merged_trimmed_filtered_filtered	T3_Hw1_Coi_Sed_Meiofauna_29_9_21_77660_136_TGCAGCTACTCTCTAT_L001_merged_trimmed_filtered_filtered	T3_Hw2_Coi_Meio_Meiofauna_29_9_21_77660_116_ATGCGCAGCTCTCTAT_L001_merged_trimmed_filtered_filtered	T3_Hw2_Coi_Sed_Meiofauna_29_9_21_77660_140_TCGACGTCCTCTCTAT_L001_merged_trimmed_filtered_filtered	T3_S1_Coi_Meio_Meiofauna_29_9_21_77660_99_ACTCGCTAACTGCATA_L001_merged_trimmed_filtered_filtered	T3_S1_Coi_Sed_Meiofauna_29_9_21_77660_123_TAGCGCTCACTGCATA_L001_merged_trimmed_filtered_filtered	T3_S2_Coi_Meio_Meiofauna_29_9_21_77660_103_GGAGCTACACTGCATA_L001_merged_trimmed_filtered_filtered	T3_S2_Coi_Sed_Meiofauna_29_9_21_77660_127_ACTGAGCGACTGCATA_L001_merged_trimmed_filtered_filtered	T3_S3_Coi_Meio_Meiofauna_29_9_21_77660_107_GCGTAGTAACTGCATA_L001_merged_trimmed_filtered_filtered	T3_S3_Coi_Sed_Meiofauna_29_9_21_77660_131_CCTAAGACACTGCATA_L001_merged_trimmed_filtered_filtered	T3_S4_Coi_Meio_Meiofauna_29_9_21_77660_111_CGGAGCCTACTGCATA_L001_merged_trimmed_filtered_filtered	T3_S4_Coi_Sed_Meiofauna_29_9_21_77660_135_CGATCAGTACTGCATA_L001_merged_trimmed_filtered_filtered	T3_S5_Coi_Meio_Meiofauna_29_9_21_77660_115_TACGCTGCACTGCATA_L001_merged_trimmed_filtered_filtered	T3_S5_Coi_Sed_Meiofauna_29_9_21_77660_139_TGCAGCTAACTGCATA_L001_merged_trimmed_filtered_filtered	T3_S6_Coi_Meio_Meiofauna_29_9_21_77660_119_ATGCGCAGACTGCATA_L001_merged_trimmed_filtered_filtered	T3_S6_Coi_Sed_Meiofauna_29_9_21_77660_143_TCGACGTCACTGCATA_L001_merged_trimmed_filtered_filtered	ID
Otu0001	0	0	15	0	9	4	54	3	116099	120	68633	646	93169	81	61743	26	69	5	40828	0	9	20	4	40	12310	20603	7469	4	13	828	105884	1	11	0	11	1	21	1	828	24	61470	150	44538	2329	14	83	205	10	Otu0001
Otu0002	7	0	22126	18573	0	0	3	0	1	0	1	1	1	0	0	0	2	20041	2	38306	0	0	1	0	0	1	0	0	1	0	0	0	9085	0	751	0	0	0	1	2	0	0	0	1	1	0	0	0	Otu0002
Otu0003	10	1	24708	7	17714	2	863	2	6	5	1	1	2	0	27	1	2	49466	1385	0	23540	53	1072	0	191	0	0	0	1	0	0	0	25497	1	28453	3	10697	1340	0	0	1	0	2	0	0	0	1	0	Otu0003
Otu0004	5	0	0	0	14447	1	9	7	1	1	28	0	1	0	3	1	0	0	0	0	31150	0	249	0	2	0	1	0	0	1	0	0	0	0	0	0	14129	1298	0	0	0	0	0	0	0	0	0	0	Otu0004
Otu0005	47	0	0	0	2	0	1	0	19319	3	1	0	3	1	26693	496	1	0	0	0	1	0	0	0	579	816	0	0	0	13	1773	0	0	0	1	0	3	0	1	2	314	32	1	0	1	13	11458	133	Otu0005
Otu0006	0	216	424	0	3	0	1	0	2311	98	2566	91	8369	4714	3664	4471	0	11	0	0	1	4	3	2	334	2628	121	1	0	20396	136	2	1	0	16	0	3	0	448	1	154	21	574	10	0	588	487	3	Otu0006
Otu0007	0	0	0	0	0	0	0	0	0	0	0	0	0	0	3	0	0	0	0	0	0	0	0	0	0	1	1	0	0	1	49082	1	0	0	2	0	0	0	0	0	0	0	0	0	0	0	0	0	Otu0007
Otu0008	0	0	0	0	0	0	7	0	893	47	334	482	6515	2667	2279	422	0	0	0	0	0	0	0	0	572	126	89	0	0	3665	357	8	359	1	11	0	1	1	52	0	5692	14265	491	198	1	317	3798	893	Otu0008
Otu0009	31979	0	1	0	5	0	0	0	0	2	1	0	0	0	0	0	0	12689	0	0	0	0	0	0	0	0	0	0	0	0	0	0	0	0	2	0	0	0	0	0	0	0	0	0	0	0	0	0	Otu0009
Otu0010	19540	11790	547	5211	9	409	10	2	1	337	5	163	19	189	152	41	4768	426	13028	2852	8	472	17	2	0	66	1	479	0	237	5	0	398	7578	132	4693	36	691	346	708	10	550	8	177	0	81	36	16	Otu0010
Otu0011	0	0	0	123	1	42	7	0	6	755	16	1494	7	7432	48	5279	0	0	0	0	1	7	2	69	0	227	1	22	0	8403	3	17	0	0	3	245	1	24	3032	84	1	2048	17	905	0	841	31	5694	Otu0011
Otu0012	0	0	0	0	0	2	0	0	108	0	115	2	99	0	85	0	0	0	77	0	0	0	0	0	11	10	16	0	0	7	117	0	0	0	0	0	0	0	1	1	47	0	33580	2	1	0	1	0	Otu0012
Otu0013	0	0	0	185	2	17	5	0	5	385	6	909	35	3260	121	3784	0	0	0	51	1	19	0	103	5	129	3	19	0	8855	44	19	0	0	1	101	3	6	1493	54	6	2800	15	330	0	3272	153	4103	Otu0013
Otu0014	56944	0	3406	1	2	0	0	0	0	0	0	0	0	0	0	0	0	0	0	1	1	0	0	0	0	0	0	0	0	0	0	0	1	1	0	0	0	0	0	0	0	0	0	0	0	0	0	0	Otu0014
Otu0015	0	0	274	127	396	1	710	0	549	46	596	97	4843	1048	1512	692	0	0	0	69	104	0	531	112	783	55	49	26	0	2374	558	3	56	0	150	263	229	42	49	20	677	163	822	36	2	2051	6938	453	Otu0015
Otu0016	0	1	1	0	0	0	0	0	0	0	0	0	0	0	2	0	0	48	0	0	0	0	0	0	0	0	0	0	0	0	0	0	0	0	27073	3	0	0	0	0	0	0	0	0	0	0	0	0	Otu0016
Otu0017	0	0	0	0	1	1	0	0	415	2	22081	3	283	3	367	0	1	0	129	0	0	0	0	0	69	73	26	0	0	4	400	0	1	0	2	0	0	0	3	0	2967	1	1635	9	0	1	5	0	Otu0017
Otu0018	12	1	42323	8	1	0	355	0	0	0	0	0	0	0	2	0	0	0	4819	1	24	0	1	0	0	0	0	0	0	0	1	0	0	0	11508	1	14	0	1	0	0	0	0	0	0	0	0	0	Otu0018
Otu0019	4	0	26111	4	0	0	4	0	0	0	0	0	0	0	0	0	0	1	0	0	0	0	1	0	0	0	0	0	0	0	0	0	1	0	659	0	0	0	0	0	0	0	0	0	0	0	0	0	Otu0019
Otu0020	128	0	0	0	1	0	5	0	234	0	40	30	6032	1795	5083	23	0	0	0	0	0	3	0	0	291	104	11	0	0	23	394	4	1	0	1	0	2	1	7	2	528	194	140	1	1	28	5876	2289	Otu0020
Otu0021	0	0	0	0	3	20	1	0	2	1480	2	373	8	2282	52	3411	0	0	0	0	0	2	0	33	0	173	0	0	0	3092	24	26	0	2	0	101	2	13	577	34	5	2355	15	545	0	1317	152	8713	Otu0021
Otu0022	0	0	0	0	1	0	1	0	256	0	200	3	186	0	149	0	0	0	67	0	0	0	1	0	44	37	4230	0	0	0	15675	0	0	0	0	0	0	0	2	0	3803	0	1187	2	0	4	4	1	Otu0022
Otu0023	3	0	1	0	0	0	0	0	0	0	0	0	6	0	0	0	0	1	0	0	111	0	0	0	0	0	0	0	0	0	0	0	36945	3	0	0	0	0	0	0	0	0	0	0	0	0	0	0	Otu0023
Otu0024	0	0	0	0	19	42	1	1	1	20	18604	73	2	4	104	1	0	139	0	0	0	14	2	77	0	0	731	0	0	2	0	0	0	0	0	0	424	0	66	0	0	0	10649	3	0	0	0	0	Otu0024
Otu0025	0	0	0	0	1	0	1	0	86	1	8061	0	90	0	158	0	0	0	34	0	0	0	0	0	105	15	1543	0	0	1	76	0	0	0	0	0	3	0	0	0	12670	0	46	3	0	0	2	1	Otu0025
Otu0026	0	0	0	0	0	0	0	0	150	42	150	0	116	0	76	0	0	1	64	0	1	1	0	0	25	2097	12	0	0	1	15782	0	0	0	1	0	0	0	2	0	87	0	1617	0	0	0	2	1	Otu0026
Otu0027	0	356	0	0	2	198	1	0	2	501	3	936	15	917	41	976	24	0	0	101	2	18	0	532	1	165	2	41	0	3880	2	4	10	0	0	311	0	532	1808	374	1	2398	26	1259	0	1001	18	1457	Otu0027
Otu0028	0	0	0	0	0	0	28	0	33	0	0	0	67	0	0	0	0	0	0	0	5	0	9873	71	1	1	1	1	2	0	0	0	0	0	0	0	1	1	1	8609	25	0	0	0	0	0	0	1	Otu0028
Otu0029	0	0	0	0	6	9	5568	0	0	0	1	0	0	0	5	0	0	0	0	0	5	0	11947	1	0	0	0	0	1	0	0	1	0	0	0	0	0	0	0	8	1	0	0	0	0	0	0	0	Otu0029
Otu0030	1	0	17089	3	0	0	2	0	0	0	0	0	0	0	0	0	0	0	0	0	0	0	0	0	0	0	0	0	0	0	0	0	1	0	0	0	0	0	0	0	0	0	0	0	0	0	0	0	Otu0030
Otu0031	0	0	0	0	0	0	1	0	1239	234	9098	6	1066	0	19	0	0	0	0	0	0	0	0	0	492	2	644	0	0	0	0	0	0	0	0	0	0	0	1	0	9653	801	4195	1	0	3	125	1	Otu0031
Otu0032	0	0	0	0	0	0	0	0	458	0	7666	37	924	0	0	1	0	0	0	0	0	0	42	0	7	0	736	0	0	0	68	0	0	0	2	0	10	0	10	0	1679	131	2306	290	0	1	53	2	Otu0032
Otu0033	0	0	0	0	0	0	0	0	17	0	0	0	0	0	34	0	0	0	0	0	0	0	0	0	8	20	0	0	0	0	0	0	0	0	0	0	1	0	3	0	12	30115	4	0	0	1	5	0	Otu0033
Otu0034	0	253	150	1009	114	213	21	0	0	456	0	351	2	272	17	225	195	0	0	298	78	359	3	2374	3	63	1	1451	0	363	0	6	17	0	24	753	105	1382	742	328	2	1580	4	371	0	177	3	853	Otu0034
Otu0035	0	363	2	0	2	10	4059	0	33	0	202	8	169	0	1	1	64	0	0	0	5	18	14021	4	19	0	0	0	0	1	0	0	12	0	21	113	0	182	0	140	0	0	188	2	0	7	0	0	Otu0035
Otu0036	1	0	11851	55	0	0	0	1	0	0	0	0	0	0	0	0	1	0	0	0	0	0	1	0	0	0	0	0	0	0	0	0	0	0	0	0	0	0	1	0	0	0	0	0	0	0	0	0	Otu0036
Otu0037	0	0	10	242	6	649	265	0	2	440	3	209	6	191	16	42	0	0	104	0	1	11	24	5734	3	174	1	32	0	366	0	2	0	0	0	17	2	75	476	2778	0	1627	4	388	0	128	34	531	Otu0037
Otu0038	314	0	5820	0	0	0	1	0	0	0	0	0	0	0	0	0	1	0	0	0	0	0	0	0	0	0	0	0	0	0	0	0	3740	0	174	0	0	0	0	0	0	0	0	0	0	0	0	0	Otu0038
Otu0039	0	0	0	0	0	23	0	0	3	180	12	1308	2	1581	21	1054	0	0	0	0	1	0	0	35	1	98	2	0	0	2719	3	2	0	0	0	2	1	0	802	7	2	641	17	246	0	545	92	1072	Otu0039
Otu0040	0	0	0	0	1	15	0	0	1	153	1	404	3	2239	13	1537	0	0	0	0	0	0	0	14	0	64	0	5	0	2625	2	2	0	0	1	0	0	0	1201	17	2	519	9	284	0	249	9	1634	Otu0040
Otu0041	10051	0	0	0	0	0	11	0	0	2	0	3	0	3	0	1	0	0	0	0	0	0	0	0	0	3	2	0	0	6	0	0	0	0	0	0	3	0	3	0	0	7	0	1	0	3	5	12	Otu0041
Otu0042	0	0	0	0	0	81	0	0	4	232	3	453	6	532	20	510	43	3	0	0	0	4	2	294	3	89	1	5	1	2032	1	2	0	0	0	228	0	249	822	181	2	1309	6	646	0	564	3	735	Otu0042
Otu0043	0	344	3	0	0	0	0	0	0	0	0	0	0	0	0	0	8654	29	0	0	0	0	0	0	0	0	0	0	0	0	0	0	76	0	7	0	0	0	0	0	0	0	0	0	0	0	0	0	Otu0043
Otu0044	0	193	1	0	0	0	1	0	5	937	0	476	0	782	32	333	0	0	0	0	0	0	0	0	33	366	0	0	0	1758	0	4	0	0	0	0	0	0	655	0	2	3149	0	450	0	789	34	1476	Otu0044
Otu0045	0	0	0	0	0	4	4	0	1	1680	1	147	1	173	110	554	0	0	0	0	0	2	0	10	15	139	0	0	0	445	2	5	0	0	0	0	1	0	315	0	4	3133	1	449	0	403	95	2316	Otu0045
Otu0046	0	0	22	6	0	0	0	0	0	2	1	0	0	0	0	0	1	3916	0	3	0	0	0	0	0	0	0	0	0	0	0	0	3784	0	17	0	0	0	0	0	0	0	0	0	0	0	0	0	Otu0046
Otu0047	0	252	5	0	96	240	123	0	2	181	13	122	6	106	26	69	0	0	0	0	80	737	17	621	8	28	1	470	0	223	1	0	0	0	0	10	127	2317	192	463	2	494	11	107	0	90	5	239	Otu0047
Otu0048	152	0	5206	2	14	0	1	0	0	0	0	0	0	0	0	0	1	0	0	314	5	0	6	0	0	0	0	0	0	0	0	0	204	0	253	0	2	0	0	0	0	0	0	0	0	0	0	0	Otu0048
Otu0049	691	0	9	666	0	0	0	0	0	0	0	0	0	0	0	0	8644	35	0	98	0	0	0	0	0	0	0	0	0	3	0	0	20	0	16	1	0	0	0	0	0	0	0	0	0	0	0	0	Otu0049
Otu0050	2017	0	11399	1	0	0	0	0	0	0	0	0	0	0	0	0	0	0	0	0	0	0	0	0	0	0	0	0	0	0	0	0	2	0	0	0	0	0	0	0	0	0	0	0	0	0	0	0	Otu0050
Otu0051	0	0	0	0	0	0	0	0	6	0	10	0	7	0	20	0	0	0	6	0	1	0	0	0	2	5496	3	0	0	0	36	0	0	0	0	0	0	0	0	1	7	1	499	1	0	0	0	0	Otu0051
Otu0052	0	0	1	0	0	8	2719	0	0	0	0	0	0	0	0	0	0	0	0	0	2	1	3317	0	0	0	0	0	1	1	0	1	0	0	0	0	87	0	0	0	0	0	0	0	0	0	0	0	Otu0052
Otu0053	0	0	0	0	0	0	0	0	67	0	1008	10	0	3238	197	0	0	0	0	0	0	0	20	0	4	0	152	0	0	0	0	0	0	0	0	0	0	0	0	0	367	0	280	0	0	0	33	0	Otu0053
Otu0054	1	0	0	0	0	0	0	0	5151	0	0	0	0	0	16	0	1	0	0	0	0	0	0	0	3	0	0	0	0	0	1	0	0	0	0	0	0	0	0	2	0	0	0	0	0	0	23	0	Otu0054
Otu0055	0	0	0	0	0	0	3	0	0	0	0	0	0	0	0	0	0	0	0	0	0	0	0	0	0	4	4	0	0	0	4946	0	0	0	0	0	0	0	0	0	7	0	84	0	0	0	3	3	Otu0055
Otu0056	0	0	0	0	0	0	0	0	0	0	5	0	0	0	0	0	0	0	0	0	0	0	0	0	0	0	2	0	0	0	0	0	0	0	0	0	0	0	0	0	0	0	3	5459	0	0	0	0	Otu0056
Otu0057	0	0	0	0	0	0	225	0	0	0	0	0	0	0	0	0	0	0	0	0	3	0	4742	3	0	0	0	0	0	0	1	0	0	0	0	0	0	0	0	0	0	0	0	0	0	0	0	0	Otu0057
Otu0058	0	0	0	0	0	0	0	0	0	0	0	0	0	0	0	0	1	0	0	1932	0	0	0	0	0	0	0	0	0	0	0	0	2	0	11	3393	0	0	0	0	0	0	0	0	0	0	0	0	Otu0058
Otu0059	0	0	0	0	0	0	0	1	1	0	0	0	2	0	0	0	0	0	0	0	1	0	330	5479	0	0	0	0	0	0	0	0	0	0	0	0	1	0	0	28	0	0	0	0	0	0	0	0	Otu0059
Otu0060	0	0	0	0	0	14	8	0	9	218	50	1100	7	139	19	266	0	0	0	0	0	0	4	26	53	44	1	0	0	380	12	6	0	0	0	12	3	0	854	7	19	660	29	200	0	336	109	683	Otu0060
Otu0061	0	0	0	0	2	19	17	0	5	402	5	398	1	407	18	266	0	0	0	0	0	7	2	48	15	45	0	6	0	587	0	0	0	0	1	0	0	0	425	17	5	1535	6	372	0	239	24	500	Otu0061
Otu0062	1	0	0	0	4	0	15	0	93	0	2491	0	128	1	0	0	0	0	0	0	0	0	0	0	7	0	175	0	0	0	83	0	0	0	0	0	0	0	0	0	728	0	531	44	0	0	0	0	Otu0062
Otu0063	0	0	1	0	891	0	0	0	0	0	0	0	0	0	0	0	0	0	0	34	278	0	2614	0	0	0	0	0	0	0	0	0	0	0	0	0	1908	0	1	0	0	0	0	0	0	0	0	0	Otu0063
Otu0064	0	0	0	0	12	0	5	0	14	275	8	334	6	33	23	21	0	0	0	0	11	0	0	0	64	229	4	0	0	81	2	1	0	0	0	952	1	2	648	0	5	1818	3	232	0	75	16	293	Otu0064
Otu0065	0	0	0	0	1	0	0	0	18	0	2317	2	97	0	455	0	0	0	0	0	0	0	0	0	0	0	408	0	0	0	7	0	0	0	0	0	0	0	0	0	0	0	1515	21	1	0	262	1	Otu0065
Otu0066	0	0	0	0	0	0	2	0	2145	33	180	11	25	11	803	0	0	0	0	0	0	0	0	0	180	1955	7	0	1	13	3	0	16	0	0	0	0	0	360	0	706	731	601	290	0	12	294	0	Otu0066
Otu0067	0	0	0	0	0	0	0	0	0	0	0	0	0	0	0	0	238	1	0	2473	0	0	0	6	0	0	0	0	0	0	0	0	11	0	22	2221	0	0	0	3	0	0	0	0	0	0	0	0	Otu0067
Otu0068	0	0	0	0	567	3	381	0	4	19	30	8	27	19	149	11	0	0	0	0	353	357	27	56	15	0	7	149	0	19	2	0	3	0	0	0	851	822	20	15	3	78	31	6	0	8	33	21	Otu0068
Otu0069	0	0	2	0	1	0	0	0	0	0	0	0	0	0	0	0	0	0	0	1794	0	0	0	0	0	0	0	0	0	0	0	0	0	0	10	2899	1	0	0	0	0	0	0	0	0	0	0	0	Otu0069
Otu0070	0	0	0	0	0	19	0	0	2	274	3	377	6	198	24	224	0	0	0	23	0	0	0	33	3	45	2	0	0	249	4	4	0	0	0	29	0	0	518	85	0	810	3	500	0	71	19	486	Otu0070
Otu0071	0	0	0	0	0	13	7	0	6	295	0	638	1	211	27	179	0	0	0	54	0	9	1	13	5	76	0	1	0	216	2	1	0	0	0	41	0	0	802	26	4	492	7	150	0	303	35	174	Otu0071
Otu0072	0	1198	0	133	1	65	8	0	0	18	1	41	0	3	2	0	178	26	0	163	3	402	0	475	0	2	0	194	0	5	0	0	3	0	8	344	0	358	29	118	0	13	0	6	0	7	1	0	Otu0072
Otu0073	0	0	0	0	0	0	0	0	1	624	0	205	3	242	2	116	0	1	0	0	0	0	0	0	2	98	0	0	0	113	0	1	0	0	0	0	1	0	430	0	1	1432	0	88	0	199	4	232	Otu0073
Otu0074	0	0	0	0	2	5	0	0	0	361	7	552	1	117	0	57	0	0	0	0	0	8	0	47	0	29	2	0	0	98	0	0	9	0	0	186	0	29	692	39	1	463	3	574	0	44	0	96	Otu0074
Otu0075	0	0	0	0	0	0	0	0	0	0	0	0	0	0	0	0	0	0	0	0	1	0	3272	1	0	0	0	0	0	0	0	0	0	0	0	0	0	0	0	14	0	0	0	0	0	0	0	0	Otu0075
Otu0076	0	0	0	0	0	0	0	0	87	0	76	1	390	1006	0	0	0	0	0	0	0	0	0	0	8	39	12	0	0	349	0	0	0	0	0	0	0	0	2	0	515	591	28	25	0	0	3	0	Otu0076
Otu0077	0	0	0	0	0	0	0	0	0	1	0	0	0	0	0	0	0	3167	0	0	0	0	0	0	0	0	0	0	0	0	0	0	0	0	0	0	0	0	0	0	0	0	0	0	0	0	0	0	Otu0077
Otu0078	0	0	0	0	669	7	88	0	13	0	17	3	0	0	24	0	0	0	0	0	920	82	10	0	18	0	5	3	0	0	2	0	0	0	1	0	906	0	43	7	2	6	18	0	0	0	4	0	Otu0078
Otu0079	0	0	0	0	0	13	0	0	2	259	2	324	3	177	11	178	0	0	0	0	0	0	0	17	0	21	0	3	0	208	0	2	0	0	0	0	0	0	396	29	1	515	3	402	0	59	20	381	Otu0079
Otu0080	0	0	12	98	2	47	82	0	26	99	17	167	12	161	32	90	0	0	0	0	4	5	45	208	30	84	3	15	0	305	7	0	4	0	0	13	5	0	156	87	25	420	18	104	0	241	33	248	Otu0080
Otu0081	0	0	0	0	0	0	0	0	0	0	0	0	0	0	0	0	0	0	0	0	0	0	0	0	0	0	0	0	0	0	0	0	2682	0	48	0	0	0	0	0	0	0	0	0	0	0	0	0	Otu0081
Otu0082	1	0	0	0	1064	0	18	0	0	0	0	0	0	0	0	0	0	0	0	30	1210	0	11	0	0	0	0	0	0	0	0	0	0	0	1	0	1643	0	0	0	0	0	0	0	0	0	0	0	Otu0082
Otu0083	0	0	0	0	0	0	1	0	15	0	0	0	0	0	0	0	0	0	0	0	1	0	4514	0	0	0	7	0	0	1	0	1	0	0	0	0	0	0	1	0	0	0	1	0	0	0	0	0	Otu0083
Otu0084	0	0	0	0	240	15	174	0	6	16	25	2	23	6	87	5	0	0	0	0	188	319	19	74	31	3	13	118	0	5	2	0	0	0	1	42	633	492	23	16	5	36	41	0	0	5	51	14	Otu0084
Otu0085	0	0	0	0	0	5	0	0	0	202	0	459	0	35	0	54	0	0	0	0	0	0	0	0	0	83	0	8	0	131	0	0	0	0	0	0	0	0	766	10	0	853	2	563	0	72	2	102	Otu0085
Otu0086	0	0	33	0	36	0	41	0	46	0	62	7	525	121	105	50	0	8	0	0	7	0	46	65	106	2	5	0	0	132	53	1	1	0	23	63	31	0	17	1	46	47	75	11	0	197	632	35	Otu0086
Otu0087	0	0	0	0	0	1	0	0	1	151	5	449	9	267	15	228	0	0	0	0	0	0	0	9	0	32	0	0	0	399	1	0	0	0	0	0	0	0	209	7	1	442	0	182	0	130	10	276	Otu0087
Otu0088	0	1	0	0	0	0	3	0	656	0	315	4	1098	7	152	1	0	0	0	0	0	0	0	0	35	121	0	0	0	10	0	0	0	0	0	0	0	0	2	7	35	0	64	1	0	0	29	0	Otu0088
Otu0089	0	0	0	0	0	0	0	0	1	0	0	1	3	128	3	133	0	0	0	0	0	0	0	0	8	0	0	0	0	19	0	8	0	0	0	0	0	0	26	0	1	12	0	8	0	233	5	2671	Otu0089
Otu0090	0	0	0	0	3	1	47	0	30	77	343	148	123	11	15	8	0	0	0	20	0	0	12	0	39	10	57	0	0	50	3	0	0	0	2	0	1	0	147	5	138	297	641	267	0	7	25	1	Otu0090
Otu0091	0	0	0	0	0	0	0	0	17	4	10	5	268	274	394	1	69	0	0	0	0	0	0	0	10	0	0	0	0	1360	13	1	0	0	0	0	0	0	0	0	0	104	6	0	0	8	71	12	Otu0091
Otu0092	0	126	0	0	0	0	0	0	0	0	0	0	0	0	0	0	2553	37	0	0	0	0	0	0	0	0	0	0	0	0	0	0	42	0	0	0	0	0	0	0	0	0	0	0	0	0	0	0	Otu0092
Otu0093	1	0	3487	1	0	0	0	0	0	0	0	0	0	0	0	0	0	0	0	0	0	0	0	0	0	0	0	0	0	0	0	0	0	0	222	0	0	0	0	0	0	0	0	0	0	0	0	0	Otu0093
Otu0094	0	0	2	0	0	0	0	0	6	0	83	0	0	0	1	0	0	0	0	0	0	0	0	0	1	1	1	0	0	0	2	0	0	0	0	0	1	0	21	0	2	0	3135	0	0	0	0	0	Otu0094
Otu0095	1896	225	32	46	0	0	0	0	0	0	0	0	0	0	0	0	0	438	103	0	0	0	0	0	1	0	0	0	0	0	0	0	38	0	2	0	0	0	0	0	0	0	0	0	0	0	0	0	Otu0095
Otu0096	0	0	5	0	1	72	0	0	0	3	0	5	0	2	2	0	83	11	0	364	2	108	0	261	0	0	0	70	0	0	0	0	8	0	3	867	7	566	0	63	0	0	1	6	0	0	0	0	Otu0096
Otu0097	0	1376	18	456	0	0	0	0	0	0	0	0	0	0	0	0	0	144	0	243	0	0	0	0	0	0	0	0	0	0	0	0	5	0	0	0	0	0	0	0	0	0	0	0	0	0	0	0	Otu0097
Otu0098	0	129	31	108	22	31	7	0	0	22	0	29	0	26	3	35	46	0	0	160	28	145	1	370	2	11	0	425	0	30	0	0	2	13	2	259	72	181	24	83	2	107	1	45	0	15	4	110	Otu0098
Otu0099	0	0	0	0	861	0	0	1	0	0	0	0	0	0	0	0	0	0	0	0	1199	9	0	0	0	0	0	0	0	0	0	0	0	0	0	0	1	31	0	0	0	0	0	0	0	0	0	0	Otu0099
Otu0100	0	0	0	0	0	1	715	0	0	0	0	0	0	0	0	0	0	0	0	0	1	0	1506	0	1	0	0	0	0	0	0	0	0	0	0	0	0	0	0	0	0	0	0	0	0	0	0	0	Otu0100
Otu0101	0	0	0	0	0	0	0	0	0	0	1734	0	2	0	2	0	0	0	0	0	0	0	0	0	8	2	8	0	0	0	1	0	0	0	0	0	0	0	0	0	524	0	6	0	0	0	0	0	Otu0101
Otu0102	0	0	0	0	0	0	522	0	0	0	0	0	0	0	0	0	0	0	0	0	0	0	1616	0	0	0	0	0	0	0	0	0	0	0	0	0	0	0	1	0	0	0	0	0	0	0	0	0	Otu0102
Otu0103	0	0	0	0	1	7	1239	0	0	0	0	0	0	0	0	0	0	0	0	0	1	0	996	0	0	0	0	0	0	0	0	0	0	0	0	0	0	0	1	0	0	0	0	0	0	0	0	0	Otu0103
Otu0104	0	0	2	174	1	95	2	0	0	2	0	0	0	4	0	0	121	14	0	142	1	59	0	315	0	0	0	51	0	1	0	0	15	0	3	543	5	460	4	119	0	9	0	4	0	0	0	0	Otu0104
Otu0105	0	0	2	0	0	1	364	0	0	0	0	0	0	0	0	0	0	0	0	0	0	0	137	12	0	0	0	0	0	0	0	0	0	0	0	0	0	0	0	1798	0	0	0	0	0	0	1	0	Otu0105
Otu0106	0	0	0	0	0	0	1	0	575	0	13768	8	488	1	316	0	0	0	315	0	0	1	0	0	65	103	44	0	1	4	461	0	0	0	0	0	0	0	1	0	311	1	208	6	0	3	2	5	Otu0106
Otu0107	0	0	0	0	7	378	20	0	0	0	0	0	1	0	0	0	0	0	0	17	3	36	9	666	1	0	0	14	0	0	0	0	0	0	0	167	0	136	0	611	1	0	0	5	0	0	0	0	Otu0107
Otu0108	1948	2	16	32	1	0	0	0	0	0	0	0	0	0	0	0	0	194	1	0	0	0	0	0	0	0	0	0	0	0	0	0	16	0	0	0	0	0	0	0	0	0	0	0	0	0	0	0	Otu0108
Otu0109	0	2065	0	0	0	1	0	0	0	0	0	0	0	0	0	0	0	72	0	0	0	0	0	0	0	0	0	0	0	0	0	0	0	0	3	0	0	0	0	0	0	0	0	0	0	0	0	0	Otu0109
Otu0110	0	0	0	0	0	0	0	0	0	71	1	112	2	128	1	104	0	0	0	0	0	0	0	15	0	16	0	0	0	762	0	0	0	0	0	49	0	0	160	13	0	326	4	99	0	143	2	73	Otu0110
Otu0111	0	0	0	0	0	0	0	0	0	0	0	0	5	3	4	1	0	0	0	0	0	0	0	0	0	0	0	0	0	5	0	0	0	0	0	0	0	0	0	1	5	2034	1	0	0	0	5	1	Otu0111
Otu0112	0	0	0	0	0	0	0	0	2	0	2	0	6	0	2	0	0	0	2	0	0	0	0	0	2	4	0	0	0	0	11	0	0	0	0	0	0	0	0	0	1	0	2166	0	0	0	0	0	Otu0112
Otu0113	160	0	13	278	0	0	0	0	0	0	0	0	0	0	0	0	1772	8	0	114	0	0	0	0	0	0	0	0	0	0	0	0	15	0	20	64	0	0	0	0	0	0	0	0	0	0	0	0	Otu0113
Otu0114	0	0	0	0	0	181	12	0	1	124	2	27	0	107	4	145	0	0	0	0	2	0	6	294	0	65	0	0	0	8	0	6	16	0	5	123	1	190	120	295	0	164	1	134	0	19	1	116	Otu0114
Otu0115	0	0	0	0	0	0	0	0	3	0	0	0	0	0	3	0	0	0	0	0	0	0	0	1	0	3537	0	0	0	0	0	0	0	0	0	0	0	0	0	0	0	14	0	3	0	0	3	0	Otu0115
Otu0116	0	0	27	254	56	9	19	0	8	25	10	87	10	52	12	14	0	13	0	94	41	213	5	45	7	24	2	92	0	63	2	0	0	0	0	81	35	412	73	25	14	71	3	27	0	31	16	54	Otu0116
Otu0117	0	0	1	0	0	4	0	0	1	201	0	122	0	140	4	123	0	0	0	0	0	0	0	48	0	24	1	0	0	105	0	1	0	0	0	64	1	15	220	43	0	409	2	196	0	33	2	240	Otu0117
Otu0118	0	0	0	0	2	0	0	0	0	0	2713	0	0	0	0	0	0	1	0	0	0	0	0	0	0	0	0	0	0	0	0	0	0	0	0	0	0	0	0	0	0	0	15	0	0	0	0	0	Otu0118
Otu0119	0	0	0	0	22	1	0	0	33	0	0	0	0	0	0	0	0	0	0	0	0	0	2677	0	1	0	0	0	0	0	0	0	0	0	0	0	0	0	0	0	0	0	0	0	0	0	0	0	Otu0119
Otu0120	0	0	0	0	0	0	7	0	5	138	10	513	3	135	9	32	0	0	0	0	0	0	1	18	1	22	0	0	0	221	7	0	0	0	0	0	0	14	225	0	7	355	6	172	0	80	4	56	Otu0120
Otu0121	209	0	833	547	0	0	39	0	0	0	0	0	0	0	0	0	0	0	82	0	1	0	0	0	0	0	0	0	0	0	0	0	0	0	82	0	0	0	0	0	0	0	0	0	0	0	0	0	Otu0121
Otu0122	0	0	0	0	0	0	3	0	650	110	35	1	227	5	3	0	0	0	0	0	0	0	0	0	81	282	3	0	0	24	1	0	0	0	0	0	0	0	1	0	87	142	108	1181	0	1	414	3	Otu0122
Otu0123	0	0	45	1556	0	0	0	1	0	0	0	0	0	0	0	0	0	0	0	272	0	0	0	0	0	0	0	0	0	0	0	0	0	0	0	0	0	14	0	0	0	8	0	0	0	0	0	0	Otu0123
Otu0124	0	0	0	0	0	0	0	0	0	0	19	0	0	0	10	0	0	1717	0	0	0	0	0	0	3	0	9	0	0	0	0	0	0	0	0	0	0	0	0	2	0	0	8	0	0	0	14	0	Otu0124
Otu0125	0	0	0	0	681	0	21	0	0	0	0	0	0	0	0	0	0	0	0	0	799	0	8	0	0	0	0	0	0	0	0	0	0	0	5	0	892	0	0	0	0	0	0	0	0	0	0	0	Otu0125
Otu0126	0	0	0	0	0	0	0	0	9	0	1766	0	6	0	4	0	0	0	5	0	0	0	0	0	1	0	3	0	0	0	12	0	0	0	0	0	0	0	0	0	10	0	7	1	0	0	0	0	Otu0126
Otu0127	0	0	8	1484	0	0	0	0	0	0	0	0	0	0	0	0	97	0	0	126	0	0	0	0	0	0	0	0	0	1	0	0	0	0	0	0	0	0	0	0	0	0	0	0	0	0	0	0	Otu0127
Otu0128	0	0	1338	0	0	0	0	0	0	0	0	0	0	0	0	0	0	241	0	0	0	0	0	0	0	0	0	0	0	0	0	0	0	0	0	0	0	0	0	0	0	0	0	0	0	0	0	0	Otu0128
Otu0129	0	0	0	0	0	0	0	0	1	0	1242	1	424	0	0	0	0	0	0	0	0	0	0	0	23	0	19	0	0	0	0	0	0	0	0	0	0	0	0	0	499	0	235	0	0	0	0	0	Otu0129
Otu0130	0	0	0	0	0	0	0	0	82	0	23	0	146	1	169	4	0	0	0	0	0	0	0	0	6	9	0	0	0	43	19	7	0	0	0	0	1	0	0	0	0	128	0	0	0	4	151	770	Otu0130
Otu0131	0	0	0	0	256	6	20	0	0	12	31	0	16	16	10	2	0	0	0	0	174	145	2	11	4	4	6	37	0	8	2	0	0	0	0	0	396	306	18	0	3	27	7	16	0	20	11	15	Otu0131
Otu0132	0	0	8	39	0	0	0	0	0	0	1	0	0	0	0	0	1730	21	0	0	0	0	0	0	0	0	0	0	0	0	0	0	5	0	12	67	0	0	0	0	0	0	0	0	0	0	0	0	Otu0132
Otu0133	0	0	0	0	698	0	27	0	0	0	0	0	0	0	0	0	0	0	0	0	689	0	0	0	0	0	0	0	0	0	0	0	0	0	0	0	798	0	0	0	0	0	0	0	1	0	0	0	Otu0133
Otu0134	0	0	0	0	69	21	0	0	0	19	35	2	13	16	50	5	0	0	0	0	110	96	54	75	0	5	1	28	0	4	0	0	0	0	0	0	17	851	25	33	8	26	0	8	0	3	19	17	Otu0134
Otu0135	0	0	0	78	15	0	0	0	6	55	8	66	7	88	2	53	0	0	0	84	10	219	1	23	0	33	2	97	0	118	0	0	19	0	3	0	8	159	86	28	6	193	7	62	0	37	1	79	Otu0135
Otu0136	0	1661	0	0	0	0	0	0	0	0	0	0	0	0	0	0	0	0	0	0	0	0	0	0	0	0	0	0	0	0	0	0	0	0	0	0	0	0	0	0	0	0	0	0	0	0	0	0	Otu0136
Otu0137	0	0	0	0	0	9	8	0	1	106	2	193	1	128	14	137	0	0	0	0	1	0	2	63	0	23	0	0	0	66	1	0	0	0	2	0	0	10	216	34	3	247	7	82	0	67	25	155	Otu0137
Otu0138	0	0	0	0	1	4	0	0	3	96	16	301	2	52	6	18	0	0	0	0	0	0	1	0	0	25	0	0	0	172	3	0	0	0	0	0	0	0	170	6	2	395	5	128	0	87	7	47	Otu0138
Otu0139	0	0	0	0	0	0	0	0	0	0	0	0	0	0	0	0	1	0	0	0	0	0	0	0	0	0	0	0	0	0	0	0	1476	0	0	0	0	0	0	0	0	0	0	0	0	0	0	0	Otu0139
Otu0140	263	126	3	45	0	8	0	0	0	2	0	4	0	1	4	0	337	7	345	46	0	8	0	0	0	1	0	16	0	12	0	0	13	315	0	18	0	0	5	4	0	1	0	13	0	1	0	0	Otu0140
Otu0141	0	0	0	0	0	0	4	0	0	97	6	164	0	80	2	52	0	0	0	1	0	0	0	40	2	24	2	0	0	133	0	0	0	0	0	0	1	0	328	8	2	220	2	180	0	65	1	135	Otu0141
Otu0142	1225	0	8	0	0	0	0	0	0	0	0	0	0	0	0	0	0	264	0	0	0	0	0	0	0	0	0	0	0	0	0	0	19	0	2	0	0	0	0	0	0	0	0	0	0	0	0	0	Otu0142
Otu0143	1	0	0	0	0	0	0	0	0	0	0	0	0	0	0	0	0	1450	0	0	0	0	0	0	0	0	0	0	0	0	0	0	0	0	5	0	0	0	0	0	0	0	0	0	0	0	0	0	Otu0143
Otu0144	0	0	0	0	0	13	4	0	1	73	0	107	4	138	2	118	0	0	0	0	1	2	0	118	0	14	0	6	0	186	2	1	0	0	0	18	0	0	154	20	1	112	0	12	0	181	4	179	Otu0144
Otu0145	0	0	0	0	1	0	0	0	0	0	0	0	0	0	0	0	0	0	0	0	275	0	0	0	0	0	0	0	0	0	0	0	0	0	0	0	1090	0	0	0	0	0	0	0	0	0	0	0	Otu0145
Otu0146	0	0	0	0	48	1	28	0	4	6	39	24	32	17	131	3	0	0	0	8	21	220	1	65	11	5	12	81	0	14	26	0	0	0	0	0	58	312	49	6	0	32	95	9	0	4	27	21	Otu0146
Otu0147	0	0	4	2	19	0	44	0	16	2	45	17	191	27	56	26	0	0	0	0	7	0	35	1	28	4	2	0	0	90	28	0	21	0	5	121	15	29	2	1	25	17	48	1	0	106	384	13	Otu0147
Otu0148	0	0	0	0	0	9	0	0	0	140	0	175	2	91	3	103	0	0	0	0	0	0	0	5	0	18	0	0	0	92	0	0	0	0	0	0	0	0	173	29	1	222	1	162	0	33	11	161	Otu0148
Otu0149	540	367	0	84	0	0	1	0	0	0	0	0	0	0	0	0	0	0	0	0	0	5	0	0	0	2	0	14	0	0	0	0	0	370	0	33	0	0	0	0	0	14	0	0	0	0	4	0	Otu0149
Otu0150	0	0	0	0	0	0	0	0	7	0	4	0	4	0	9	0	0	0	5	0	0	0	0	0	0	41	0	0	0	0	16	0	0	0	0	0	0	0	0	0	6	0	1729	1	0	0	0	0	Otu0150
Otu0151	0	0	0	0	0	0	0	0	0	0	2	0	1	0	0	0	0	0	0	0	0	0	0	0	0	1	1	0	0	0	12	0	0	0	0	0	0	0	0	0	0	0	1293	0	0	0	0	0	Otu0151
Otu0152	0	852	4	0	0	0	0	0	0	0	1	0	0	0	0	0	0	435	0	0	0	0	0	0	0	0	0	0	0	0	0	0	19	0	3	0	1	0	0	0	0	0	0	0	0	0	0	0	Otu0152
Otu0153	0	0	0	0	0	0	0	0	0	0	0	0	0	0	0	0	1414	0	0	0	0	0	0	0	0	0	0	0	0	0	0	0	13	0	6	0	0	0	0	0	0	0	0	0	0	0	0	0	Otu0153
Otu0154	0	0	0	0	0	0	320	0	0	0	0	0	0	0	0	0	0	0	0	0	0	0	958	0	0	0	0	0	0	0	0	0	0	0	0	0	0	0	0	0	0	0	0	0	0	0	0	0	Otu0154
Otu0155	0	0	0	0	0	0	692	0	0	0	118	0	0	0	0	0	0	0	0	0	0	0	1144	0	11	0	42	0	0	0	10	0	0	0	0	0	2	0	0	0	0	0	10	0	0	0	12	0	Otu0155
Otu0156	0	0	4	0	1	0	0	0	0	0	0	0	0	0	0	0	1133	163	0	0	1	0	0	0	0	0	0	0	0	0	0	0	16	0	32	0	0	0	0	0	0	0	0	0	0	0	0	0	Otu0156
Otu0157	0	0	0	0	0	0	11	0	0	0	0	0	0	0	0	0	0	0	0	0	15	0	1747	5	0	0	0	0	0	1	0	0	0	0	0	0	16	0	0	0	0	0	0	0	0	0	0	0	Otu0157
Otu0158	0	0	0	0	0	0	0	0	4	1	2	0	3	0	4	0	0	0	5	0	0	0	0	1	1	3	2147	0	0	0	4	0	0	0	0	0	0	0	0	0	32	0	1	0	0	0	4	1	Otu0158
Otu0159	0	0	0	0	0	0	0	0	0	207	1	7	0	36	3	85	0	0	0	0	0	0	0	0	1	27	0	0	0	196	0	0	0	0	0	0	0	0	57	6	0	476	2	99	0	60	0	6	Otu0159
Otu0160	0	0	0	0	14	21	32	0	0	30	3	18	0	38	9	32	0	0	0	33	6	129	1	118	1	12	0	77	0	20	0	0	0	0	0	0	18	275	67	49	1	109	3	32	0	19	2	33	Otu0160
Otu0161	0	0	0	0	0	50	0	0	0	141	0	23	1	21	1	51	0	0	0	36	1	20	1	95	0	27	0	28	0	105	0	0	0	0	0	83	1	108	56	44	0	141	0	46	0	41	1	95	Otu0161
Otu0162	0	0	0	0	1	99	1	0	0	10	0	10	0	0	0	2	0	0	0	0	3	51	1	287	0	0	0	16	0	12	0	0	0	0	0	0	5	490	5	80	0	51	1	24	0	5	0	9	Otu0162
Otu0163	0	0	0	0	0	0	0	0	0	0	1213	0	0	0	0	0	0	0	0	0	0	0	0	0	0	0	27	0	0	0	0	0	0	0	0	0	0	0	0	0	0	0	2	0	0	0	0	0	Otu0163
Otu0164	0	0	0	0	0	0	0	0	0	0	0	0	0	0	1	0	0	0	0	0	0	0	0	0	0	0	0	0	0	0	0	0	1168	0	0	0	0	0	0	0	0	0	0	0	0	0	0	0	Otu0164
Otu0165	0	304	0	0	0	6	0	0	1	32	1	153	0	15	0	43	0	0	0	0	0	0	1	0	0	4	0	0	0	29	0	0	0	0	0	56	0	0	153	44	1	180	0	76	0	14	1	45	Otu0165
Otu0166	0	0	0	0	1	0	0	0	3	0	37	2	186	954	0	1	0	0	0	0	0	0	0	0	0	0	0	0	0	0	3	0	0	0	0	0	0	0	0	0	15	0	5	0	0	1	0	0	Otu0166
Otu0167	0	0	1	0	21	17	0	0	0	12	0	7	1	5	0	3	0	0	0	0	15	152	1	49	0	1	0	124	0	11	0	0	0	0	0	59	35	617	5	26	0	11	0	3	0	6	0	26	Otu0167
Otu0168	0	0	37	916	0	0	0	0	0	0	0	0	0	0	0	0	0	3	0	242	0	0	0	0	0	0	0	0	0	0	0	0	0	0	1	0	1	0	0	0	0	0	0	0	0	0	0	0	Otu0168
Otu0169	0	0	5	1254	0	0	0	0	0	0	0	0	0	0	0	0	0	0	0	80	0	0	0	0	0	0	0	0	0	0	0	0	0	0	0	0	0	0	0	0	0	0	0	0	0	0	0	0	Otu0169
Otu0170	0	0	0	0	0	0	3	0	0	0	0	0	3	0	0	0	0	0	0	0	0	0	1198	16	0	0	0	0	0	0	0	0	0	0	0	0	3	0	0	108	0	0	0	0	0	0	0	0	Otu0170
Otu0171	422	285	15	102	0	0	0	0	0	5	0	0	0	5	0	2	288	4	0	40	1	18	0	0	0	1	0	0	0	8	0	0	7	0	3	0	0	0	0	4	1	10	0	3	0	5	0	0	Otu0171
Otu0172	0	0	1	0	0	0	0	0	0	0	0	0	0	0	0	0	0	273	0	0	1	0	0	0	0	0	0	0	0	0	0	0	888	0	0	0	0	0	0	0	0	0	0	0	0	0	0	0	Otu0172
Otu0173	0	0	0	0	0	16	0	0	1	86	3	286	0	54	2	18	0	0	0	0	0	0	0	36	0	16	0	0	0	90	0	2	0	0	0	0	2	0	199	7	1	205	1	166	0	36	1	38	Otu0173
Otu0174	0	0	0	0	0	0	16	0	0	0	0	0	0	0	0	0	0	0	0	0	0	0	999	0	0	0	0	1	0	0	0	0	0	0	0	0	0	0	0	0	0	0	0	0	0	0	0	0	Otu0174
Otu0175	0	0	0	0	0	0	0	0	0	0	9	0	1	0	0	0	0	0	0	0	0	0	0	0	0	0	1	0	0	0	0	0	0	0	0	0	0	0	0	0	0	0	1040	0	0	0	0	0	Otu0175
Otu0176	0	28	1	0	1	2	16	0	16	15	12	9	6	50	13	44	0	0	0	1	0	0	20	24	11	19	1	0	0	334	4	0	1	0	0	1	2	0	44	11	13	168	7	19	0	69	19	95	Otu0176
Otu0177	0	0	0	0	0	0	0	0	0	32	2	108	0	87	4	49	0	0	0	0	0	0	0	32	0	51	0	12	0	59	0	0	0	0	0	0	1	20	111	0	1	380	1	90	0	111	3	91	Otu0177
Otu0178	0	0	0	0	450	0	0	0	0	0	0	0	0	0	0	0	0	0	0	0	313	0	1	0	0	0	0	0	0	0	0	0	0	0	0	0	240	8	0	0	0	0	0	0	0	0	0	0	Otu0178
Otu0179	0	0	0	0	0	0	8	0	19	0	0	0	0	0	0	0	0	0	0	0	0	0	1018	0	0	0	0	0	0	0	0	0	0	0	0	0	0	0	0	2	0	0	0	0	0	0	0	0	Otu0179
Otu0180	0	0	0	0	0	4	0	0	16	0	31	0	30	0	0	0	0	0	0	0	0	0	1	0	2	0	1	0	0	920	0	0	0	0	0	0	0	0	0	0	59	0	9	0	0	0	0	0	Otu0180
Otu0181	0	0	0	0	1	14	5	0	8	23	4	20	2	21	4	16	0	0	0	35	2	146	2	165	1	11	0	64	0	26	0	0	0	0	0	86	11	248	10	42	4	79	1	23	0	18	3	38	Otu0181
Otu0182	0	0	0	0	286	0	601	0	0	0	0	0	0	0	0	0	0	0	0	0	0	0	0	0	0	0	0	0	0	0	0	0	0	0	0	0	290	0	0	0	0	0	0	0	0	0	0	0	Otu0182
Otu0183	528	0	43	50	2	0	0	0	1	1	0	0	0	0	0	0	60	63	94	99	0	0	2	0	0	0	0	0	0	0	0	0	11	0	81	56	1	0	0	0	0	0	0	0	0	0	0	0	Otu0183
Otu0184	1	0	0	0	0	0	0	0	0	0	0	0	0	0	0	0	0	146	489	0	0	0	0	0	0	0	0	0	0	0	0	0	387	0	0	0	0	0	0	0	0	0	0	0	0	0	0	0	Otu0184
Otu0185	0	0	6	0	18	6	2	0	0	10	2	16	0	4	0	5	0	0	0	65	25	80	4	124	0	3	0	51	0	2	0	0	0	0	2	161	31	509	0	40	0	15	0	6	0	0	0	0	Otu0185
Otu0186	1239	0	16	54	0	0	0	0	0	0	0	0	0	0	0	0	0	229	1	0	0	0	0	0	0	0	0	0	0	0	0	0	6	0	1	0	0	0	0	0	0	0	0	0	0	0	0	0	Otu0186
Otu0187	0	0	0	0	11	20	7	0	8	11	13	7	13	24	9	0	0	0	0	49	16	81	2	57	11	7	3	57	0	48	1	1	0	0	5	85	18	369	7	31	14	120	10	9	0	7	3	17	Otu0187
Otu0188	1	0	21	182	0	0	0	0	0	0	0	0	0	0	0	0	718	4	0	174	0	0	0	0	0	0	0	0	0	0	0	0	1	0	10	24	0	0	0	0	0	0	0	0	0	0	0	0	Otu0188
Otu0189	0	0	84	0	245	0	9	0	0	0	0	0	0	0	0	0	0	28	30	0	45	27	4	0	0	0	1	59	0	0	0	0	0	3	8	22	554	13	0	0	0	0	0	0	0	0	0	0	Otu0189
Otu0190	2	0	769	107	0	13	0	0	0	7	0	0	0	8	0	0	0	0	0	0	0	0	1	0	0	1	0	0	0	16	0	0	0	0	16	28	2	23	0	0	0	0	1	0	0	0	0	0	Otu0190
Otu0191	0	0	0	4	0	2	0	0	0	106	1	171	1	64	8	69	0	0	0	0	0	1	0	2	2	7	0	0	0	79	2	1	0	0	0	0	0	0	114	23	1	170	3	183	0	33	8	184	Otu0191
Otu0192	0	0	1	0	0	0	0	0	0	0	0	0	0	0	0	0	1234	15	0	0	0	0	0	0	0	0	0	0	0	0	0	0	31	0	0	0	0	0	0	0	0	0	0	0	0	0	0	0	Otu0192
Otu0193	0	0	12	952	0	0	0	2	0	0	0	0	0	0	0	0	0	0	0	36	0	2	0	0	0	0	0	0	0	0	0	0	0	0	0	0	0	0	0	0	0	6	0	0	0	0	0	1	Otu0193
Otu0194	0	0	0	0	37	34	15	0	0	5	7	7	2	3	12	4	0	0	0	0	21	51	2	101	0	1	2	42	0	21	3	0	0	0	0	0	82	443	3	50	0	50	6	2	0	5	7	7	Otu0194
Otu0195	0	0	44	0	296	0	22	0	0	0	0	0	0	0	0	0	0	15	0	0	91	3	4	0	0	0	0	59	0	0	0	0	0	0	5	0	529	13	0	0	0	0	0	0	0	0	0	0	Otu0195
Otu0196	0	0	0	0	0	0	0	0	37	2	1	0	184	3	366	1	0	0	0	0	0	0	0	0	1	19	0	0	0	4	21	0	0	0	0	0	0	0	0	0	102	4	1	0	0	2	194	0	Otu0196
Otu0197	0	0	0	0	0	2	0	0	0	74	2	162	1	57	4	31	0	0	0	10	0	4	0	14	0	11	0	0	0	116	1	0	0	0	0	28	1	0	184	4	0	109	4	149	0	24	4	42	Otu0197
Otu0198	34	0	0	0	29	132	992	0	0	12	0	33	1	15	22	7	0	0	0	0	17	15	3	9	24	6	0	22	0	30	0	0	0	0	0	0	10	8	17	7	0	86	0	13	0	9	2	39	Otu0198
Otu0199	0	0	0	0	0	0	2	0	1	0	0	0	0	0	0	0	0	0	0	0	3	0	0	0	0	0	0	0	0	0	0	0	0	0	0	0	890	0	0	0	0	0	0	0	0	0	0	0	Otu0199
Otu0200	0	0	0	0	0	0	0	0	0	0	0	0	0	0	0	0	0	0	0	39	258	0	0	0	0	0	0	0	0	0	0	0	0	0	0	0	810	0	0	0	0	0	0	0	0	0	0	0	Otu0200
Otu0201	0	0	0	0	17	33	6	0	1	38	5	20	0	30	4	23	0	0	0	13	18	45	0	28	2	8	1	72	0	44	0	0	0	0	0	32	38	267	43	49	1	71	3	30	0	20	3	30	Otu0201
Otu0202	0	0	0	0	0	1	493	0	0	0	27	0	0	0	0	0	0	0	0	0	0	0	324	0	0	0	7	0	0	0	29	0	0	0	0	0	0	0	0	0	3	160	0	0	0	0	0	0	Otu0202
Otu0203	0	0	0	0	0	0	1	0	12	0	644	0	20	0	0	0	0	0	0	0	0	0	1	0	0	0	45	0	0	0	1	0	0	0	0	0	0	0	0	0	121	0	95	2	0	0	0	0	Otu0203
Otu0204	0	0	0	0	0	0	0	0	0	0	10	209	1	22	0	0	0	0	0	0	0	0	0	23	1	8	0	0	0	89	0	0	0	0	0	47	1	16	156	0	4	146	6	156	0	29	1	19	Otu0204
Otu0205	0	0	0	81	1	0	4	0	0	22	0	128	0	14	2	17	0	0	0	0	0	58	0	80	0	4	0	23	0	19	0	0	0	0	0	84	1	13	148	15	0	158	2	59	0	55	2	10	Otu0205
Otu0206	567	233	15	26	0	0	0	0	0	4	0	0	1	0	3	0	61	6	0	48	0	0	0	0	0	0	0	5	0	0	0	0	6	0	2	0	0	12	0	29	0	0	0	0	0	0	0	0	Otu0206
Otu0207	380	336	0	0	0	0	0	0	0	0	0	0	2	2	0	2	238	0	0	0	0	0	0	0	0	0	0	0	0	0	0	0	0	0	2	0	0	0	10	6	0	0	0	0	0	0	0	0	Otu0207
Otu0208	0	0	0	0	0	0	0	0	0	1	0	0	0	0	0	0	0	1875	0	0	0	0	0	0	0	0	0	0	0	0	0	0	0	0	0	0	0	0	0	0	0	0	0	0	0	0	0	0	Otu0208
Otu0209	0	0	0	0	7	27	7	0	0	4	3	0	3	6	0	14	0	0	0	5	2	62	4	142	1	7	1	54	0	51	1	0	0	0	0	0	3	437	6	35	1	23	1	8	0	5	1	16	Otu0209
Otu0210	0	0	0	0	0	22	2	0	1	23	11	177	1	15	0	12	0	0	0	0	0	0	1	14	0	8	0	0	0	27	0	0	0	0	0	0	0	4	282	5	0	65	13	235	0	31	0	0	Otu0210
Otu0211	0	0	0	0	4	25	0	0	0	114	0	15	0	44	6	18	49	0	0	0	6	11	0	43	1	13	0	11	0	73	0	0	0	0	0	0	14	41	28	27	0	104	3	40	0	57	0	124	Otu0211
Otu0212	0	0	0	0	0	0	0	0	9	0	590	0	12	0	0	0	0	0	1	0	0	0	0	0	0	0	42	0	0	0	2	0	0	0	0	0	0	0	0	0	106	0	82	7	0	0	0	0	Otu0212
Otu0213	0	0	0	1	1	31	15	0	0	1	0	1	0	1	1	0	0	0	1	0	0	0	0	589	0	0	0	0	0	1	0	0	0	0	0	0	0	0	4	263	0	9	0	13	0	0	0	2	Otu0213
Otu0214	0	0	0	0	0	0	0	0	0	0	0	0	0	0	0	0	0	0	0	0	0	0	907	0	0	0	0	0	0	0	0	0	0	0	0	0	0	0	0	0	0	0	0	0	0	0	0	0	Otu0214
Otu0215	0	0	5	0	20	4	4	0	0	3	3	4	0	0	0	4	0	0	0	0	13	131	2	47	0	1	0	52	0	1	0	0	10	0	2	46	30	431	10	49	0	10	2	10	0	3	0	0	Otu0215
Otu0216	578	784	10	182	0	18	0	0	0	14	0	2	0	0	3	2	83	23	0	64	0	9	0	0	0	2	0	0	0	6	0	0	29	0	2	0	0	0	0	0	0	0	0	0	0	0	2	0	Otu0216
Otu0217	0	0	0	0	0	0	0	0	56	0	445	2	146	0	0	0	0	0	0	0	0	0	0	0	0	0	16	0	0	0	0	0	0	0	0	0	0	0	0	0	110	0	9	1	0	0	4	0	Otu0217
Otu0218	0	0	0	0	0	0	0	0	0	0	5	0	0	0	0	0	0	0	0	0	0	0	0	0	0	0	0	0	0	0	0	0	0	0	0	0	0	0	0	0	0	0	768	0	0	0	2	0	Otu0218
Otu0219	0	0	0	0	0	0	0	0	1	0	8	2	159	13	238	1	0	0	0	0	0	0	0	0	1	1	0	0	0	59	2	0	0	0	0	0	0	0	0	0	0	0	0	0	0	0	268	3	Otu0219
Otu0220	0	0	0	0	0	0	0	0	0	0	0	56	0	36	0	100	0	0	0	0	0	0	0	0	0	43	0	0	0	177	0	0	0	0	0	0	1	0	36	0	0	260	0	162	0	70	0	94	Otu0220
Otu0221	851	2	9	0	0	13	0	0	0	0	0	3	0	0	0	0	104	0	0	143	0	0	0	0	0	4	0	13	0	0	0	0	0	289	1	0	1	4	0	0	0	17	0	0	0	0	0	0	Otu0221
Otu0222	0	0	0	0	0	0	0	0	1	0	1	3	602	0	73	0	0	0	0	0	0	0	0	0	16	0	0	0	0	12	0	0	0	0	0	0	0	0	0	0	1	8	24	0	0	0	7	0	Otu0222
Otu0223	0	0	240	0	330	0	0	0	0	0	0	0	0	0	0	0	0	0	0	0	168	0	0	0	0	0	0	0	0	0	0	0	0	0	0	0	34	0	0	0	0	0	0	0	0	0	0	0	Otu0223
Otu0224	0	0	0	0	4	58	2	0	0	11	1	14	0	14	0	4	52	0	0	21	2	36	1	194	0	8	0	47	0	39	0	0	0	0	0	34	3	62	21	93	1	48	1	23	0	18	3	30	Otu0224
Otu0225	1	0	0	0	480	0	13	0	0	0	0	0	0	0	0	0	0	0	0	10	532	0	4	0	0	0	0	0	0	0	0	0	0	0	0	0	673	0	0	0	0	0	0	0	0	0	0	0	Otu0225
Otu0226	0	0	1	0	0	0	147	0	0	0	0	0	0	0	0	0	0	0	0	0	0	0	656	0	0	0	0	0	0	0	0	0	0	0	0	0	0	0	0	0	0	0	0	0	0	0	0	0	Otu0226
Otu0227	0	0	5	0	7	0	3	1	1	0	11	167	9	54	14	50	0	0	0	0	1	0	2	0	3	30	2	0	0	101	1	0	0	0	15	0	1	11	93	0	1	6	21	58	0	117	24	26	Otu0227
Otu0228	0	0	0	0	0	0	135	0	0	0	0	0	0	0	0	0	0	0	0	0	0	0	652	0	0	0	0	0	0	0	0	0	0	0	0	0	0	0	0	0	0	0	0	0	0	0	0	0	Otu0228
Otu0229	0	0	0	0	0	0	0	0	0	0	758	0	0	0	1	0	0	0	0	0	0	0	0	0	0	0	7	0	0	0	0	0	0	0	0	0	0	0	0	0	0	0	2	0	0	0	0	0	Otu0229
Otu0230	0	0	0	0	0	0	0	0	0	0	5	0	1	0	0	0	0	0	0	0	0	0	0	0	0	0	0	0	0	0	0	0	0	0	0	0	0	0	0	0	0	0	723	0	0	0	0	0	Otu0230
Otu0231	0	0	6	0	0	0	0	0	0	0	0	0	0	0	0	0	0	548	0	0	0	0	0	0	0	0	0	0	0	0	0	0	219	0	3	0	0	0	0	0	0	0	0	0	0	0	0	0	Otu0231
Otu0232	0	0	0	0	0	0	0	0	0	0	0	0	0	0	0	0	0	0	0	0	2	0	0	0	0	0	0	0	0	0	0	0	0	0	0	0	0	0	0	0	0	0	0	0	0	0	0	0	Otu0232
Otu0233	819	0	0	0	0	0	0	0	0	0	0	0	0	0	0	0	0	0	0	0	0	0	0	0	0	0	0	0	0	0	0	0	0	0	0	0	0	0	0	0	0	0	0	0	0	0	0	0	Otu0233
Otu0234	0	0	0	0	14	23	2	0	0	1	1	12	0	6	0	2	0	0	0	0	15	47	1	63	0	0	0	35	0	1	0	0	0	0	3	68	35	411	12	68	1	14	1	3	0	3	0	0	Otu0234
Otu0235	0	0	0	0	0	0	0	0	0	0	0	0	0	0	0	0	0	3	0	0	0	0	0	0	0	0	0	0	0	0	0	0	805	0	0	0	0	0	0	0	0	0	0	0	0	0	0	0	Otu0235
Otu0236	0	206	0	0	0	22	0	0	0	0	0	0	0	0	0	0	0	0	0	102	0	7	0	107	0	1	0	5	0	0	0	0	0	0	0	193	5	52	0	54	0	6	0	7	0	3	0	0	Otu0236
Otu0237	292	499	1	0	0	0	0	0	0	0	0	0	0	0	0	0	112	0	0	0	0	0	0	0	0	0	0	0	0	0	0	0	25	0	3	0	0	0	0	0	0	0	0	0	0	0	0	0	Otu0237
Otu0238	0	0	0	378	0	0	0	0	0	0	0	0	0	0	0	0	0	0	0	377	0	0	0	0	0	1	0	0	0	0	0	0	0	0	0	0	0	0	0	0	0	0	0	0	0	0	0	0	Otu0238
Otu0239	0	0	0	0	0	0	0	0	0	0	0	0	0	0	0	0	0	0	0	556	0	0	0	0	0	0	0	0	0	0	0	0	0	0	9	335	0	0	0	0	0	0	0	0	0	0	0	0	Otu0239
Otu0240	0	2	0	569	0	4	0	0	1	0	0	0	0	0	0	0	96	0	0	16	1	0	0	59	0	0	0	8	0	0	0	0	0	0	2	28	3	0	10	15	0	0	0	0	0	0	0	0	Otu0240
Otu0241	0	0	0	0	1	57	1	1	1	13	0	1	0	8	0	1	0	0	0	0	2	27	1	175	0	3	0	3	0	19	0	0	0	0	0	0	3	264	9	116	0	10	0	4	0	1	0	2	Otu0241
Otu0242	0	0	0	0	0	0	0	0	96	0	70	3	286	11	0	73	0	0	0	0	0	0	0	0	0	1	12	0	0	0	0	0	0	0	0	0	0	0	0	0	133	56	24	3	0	1	0	0	Otu0242
Otu0243	0	0	0	0	312	0	0	0	0	0	0	0	0	0	0	0	0	0	0	0	344	0	0	0	0	0	0	0	0	0	0	0	0	0	0	0	405	0	0	0	0	0	0	0	0	0	0	0	Otu0243
Otu0244	0	0	0	0	51	11	65	0	4	0	3	5	11	12	9	2	111	0	0	9	41	26	21	22	5	0	1	25	0	6	0	0	0	0	0	149	99	51	0	3	13	35	12	8	0	3	4	7	Otu0244
Otu0245	0	0	0	0	1	0	29	0	0	46	4	120	0	36	0	36	0	0	0	0	0	9	4	11	3	5	0	0	0	35	4	0	0	0	0	40	0	0	189	0	2	98	0	1	0	44	43	35	Otu0245
Otu0246	325	446	4	123	0	18	0	0	0	2	0	0	0	0	3	0	0	13	220	0	0	0	0	0	0	0	0	0	0	0	0	0	0	166	1	0	0	23	0	0	0	0	0	0	0	0	2	0	Otu0246
Otu0247	506	682	15	0	0	0	0	0	0	0	0	3	0	5	3	0	0	50	0	0	0	0	0	0	0	0	0	0	0	5	0	0	0	0	2	0	0	13	0	0	0	0	1	0	0	0	0	0	Otu0247
Otu0248	0	0	0	0	0	0	0	0	2	61	10	55	1	34	6	31	0	0	0	0	0	0	0	0	2	32	1	0	0	48	0	0	0	0	0	0	0	0	59	0	6	189	6	163	0	38	3	40	Otu0248
Otu0249	0	0	0	0	0	1	0	0	0	18	0	135	1	38	6	35	0	0	0	42	0	0	0	20	0	29	0	4	0	28	1	0	0	0	0	0	0	9	143	10	0	70	0	12	0	101	5	20	Otu0249
Otu0250	0	0	0	0	0	78	0	0	0	0	0	1	0	0	0	3	83	0	0	36	2	86	1	59	0	0	0	43	0	6	0	0	0	0	0	27	5	187	8	79	0	4	0	9	0	2	0	5	Otu0250
Otu0251	0	0	0	0	609	0	0	0	0	0	0	0	0	0	0	0	0	0	0	0	0	0	0	0	0	0	0	0	0	0	0	0	0	0	0	0	89	0	0	0	0	0	0	0	0	0	0	0	Otu0251
Otu0252	0	0	0	0	0	46	0	0	0	47	0	16	0	43	1	22	0	0	0	0	0	6	0	71	0	5	1	9	0	79	0	0	0	0	0	15	0	37	32	73	1	100	0	57	0	12	0	76	Otu0252
Otu0253	0	0	0	0	0	0	0	0	0	0	0	2	0	0	0	1	0	0	0	0	0	0	0	0	0	15	0	0	0	0	0	0	0	0	0	0	0	0	792	0	0	10	0	2	0	0	0	0	Otu0253
Otu0254	0	0	0	0	0	0	0	0	0	0	0	0	0	0	0	0	0	0	0	0	0	0	800	0	0	0	0	0	0	0	0	0	0	0	0	0	0	0	0	0	0	0	0	0	0	0	0	0	Otu0254
Otu0255	0	0	0	0	0	165	0	0	0	19	0	0	0	8	0	1	0	0	0	0	1	0	0	143	0	3	0	0	0	0	0	0	0	0	0	0	4	113	0	216	0	70	0	6	0	23	0	0	Otu0255
Otu0256	0	0	0	0	0	0	0	0	0	0	70	0	0	0	0	0	0	2	0	0	0	0	0	0	0	0	4	0	0	0	0	0	0	0	0	0	1	0	1	0	0	0	1076	0	0	0	0	0	Otu0256
Otu0257	0	0	0	0	0	0	0	0	0	0	0	0	0	0	0	0	0	0	0	0	0	0	0	0	0	0	0	0	0	0	0	0	0	0	0	0	0	0	0	0	0	0	0	1000	0	0	0	0	Otu0257
Otu0258	0	0	0	0	10	0	21	0	0	0	0	0	1	0	0	0	0	0	0	77	0	0	1	0	0	0	0	0	0	0	0	0	0	0	0	0	633	0	0	0	0	0	0	0	0	0	1	0	Otu0258
Otu0259	0	0	0	0	2	230	0	0	0	13	0	14	0	0	0	1	0	0	0	0	1	15	4	197	0	0	0	0	0	0	0	0	0	0	0	0	5	0	0	173	0	70	0	37	0	0	0	2	Otu0259
Otu0260	0	0	0	0	331	0	19	0	0	0	0	0	0	0	0	0	0	0	0	0	353	0	0	0	0	0	0	0	0	0	0	0	0	0	0	0	292	0	0	0	0	0	0	0	0	0	0	0	Otu0260
Otu0261	0	0	0	0	0	0	0	0	0	0	0	0	0	0	0	0	743	4	0	0	0	0	0	0	0	0	0	0	0	0	0	0	0	0	0	0	0	0	0	0	0	0	0	0	0	0	0	0	Otu0261
Otu0262	0	0	0	0	1	0	0	0	1	18	3	21	0	56	6	85	0	0	0	0	1	0	1	16	0	12	0	0	0	90	1	0	0	0	1	0	0	0	43	0	3	279	1	29	0	24	2	47	Otu0262
Otu0263	0	0	1	0	17	0	0	0	0	6	2	8	0	6	0	2	83	0	0	0	15	108	1	67	0	1	0	17	0	1	0	0	0	0	0	0	35	333	12	51	0	4	0	12	0	0	0	4	Otu0263
Otu0264	678	0	0	0	0	0	2	0	0	0	0	0	0	0	0	0	0	0	0	0	0	0	0	0	0	0	0	0	0	0	0	0	0	0	2	0	0	0	0	0	0	0	0	0	0	0	0	0	Otu0264
Otu0265	0	0	0	0	0	0	0	0	0	0	0	0	0	0	0	0	0	0	0	0	0	0	647	0	0	0	0	0	0	0	0	0	0	0	0	0	0	0	0	10	0	0	0	0	0	0	0	0	Otu0265
Otu0266	0	0	0	0	7	0	0	0	0	0	0	0	0	0	0	0	0	0	0	0	45	0	0	0	0	0	0	0	0	0	0	0	0	0	565	0	0	0	0	0	0	0	0	0	0	0	0	0	Otu0266
Otu0267	0	0	0	0	0	0	0	0	0	0	1	8	907	0	0	0	0	0	0	0	0	0	0	0	0	0	0	0	0	0	0	0	0	0	0	0	0	0	0	0	0	0	0	0	0	0	0	0	Otu0267
Otu0268	0	0	0	0	0	0	0	0	0	0	0	0	0	0	0	0	674	0	0	0	0	0	0	0	0	0	0	0	0	0	0	0	3	0	1	0	0	0	0	0	0	0	0	0	0	0	0	0	Otu0268
Otu0269	0	0	0	0	0	0	0	0	0	0	0	0	0	0	0	0	0	0	0	0	0	0	814	0	0	0	0	0	0	0	0	0	0	0	0	0	0	0	0	7	0	0	0	0	0	0	0	0	Otu0269
Otu0270	0	0	4	0	2	0	0	0	0	0	0	0	0	0	0	0	0	5	0	0	13	0	0	0	0	0	0	0	0	0	0	0	3	0	1507	0	0	0	0	0	0	0	0	0	0	0	1	0	Otu0270
Otu0271	0	0	0	0	1	0	0	0	0	101	1	52	0	89	3	86	0	0	0	0	0	0	0	17	1	15	0	0	0	71	1	0	0	0	0	0	0	0	38	0	0	95	2	28	0	41	13	171	Otu0271
Otu0272	0	0	0	0	0	0	0	0	0	0	0	0	0	0	0	0	0	0	0	0	0	0	0	0	0	0	0	0	0	0	0	0	590	0	6	0	0	0	0	0	0	0	0	0	0	0	0	0	Otu0272
Otu0273	0	0	0	0	0	0	11	0	0	33	1	99	1	55	0	34	0	0	0	0	0	0	0	15	8	14	2	0	0	78	2	0	0	0	0	0	0	0	114	0	0	111	3	17	0	42	34	55	Otu0273
Otu0274	0	0	0	0	0	0	0	0	10	0	284	0	37	2	321	0	0	0	0	0	0	0	0	0	7	0	62	0	0	0	0	0	0	0	0	0	0	7	0	0	11	0	174	0	0	0	4	0	Otu0274
Otu0275	0	0	1	0	0	0	0	0	0	0	0	0	0	0	0	0	0	0	0	0	0	0	0	0	0	0	0	0	0	0	0	0	641	0	0	0	0	0	0	0	0	0	0	0	0	0	0	0	Otu0275
Otu0276	0	0	0	0	442	0	0	0	0	0	0	0	0	0	0	0	0	0	0	0	265	0	0	0	0	0	0	0	0	0	0	0	0	0	0	0	171	0	0	0	0	0	0	0	0	0	0	0	Otu0276
Otu0277	0	0	0	0	1	0	0	0	0	31	0	35	0	25	0	24	0	0	0	0	0	17	0	0	0	9	0	23	0	16	0	0	0	0	0	116	3	52	96	39	0	51	0	16	0	65	0	14	Otu0277
Otu0278	0	0	3	363	0	7	0	1	0	9	0	1	0	0	0	0	0	0	0	44	1	0	1	24	0	2	0	1	0	0	0	0	0	0	0	60	0	41	0	40	0	8	0	9	0	0	0	0	Otu0278
Otu0279	0	0	0	0	0	0	0	0	0	0	0	0	0	0	0	0	0	0	0	0	0	0	686	1	0	0	0	0	0	0	0	0	0	0	0	0	0	0	0	0	0	0	0	0	0	0	0	0	Otu0279
Otu0280	0	0	17	468	0	0	0	0	0	0	0	0	0	0	0	2	0	0	1	161	0	0	0	0	0	0	0	0	0	0	0	0	0	0	1	0	0	0	0	3	0	8	0	6	0	0	0	0	Otu0280
Otu0281	0	0	0	0	11	5	13	0	0	24	3	14	1	8	7	19	0	0	0	14	7	89	0	26	6	2	1	27	0	12	0	0	0	0	1	117	9	105	20	13	3	31	1	17	0	21	1	7	Otu0281
Otu0282	0	0	1	45	3	0	69	0	0	0	0	1	0	0	0	0	0	0	0	0	3	0	0	243	0	0	0	27	0	2	0	0	0	0	0	0	2	0	0	358	0	4	0	0	0	0	2	1	Otu0282
Otu0283	0	0	0	0	0	20	0	0	20	8	7	5	14	61	4	81	0	0	0	0	0	0	0	12	5	7	0	0	0	158	8	0	0	0	0	29	0	0	18	0	22	89	5	5	0	49	10	71	Otu0283
Otu0284	0	0	0	0	0	0	0	0	0	383	0	0	2	82	0	16	0	0	0	0	0	0	0	0	0	7	0	0	0	38	0	0	0	0	0	0	0	0	0	0	1	89	0	8	0	24	3	33	Otu0284
Otu0285	0	0	0	18	0	0	2	0	0	33	0	11	0	34	3	47	0	0	0	1	0	12	1	70	0	4	0	5	0	67	0	0	0	0	1	20	0	22	59	15	0	77	0	24	0	24	0	45	Otu0285
Otu0286	0	0	0	0	1	32	1	0	0	24	1	4	0	20	0	23	0	2	0	0	0	7	0	95	0	0	0	5	0	34	0	0	0	0	0	34	2	68	31	105	0	30	0	53	0	8	0	45	Otu0286
Otu0287	0	0	0	0	0	29	0	0	0	24	0	7	0	11	0	21	0	2	0	56	0	14	0	95	0	3	0	6	0	31	0	0	3	0	2	36	0	29	75	55	0	37	0	31	0	6	0	40	Otu0287
Otu0288	0	0	0	637	0	0	0	1	0	0	0	0	0	0	0	0	0	0	0	0	0	0	0	0	0	0	0	0	0	0	0	0	0	0	0	0	0	0	0	0	0	0	0	0	0	0	0	0	Otu0288
Otu0289	0	0	0	0	68	8	20	0	0	8	5	2	0	6	7	2	0	0	0	2	41	80	0	33	3	0	1	35	0	2	1	0	0	0	0	0	92	215	8	13	1	15	3	4	0	3	4	3	Otu0289
Otu0290	0	0	0	0	0	0	0	0	0	0	0	0	0	0	0	0	68	0	0	245	0	0	0	0	0	0	0	0	0	0	0	0	0	0	0	278	0	0	0	0	0	0	0	0	0	0	0	0	Otu0290
Otu0291	0	0	0	0	0	0	0	0	0	0	0	0	0	0	0	0	0	0	0	0	0	0	721	0	0	0	0	0	0	0	0	0	0	0	0	0	0	0	0	0	0	0	0	0	0	0	0	0	Otu0291
Otu0292	0	0	0	0	0	0	0	0	0	0	0	0	0	0	0	0	0	0	0	0	0	0	0	0	0	0	0	0	0	0	0	0	570	0	0	0	0	0	0	0	0	0	0	0	0	0	0	0	Otu0292
Otu0293	1	0	12	246	0	0	0	0	0	0	0	1	0	1	2	0	0	16	240	0	0	0	0	0	0	0	0	0	0	0	0	0	36	0	0	0	0	0	0	0	0	0	0	3	0	1	0	0	Otu0293
Otu0294	0	0	0	0	0	20	0	0	0	49	2	6	0	47	0	111	0	0	0	0	0	0	0	0	0	24	0	0	0	0	0	0	0	0	0	143	0	0	0	31	0	111	1	10	0	0	2	63	Otu0294
Otu0295	0	0	0	0	539	0	0	0	0	0	0	0	0	0	0	0	0	0	0	0	17	0	0	0	0	0	0	0	0	0	0	0	0	0	0	0	0	0	0	0	0	0	0	0	0	0	0	0	Otu0295
Otu0296	0	0	0	0	1	53	0	0	0	17	0	3	0	4	0	0	0	0	0	39	2	25	1	82	0	0	0	40	0	0	1	0	0	0	1	177	2	95	12	58	0	9	0	10	0	0	1	0	Otu0296
Otu0297	0	0	0	0	0	0	0	0	0	0	0	0	0	0	0	0	0	0	0	0	1	0	0	0	0	0	0	0	0	0	0	0	0	0	0	0	559	0	0	0	0	0	0	0	0	0	0	0	Otu0297
Otu0298	0	0	0	0	7	5	0	0	5	11	12	2	3	12	8	0	0	0	0	0	8	116	2	36	3	5	1	73	0	11	1	0	0	0	0	0	18	249	0	16	6	9	13	7	0	0	0	0	Otu0298
Otu0299	0	0	0	0	0	17	1	0	0	24	0	13	1	9	1	16	0	0	0	0	0	6	0	98	0	3	0	11	0	29	0	0	0	0	0	85	1	62	39	52	0	77	0	16	0	10	0	29	Otu0299
Otu0300	0	0	0	0	0	0	0	0	0	0	661	0	0	0	1	0	0	0	0	0	0	0	0	0	0	0	2	0	0	0	0	0	0	0	0	0	0	0	0	0	0	0	3	2	0	0	0	0	Otu0300
Otu0301	29	0	0	0	0	0	0	0	0	0	0	0	0	0	0	0	0	0	0	0	0	0	0	0	0	0	0	0	0	0	0	0	563	0	0	0	0	0	0	0	0	0	0	0	0	0	0	0	Otu0301
Otu0302	466	0	2	0	0	0	0	0	0	0	0	0	0	0	0	0	0	123	26	0	0	0	0	0	0	0	0	0	0	0	0	0	13	0	2	0	0	0	0	0	0	0	0	0	0	0	0	0	Otu0302
Otu0303	0	112	16	7	31	1	6	0	0	0	0	0	0	0	0	0	44	0	0	54	31	0	1	0	1	0	0	8	0	0	0	0	19	0	8	211	46	0	0	0	0	0	0	0	0	0	0	0	Otu0303
Otu0304	0	0	10	96	0	0	0	0	0	0	0	9	0	0	0	0	0	17	0	38	1	18	0	11	0	0	0	32	0	1	0	0	0	0	0	237	3	100	0	18	0	0	0	0	0	0	0	0	Otu0304
Otu0305	0	0	0	0	0	0	0	0	4	0	0	0	0	0	1	0	0	0	0	0	0	0	0	0	0	0	0	0	0	0	0	0	0	0	0	0	0	0	1084	0	2	93	1	1	0	0	0	0	Otu0305
Otu0306	0	1	461	1	0	0	0	0	0	0	0	0	0	0	0	0	0	0	0	0	1	0	0	0	0	0	0	0	0	0	0	0	1	0	121	0	0	0	0	0	0	0	0	0	0	0	0	0	Otu0306
Otu0307	0	0	39	15	149	0	3	0	0	0	0	0	0	0	0	0	0	13	0	26	68	7	3	0	0	0	0	83	0	0	0	0	0	0	3	1	179	3	0	0	0	0	0	0	0	0	0	0	Otu0307
Otu0308	0	0	0	0	0	0	0	0	0	0	0	0	0	0	0	0	0	0	0	0	0	0	789	1	0	0	0	0	0	0	0	0	0	0	0	0	0	0	0	0	2	0	0	0	0	0	0	0	Otu0308
Otu0309	0	0	0	0	0	0	1	0	0	0	0	0	0	0	0	0	0	0	0	0	0	0	596	3	0	0	0	0	0	0	0	0	0	0	0	0	0	0	0	8	0	0	0	0	0	0	0	0	Otu0309
Otu0310	0	0	0	0	11	1	0	0	0	7	0	7	1	19	0	2	0	0	0	23	4	80	0	51	0	0	0	162	0	11	0	0	0	0	0	42	16	49	0	32	0	47	0	1	0	0	1	22	Otu0310
Otu0311	0	0	0	0	0	0	19	0	66	0	286	0	0	0	0	0	0	0	0	0	0	0	8	0	1	0	0	0	0	0	0	0	0	0	31	0	0	0	0	0	46	0	132	4	0	0	0	0	Otu0311
Otu0312	0	0	7	508	0	0	0	0	0	0	0	0	0	0	0	0	0	0	0	54	0	0	0	0	0	0	0	0	0	0	0	0	0	0	0	0	0	0	0	0	0	0	0	0	0	0	0	0	Otu0312
Otu0313	0	0	0	89	2	0	0	0	0	0	0	0	0	0	0	0	84	0	0	31	0	0	0	45	0	0	0	1	0	0	0	0	17	0	0	289	2	39	0	12	0	0	0	0	0	0	0	0	Otu0313
Otu0314	1	0	12	34	12	20	4	0	0	0	0	0	0	0	0	0	140	2	0	39	11	7	0	35	1	0	0	12	0	0	0	0	1	0	2	147	19	52	0	26	0	0	0	2	0	0	0	0	Otu0314
Otu0315	0	0	0	0	0	0	0	0	0	0	0	18	0	4	0	5	0	0	17	0	0	9	0	0	0	0	0	17	0	0	0	0	0	281	0	187	3	29	0	12	0	5	0	8	0	0	1	9	Otu0315
Otu0316	0	0	0	0	0	69	6	0	0	35	0	13	0	8	0	6	0	0	0	39	0	3	0	37	0	7	0	0	0	17	0	0	0	0	0	0	1	25	27	202	0	64	0	9	0	2	0	6	Otu0316
Otu0317	0	270	0	0	0	41	1	0	0	0	0	7	0	0	1	0	0	0	0	0	5	25	0	55	0	0	0	10	0	0	0	0	0	0	0	0	2	101	0	24	0	0	0	3	0	0	0	2	Otu0317
Otu0318	0	0	16	238	4	0	4	0	0	0	0	0	0	2	0	0	107	25	0	77	2	6	3	0	0	0	0	0	0	2	0	0	0	0	3	42	2	45	0	13	0	0	0	0	0	0	0	0	Otu0318
Otu0319	0	0	0	0	0	0	0	0	0	0	0	0	0	0	0	0	0	0	0	0	493	0	0	0	0	0	0	0	0	0	0	0	0	0	0	0	0	0	0	0	0	0	0	0	0	0	0	0	Otu0319
Otu0320	0	0	0	0	0	0	0	0	1	1	237	0	0	0	0	0	0	0	0	0	0	0	0	0	19	0	17	0	0	0	0	0	0	0	0	0	0	0	0	0	585	1	5	0	0	0	0	0	Otu0320
Otu0321	0	0	0	0	11	0	1	0	0	5	0	0	0	5	0	1	0	0	0	0	6	56	0	0	0	0	0	69	0	4	0	0	0	0	0	0	18	362	0	7	0	18	0	1	0	1	0	5	Otu0321
Otu0322	0	0	0	0	0	0	0	0	0	0	0	0	0	0	0	0	510	37	0	0	0	0	0	0	0	0	0	0	0	0	0	0	13	0	7	0	0	0	0	0	0	0	0	0	0	0	0	0	Otu0322
Otu0323	0	0	153	5	0	0	0	0	0	0	0	0	0	0	0	0	0	298	0	0	0	0	0	0	0	0	0	0	0	0	0	0	66	0	3	0	0	0	0	0	0	1	0	0	0	0	0	0	Otu0323
Otu0324	0	0	0	630	0	0	0	0	0	0	0	0	0	0	0	0	0	0	0	0	0	0	0	0	0	0	0	0	0	0	0	0	0	0	0	0	0	0	0	0	0	0	0	0	0	0	0	0	Otu0324
Otu0325	0	0	0	0	0	0	29	0	0	0	0	0	0	0	0	0	0	0	0	0	0	0	3	0	0	0	0	0	0	0	0	0	0	0	0	0	482	0	0	0	0	0	0	0	0	0	0	0	Otu0325
Otu0326	0	0	30	371	3	0	0	0	0	0	0	0	0	2	0	1	9	0	0	80	2	0	1	0	0	0	0	21	0	0	0	0	0	0	6	0	22	12	0	0	0	9	0	0	0	0	0	0	Otu0326
Otu0327	0	0	3	0	0	0	0	0	0	0	0	0	0	0	0	0	0	0	0	0	0	0	0	0	0	0	0	0	0	0	0	0	519	0	4	0	0	0	0	0	0	0	0	0	0	0	0	0	Otu0327
Otu0328	0	0	1	287	0	0	0	0	0	0	0	0	0	0	0	0	0	0	0	237	0	0	0	0	0	0	0	0	0	0	0	0	0	0	4	0	0	0	0	0	0	0	0	0	0	0	0	0	Otu0328
Otu0329	0	0	0	0	0	0	0	0	37	0	89	0	0	0	0	0	0	0	0	0	0	0	0	0	4	34	26	0	0	0	0	0	0	0	0	0	0	0	0	0	246	0	116	0	0	0	2	0	Otu0329
Otu0330	0	0	0	0	0	1	0	0	0	9	0	24	0	70	1	11	0	0	0	3	0	5	0	102	0	4	0	5	0	100	0	0	0	0	0	26	0	5	33	17	0	72	1	13	0	48	1	58	Otu0330
Otu0331	0	135	4	1	1	15	0	0	0	0	0	0	0	0	0	0	83	0	0	57	0	0	1	36	0	0	0	0	0	2	0	0	6	0	1	139	3	6	0	10	0	2	0	3	0	0	0	0	Otu0331
Otu0332	0	0	20	543	0	0	0	0	0	0	0	0	0	0	0	0	0	0	0	58	0	0	0	0	0	0	0	0	0	0	0	0	0	0	2	0	0	0	0	0	0	0	0	0	0	0	0	0	Otu0332
Otu0333	0	0	15	32	3	12	0	0	0	14	0	1	0	2	2	10	62	0	0	27	3	30	0	50	0	3	0	43	0	15	0	0	0	0	2	99	2	72	25	4	0	23	0	8	0	1	0	14	Otu0333
Otu0334	0	0	0	0	0	0	0	0	0	71	0	55	0	29	0	41	0	0	0	0	0	0	0	2	0	5	0	0	0	49	0	0	0	0	0	0	0	0	41	26	0	109	0	76	0	4	2	75	Otu0334
Otu0335	0	0	0	0	244	0	0	0	0	0	0	0	0	0	0	0	0	0	0	0	256	0	1	0	1	0	0	0	0	0	0	0	0	0	0	0	338	0	0	0	0	0	0	0	0	0	0	0	Otu0335
Otu0336	0	0	0	0	0	5	0	0	0	24	0	15	0	35	0	22	0	0	0	12	0	17	1	53	0	7	0	1	0	74	0	0	0	0	0	0	0	37	38	29	0	36	0	23	0	26	0	63	Otu0336
Otu0337	0	0	0	0	3	0	2	0	0	53	0	82	0	3	0	5	0	0	0	0	1	0	0	0	7	40	0	0	0	21	0	0	0	0	0	2	0	0	106	0	0	418	0	49	0	20	2	66	Otu0337
Otu0338	0	0	8	0	1	0	25	0	22	0	13	2	35	26	21	2	0	0	0	0	1	0	6	0	2	10	0	0	0	243	0	0	0	0	0	0	3	6	0	0	0	12	18	0	0	32	3	11	Otu0338
Otu0339	443	0	0	0	0	0	0	0	0	0	0	0	0	0	5	0	0	0	0	0	0	0	0	0	0	0	0	0	0	0	0	0	0	0	0	78	0	0	0	8	0	0	0	0	0	5	0	0	Otu0339
Otu0340	0	0	0	0	0	0	0	0	0	0	0	4	465	0	0	0	0	0	0	0	0	0	0	0	0	0	0	0	0	0	0	0	0	0	0	0	0	0	0	0	0	0	0	0	0	0	0	0	Otu0340
Otu0341	0	0	0	0	0	1	241	0	0	3	0	0	0	0	0	0	0	0	0	0	0	0	279	0	0	0	0	0	0	0	0	0	0	0	0	0	0	0	0	0	0	0	0	0	0	0	0	0	Otu0341
Otu0342	0	0	0	0	0	0	2	0	11	107	20	0	133	9	11	9	0	0	0	0	1	0	0	0	43	0	1	7	0	58	0	0	0	0	0	0	3	22	0	0	6	15	8	1	0	9	2	5	Otu0342
Otu0343	0	119	2	0	13	5	2	0	1	13	0	8	0	4	4	3	11	0	0	81	11	32	0	9	3	5	0	44	0	4	0	0	0	0	3	38	10	33	34	7	0	33	1	5	0	9	6	20	Otu0343
Otu0344	0	0	0	0	9	8	0	0	1	6	2	8	7	3	0	10	0	0	0	0	9	61	0	58	0	1	1	45	0	17	0	0	0	0	0	0	29	97	7	27	1	42	5	13	0	4	0	11	Otu0344
Otu0345	0	0	0	0	1	39	0	0	5	6	5	1	1	5	3	0	0	0	0	0	3	36	0	195	4	2	3	2	0	17	0	0	0	0	0	0	3	94	0	46	2	37	5	7	0	1	0	7	Otu0345
Otu0346	0	0	0	0	1	0	11	0	3	14	2	42	3	26	2	16	0	0	0	57	1	0	6	22	2	11	3	5	0	46	0	0	0	0	1	35	1	0	50	26	2	60	1	11	0	36	2	21	Otu0346
Otu0347	517	0	0	0	0	0	0	0	0	0	0	0	0	0	0	0	0	0	0	0	0	0	0	0	0	0	0	0	0	0	0	0	0	0	0	0	0	0	0	0	0	0	0	0	0	0	0	0	Otu0347
Otu0348	0	0	0	28	4	8	14	0	0	0	0	0	0	1	0	0	0	0	0	91	3	26	1	39	0	0	0	14	0	0	0	0	0	0	1	171	6	83	6	11	0	0	0	0	0	0	0	4	Otu0348
Otu0349	0	0	0	0	0	0	0	0	0	0	0	0	0	0	0	0	0	0	0	0	0	0	0	0	0	0	0	0	0	0	0	0	0	0	0	0	2	0	0	0	0	0	0	0	0	0	0	0	Otu0349
Otu0350	271	0	6	0	0	0	0	0	0	0	0	0	0	0	0	0	0	235	0	0	0	0	0	0	0	0	0	0	0	0	0	0	7	0	0	0	0	0	0	0	0	0	0	0	0	0	0	0	Otu0350
Otu0351	0	0	1	22	0	0	0	0	0	0	0	0	0	0	0	0	554	2	0	0	0	0	0	0	0	0	0	0	0	0	0	0	8	0	3	32	0	0	0	0	0	0	0	0	0	0	0	0	Otu0351
Otu0352	0	0	0	0	1	0	0	0	0	0	0	0	0	0	0	0	0	0	0	0	0	0	0	0	0	0	0	0	0	0	0	0	0	0	0	0	0	0	0	0	0	0	0	0	0	0	0	0	Otu0352
Otu0353	0	0	0	0	293	0	6	0	0	0	0	0	0	0	0	0	0	0	0	0	314	0	0	0	0	0	0	0	0	0	0	0	0	0	0	0	364	0	0	0	0	0	0	0	0	0	0	0	Otu0353
Otu0354	1	0	389	0	0	0	1	0	0	0	0	0	0	0	0	0	0	0	0	0	0	0	0	0	0	0	0	0	0	0	0	0	0	0	36	0	0	0	0	0	0	0	2	0	0	0	0	0	Otu0354
Otu0355	0	0	0	0	0	8	0	0	0	5	0	15	0	16	0	8	0	0	0	0	1	18	1	82	0	2	0	7	0	18	0	0	0	0	0	0	0	49	5	119	0	46	0	18	0	3	0	31	Otu0355
Otu0356	0	0	0	0	0	0	0	0	0	0	0	2	155	320	0	0	0	0	0	0	0	0	0	0	0	0	0	0	0	0	0	0	0	0	0	0	0	0	0	0	1	1	0	0	0	0	0	0	Otu0356
Otu0357	0	0	0	0	0	0	0	0	0	0	431	0	1	0	1	0	0	0	0	0	0	0	0	0	0	0	1	0	0	0	0	0	0	0	0	0	0	0	0	0	0	0	1	0	0	0	0	0	Otu0357
Otu0358	0	0	0	0	0	0	0	0	0	0	416	0	0	0	1	0	0	0	0	0	0	0	0	0	0	0	17	0	0	0	0	0	0	0	0	0	0	0	0	0	0	0	3	0	0	0	0	0	Otu0358
Otu0359	0	0	0	0	0	0	0	0	0	0	0	0	0	0	0	0	0	0	0	0	0	0	0	0	0	0	0	0	0	0	0	0	0	0	0	0	0	0	451	0	0	0	0	0	0	0	0	0	Otu0359
Otu0360	0	0	0	0	4	45	0	0	1	5	0	4	0	0	2	0	215	16	0	0	9	40	1	133	0	0	0	50	0	2	0	0	0	0	0	108	12	153	15	94	0	17	0	3	0	1	1	1	Otu0360
Otu0361	0	0	0	0	0	0	0	0	0	0	0	0	0	0	0	0	0	449	0	0	0	0	0	0	0	0	0	0	0	0	0	0	1	0	0	0	0	0	0	0	0	0	0	0	0	0	0	0	Otu0361
Otu0362	0	0	0	92	1	1	0	0	0	0	0	0	0	0	0	0	0	0	0	0	2	155	1	53	0	0	0	23	0	0	0	0	0	0	0	96	1	57	15	6	0	0	0	0	0	0	0	0	Otu0362
Otu0363	0	0	0	0	0	0	0	0	4	0	843	0	46	1	33	0	0	0	0	0	0	0	0	0	0	0	70	0	0	0	2	0	0	0	0	0	0	0	0	0	0	0	331	508	0	0	56	0	Otu0363
Otu0364	0	0	0	0	0	0	0	0	0	0	1	4	423	0	1	0	0	0	0	0	0	0	0	0	0	0	0	0	0	0	0	0	0	0	0	0	0	0	0	0	0	0	1	1	0	0	1	0	Otu0364
Otu0365	0	0	0	0	295	0	6	0	0	0	0	0	0	0	0	0	0	0	0	0	365	0	3	0	0	0	0	0	0	0	0	0	0	0	0	0	376	0	0	0	0	0	0	0	0	0	0	0	Otu0365
Otu0366	1	0	0	0	191	0	1	0	0	0	0	0	0	0	0	0	0	0	0	0	190	0	0	0	0	0	0	0	0	0	0	0	0	0	0	0	239	0	0	0	0	0	0	0	0	0	0	0	Otu0366
Otu0367	0	0	0	0	0	35	0	0	0	0	0	0	0	2	0	0	0	4	0	0	1	0	0	136	0	0	0	3	0	0	0	0	0	0	0	99	1	76	2	62	0	0	0	0	0	0	0	0	Otu0367
Otu0368	0	0	0	0	10	9	4	0	4	12	3	12	1	19	2	12	0	0	0	35	2	92	1	0	1	1	0	11	0	21	1	0	0	0	2	0	4	103	18	19	5	38	2	2	0	7	6	6	Otu0368
Otu0369	0	0	19	0	0	0	0	0	0	0	0	0	0	0	1	0	37	37	0	0	1	0	0	0	0	0	0	0	0	0	0	0	77	0	98	161	1	0	0	0	0	0	0	0	0	0	0	0	Otu0369
Otu0370	0	0	806	0	0	0	0	0	0	0	0	0	0	0	0	0	0	0	0	0	0	0	0	0	0	0	0	0	0	0	0	0	87	0	5	0	0	0	0	0	0	0	0	0	0	0	0	0	Otu0370
Otu0371	0	0	0	0	1	10	1	0	0	15	0	7	0	37	1	26	0	0	0	0	0	2	0	19	0	3	0	0	0	62	0	0	0	0	1	37	0	18	38	30	0	52	0	21	0	4	0	38	Otu0371
Otu0372	0	0	0	0	0	0	0	0	0	0	0	20	0	119	0	65	0	0	0	0	0	0	0	14	0	2	0	0	0	80	0	0	0	0	0	0	0	0	39	1	0	13	0	10	0	18	0	82	Otu0372
Otu0373	0	0	0	0	0	4	0	0	0	41	0	4	0	27	2	56	0	0	0	0	0	0	0	25	0	9	0	0	0	44	1	0	0	0	0	0	0	14	52	0	0	59	0	11	0	16	0	86	Otu0373
Otu0374	0	169	0	0	0	0	0	0	0	0	0	0	0	0	0	0	202	50	0	0	0	0	0	0	0	0	0	0	0	0	0	0	27	0	1	0	0	0	0	0	0	0	0	0	0	0	0	0	Otu0374
Otu0375	0	0	0	0	0	5	0	0	0	32	2	13	0	4	0	0	0	0	0	0	0	0	0	0	0	27	1	0	0	5	0	0	0	0	0	143	0	0	19	27	0	110	1	37	0	0	0	0	Otu0375
Otu0376	0	0	0	0	11	10	6	0	0	1	5	2	2	1	9	0	0	0	0	0	8	45	1	19	2	2	0	23	0	17	0	0	0	0	0	0	35	148	9	21	0	0	3	1	0	3	3	8	Otu0376
Otu0377	0	0	0	0	0	1	0	0	0	33	0	0	0	49	0	42	18	0	0	0	0	0	0	10	0	5	0	0	0	91	0	1	0	0	0	24	0	12	8	22	0	36	0	3	0	18	0	44	Otu0377
Otu0378	0	0	0	0	0	0	0	0	0	0	0	0	4	425	0	0	0	0	0	0	0	0	0	0	0	0	0	0	0	0	0	0	0	0	0	0	0	0	0	0	0	0	0	0	0	0	0	0	Otu0378
Otu0379	0	0	0	20	2	5	0	0	0	0	0	0	0	0	0	0	73	31	0	90	0	7	0	23	0	0	0	10	0	0	0	0	4	0	0	185	1	1	0	0	0	6	0	6	0	0	0	0	Otu0379
Otu0380	0	0	0	200	0	0	0	0	0	0	0	0	0	0	0	0	0	0	0	213	0	0	0	0	0	0	0	0	0	0	0	0	0	0	0	0	0	0	0	0	0	0	0	0	0	0	0	0	Otu0380
Otu0381	0	0	0	0	0	0	0	0	0	0	0	0	0	0	0	0	0	0	0	0	0	0	455	1	0	0	0	0	0	0	0	0	0	0	0	0	0	0	0	0	0	0	0	0	0	0	0	0	Otu0381
Otu0382	0	0	0	0	0	0	0	0	167	0	78	1	29	0	0	0	0	0	0	0	0	0	0	0	2	0	25	0	0	0	0	0	0	0	0	0	0	0	0	0	1	0	185	0	0	0	0	0	Otu0382
Otu0383	0	0	3	0	0	0	0	0	1	0	0	0	0	0	0	0	391	0	0	0	0	0	0	0	0	0	0	0	0	0	0	0	3	0	6	0	0	0	0	8	0	0	0	0	0	0	0	0	Otu0383
Otu0384	0	0	0	0	0	0	0	0	0	0	0	0	0	0	0	0	0	0	0	77	0	24	0	30	0	0	0	0	0	0	0	0	0	0	2	292	0	17	0	0	0	0	0	0	0	0	0	0	Otu0384
Otu0385	0	0	0	0	9	0	0	0	0	0	1	4	1	2	0	3	0	0	0	0	7	59	0	19	7	0	0	42	0	0	0	0	0	0	0	0	18	197	8	21	0	0	0	5	0	3	6	2	Otu0385
Otu0386	0	0	0	0	1	0	2	0	1	7	0	172	0	1	2	26	0	0	0	0	1	0	0	0	6	0	0	0	0	34	1	0	0	0	0	29	1	0	25	12	1	103	1	0	0	22	2	3	Otu0386
Otu0387	0	0	0	0	0	8	0	0	0	19	0	1	0	48	0	53	0	0	0	0	0	0	0	5	0	39	0	0	0	19	0	2	0	0	0	0	0	0	60	52	0	102	0	20	0	27	0	41	Otu0387
Otu0388	0	0	1	205	0	0	0	0	0	0	0	0	0	0	0	0	0	0	0	210	0	0	0	0	0	0	0	3	0	0	0	0	0	0	1	0	0	0	0	0	0	0	0	0	0	0	0	0	Otu0388
Otu0389	0	0	0	0	0	71	0	0	0	5	0	191	0	6	0	4	0	0	0	0	0	0	0	36	0	21	0	0	0	0	0	0	0	0	0	0	0	0	194	15	0	81	1	58	0	4	0	50	Otu0389
Otu0390	0	0	0	0	0	0	0	0	0	0	0	0	0	0	0	0	0	0	0	0	0	0	0	0	0	0	0	0	0	0	0	0	0	0	370	51	31	0	0	0	0	0	0	0	0	0	0	0	Otu0390
Otu0391	0	0	0	0	0	3	0	0	0	45	0	48	0	26	2	31	0	0	0	0	0	0	0	0	0	3	0	0	0	19	0	0	0	0	0	0	0	0	41	0	1	57	0	60	0	4	1	56	Otu0391
Otu0392	0	0	0	0	0	0	5	0	9	13	38	57	1	16	5	5	0	0	0	0	1	0	3	0	7	3	2	1	0	5	1	0	0	0	0	0	0	0	55	0	5	107	15	25	0	44	10	12	Otu0392
Otu0393	0	0	0	0	0	0	0	0	0	29	0	69	0	22	1	19	0	0	0	0	0	0	0	0	0	4	0	0	0	18	0	0	0	0	0	0	0	0	53	1	0	68	0	60	0	5	0	60	Otu0393
Otu0394	0	0	0	0	1	32	0	0	0	17	0	30	0	9	1	14	0	0	0	0	1	11	1	119	0	10	0	4	0	21	0	0	0	0	0	0	0	30	52	171	0	39	0	49	0	9	0	21	Otu0394
Otu0395	0	0	0	0	0	0	0	0	1	6	0	15	0	0	0	0	0	0	0	0	0	21	0	22	0	2	0	32	0	0	0	0	0	0	0	273	1	0	17	0	0	8	0	0	0	0	1	0	Otu0395
Otu0396	0	1	0	0	2	15	3	0	0	9	0	6	0	7	1	4	0	0	0	0	1	43	0	90	2	9	0	6	0	3	0	0	0	0	0	0	8	106	0	37	0	35	0	9	0	13	0	6	Otu0396
Otu0397	0	0	0	395	0	0	0	0	0	0	0	0	0	0	0	0	0	3	0	0	0	0	0	0	0	0	0	0	0	0	0	0	0	0	1	0	0	0	0	0	0	0	0	0	0	0	0	0	Otu0397
Otu0398	0	0	0	28	0	0	0	0	0	0	0	0	0	1	0	0	321	0	0	0	0	0	0	0	0	0	0	0	0	0	0	0	3	0	0	22	0	0	0	5	0	0	0	0	0	0	0	0	Otu0398
Otu0399	0	0	0	0	0	6	4	0	0	9	0	45	0	15	0	13	0	0	0	0	0	0	0	19	0	4	0	0	0	35	0	0	0	0	0	0	0	0	81	23	0	48	0	41	0	9	0	28	Otu0399
Otu0400	0	0	0	0	0	0	0	0	0	29	1	27	0	26	8	23	0	0	0	0	0	0	0	8	0	6	0	0	0	73	0	0	0	0	0	0	0	0	14	0	0	127	2	3	0	12	5	47	Otu0400
Otu0401	0	0	0	0	0	0	137	0	0	0	0	0	0	0	0	0	0	0	0	0	0	0	382	0	0	0	0	0	0	0	0	0	0	0	0	0	0	0	0	0	0	0	0	0	0	0	0	0	Otu0401
Otu0402	0	0	0	0	151	0	1	0	0	0	0	0	0	0	0	0	0	0	0	0	189	0	2	0	0	0	0	0	0	0	0	0	0	0	0	0	166	0	0	0	0	0	0	0	0	0	0	0	Otu0402
Otu0403	0	0	4	0	0	0	0	0	0	0	0	0	0	0	0	0	374	1	0	0	0	0	0	0	0	0	0	0	0	0	0	0	27	0	1	0	0	0	0	0	0	0	0	0	0	0	0	0	Otu0403
Otu0404	0	0	40	117	3	0	0	0	0	0	0	0	0	0	0	0	0	0	0	163	0	7	1	0	0	0	0	0	0	0	0	0	0	0	6	16	1	12	0	0	0	5	0	0	0	0	0	0	Otu0404
Otu0405	0	0	0	0	0	39	0	0	0	44	0	5	0	92	5	77	0	0	0	0	0	0	0	0	0	3	0	0	0	54	0	1	0	0	0	7	0	0	16	38	0	66	0	19	0	0	0	40	Otu0405
Otu0406	0	0	0	0	174	0	0	0	0	0	0	0	0	0	0	0	0	0	0	0	203	0	0	0	0	0	0	0	0	0	0	0	0	0	0	0	95	1	0	0	0	0	0	0	0	0	0	0	Otu0406
Otu0407	0	0	0	0	0	69	0	0	0	41	0	0	0	0	0	7	0	0	0	0	0	0	0	0	0	4	0	0	0	1	0	0	0	0	0	252	0	0	0	0	0	0	0	35	0	0	0	0	Otu0407
Otu0408	288	0	19	0	0	0	0	0	0	0	0	0	0	0	0	0	0	106	0	0	0	0	0	0	0	0	0	0	0	0	0	0	0	0	3	0	0	0	0	0	0	0	0	0	0	0	0	0	Otu0408
Otu0409	0	0	20	291	0	0	1	0	0	0	0	1	0	0	0	0	0	0	0	67	0	0	0	3	0	0	0	0	0	1	0	0	0	0	2	0	0	0	0	0	0	0	0	1	0	1	0	1	Otu0409
Otu0410	0	0	0	0	167	0	0	0	0	0	0	0	0	0	1	0	0	0	0	0	239	0	0	0	0	0	0	0	0	0	0	0	0	0	0	0	179	0	0	0	0	0	0	0	0	0	0	0	Otu0410
Otu0411	0	0	0	0	0	0	0	0	0	0	79	0	3	0	1	0	0	0	0	0	0	0	0	0	0	0	35	0	0	0	0	0	0	0	0	0	1	0	0	0	0	0	0	0	0	0	223	0	Otu0411
Otu0412	0	0	8	86	1	0	0	0	0	0	0	0	0	0	0	0	0	0	0	228	1	3	0	0	0	0	0	18	0	0	0	0	0	0	0	0	4	18	0	0	0	0	0	0	0	0	0	0	Otu0412
Otu0413	0	0	0	241	0	0	0	0	0	0	0	0	0	0	0	0	0	0	0	117	0	0	0	0	0	0	0	0	0	3	0	0	0	0	0	0	0	0	0	0	0	0	0	0	0	0	0	0	Otu0413
Otu0414	0	0	0	0	239	0	0	0	0	0	0	0	0	0	0	0	0	0	0	0	188	0	0	0	0	0	0	0	0	0	0	0	0	0	0	0	112	0	0	0	0	0	0	0	0	0	0	0	Otu0414
Otu0415	0	0	0	0	3	78	14	0	0	0	43	9	0	0	0	0	0	0	0	0	5	0	27	73	0	0	1	0	0	0	0	0	0	0	0	0	32	0	17	24	0	0	49	0	0	0	6	0	Otu0415
Otu0416	0	0	0	0	0	0	0	0	20	0	77	0	91	0	0	0	0	0	0	0	0	0	0	0	6	0	24	0	0	0	0	0	0	0	0	0	0	0	0	0	42	0	55	0	0	0	3	0	Otu0416
Otu0417	0	0	0	0	0	0	0	0	0	24	0	2	1	83	3	32	0	0	0	0	0	0	0	0	0	9	0	0	0	52	0	1	0	0	0	0	0	0	6	0	0	39	0	47	0	64	1	94	Otu0417
Otu0418	0	0	0	0	177	0	2	0	0	0	0	0	0	0	1	0	0	0	0	0	186	0	0	0	0	0	0	0	0	0	0	0	0	0	0	0	171	0	0	0	0	0	0	0	0	0	0	0	Otu0418
Otu0419	0	0	0	0	17	5	4	0	1	11	2	2	2	7	7	2	0	0	0	0	13	67	0	0	1	1	0	30	0	4	0	0	0	0	0	0	33	134	6	9	1	2	0	6	0	7	0	4	Otu0419
Otu0420	0	0	0	0	0	0	0	0	0	7	0	0	0	22	0	20	0	0	0	0	1	23	0	40	0	0	0	0	0	8	0	0	0	0	0	0	1	0	74	71	0	9	0	55	0	0	0	37	Otu0420
Otu0421	0	0	0	0	0	0	0	0	32	0	29	0	14	0	0	0	0	0	0	0	0	2	3	0	10	0	16	0	0	0	18	0	0	0	0	0	0	0	0	0	65	0	7	151	0	0	9	0	Otu0421
Otu0422	0	0	0	0	1	28	0	0	5	41	2	1	0	22	0	11	0	0	0	0	4	11	0	19	0	7	0	13	0	8	0	0	0	0	0	27	1	45	14	17	1	31	4	11	0	6	1	35	Otu0422
Otu0423	0	0	0	0	0	0	0	0	0	0	0	0	0	0	0	0	0	0	0	0	0	0	128	0	0	0	0	0	0	0	0	0	0	0	69	0	182	0	0	0	0	0	0	0	0	0	0	0	Otu0423
Otu0424	0	0	9	215	0	0	0	1	0	0	0	0	0	0	3	0	0	0	0	99	0	0	0	0	0	0	0	0	0	0	0	0	0	0	0	0	0	0	0	0	0	0	0	0	0	0	0	0	Otu0424
Otu0425	0	0	0	0	0	0	0	0	0	0	398	0	0	0	0	0	0	0	0	0	0	0	0	0	0	0	0	0	0	0	0	0	0	0	0	0	0	0	0	0	0	0	1	0	0	0	0	0	Otu0425
Otu0426	0	0	27	148	22	0	0	0	0	0	0	0	0	0	1	0	0	0	0	68	5	3	0	0	0	0	0	13	0	0	0	0	4	0	7	36	12	0	0	0	0	0	0	0	0	0	0	0	Otu0426
Otu0427	0	0	0	0	161	0	3	0	0	0	0	0	0	0	0	0	0	0	0	0	160	0	0	0	0	0	0	0	0	0	0	0	0	0	0	0	183	0	0	0	0	0	0	0	0	0	0	0	Otu0427
Otu0428	0	0	0	0	0	0	0	0	0	6	0	26	0	19	0	50	0	0	0	0	0	0	0	12	0	1	0	10	0	22	0	1	0	0	0	0	0	0	45	0	0	36	0	17	0	3	0	95	Otu0428
Otu0429	0	0	0	0	0	0	0	0	0	0	312	0	0	19	0	0	0	0	0	0	0	0	0	0	0	0	123	0	0	0	0	0	0	0	0	0	0	0	0	0	0	0	0	6	0	0	0	0	Otu0429
Otu0430	0	0	0	0	0	0	0	0	0	0	0	0	0	0	0	0	0	607	0	0	0	0	0	0	0	0	0	0	0	0	0	0	210	0	0	0	0	0	0	0	0	0	0	0	0	0	0	0	Otu0430
Otu0431	0	0	0	0	1	27	0	0	0	0	0	0	0	0	0	0	0	0	0	0	0	25	0	117	0	0	0	0	0	0	0	0	0	0	0	0	2	113	0	53	0	0	0	3	0	0	0	0	Otu0431
Otu0432	0	365	0	0	0	0	0	0	0	0	0	0	0	0	0	0	0	0	0	0	0	0	0	0	0	0	0	0	0	0	0	0	0	0	0	0	0	0	0	0	0	0	0	0	0	0	0	0	Otu0432
Otu0433	0	3	1	0	1	1	0	0	0	0	0	4	0	0	0	0	15	0	0	9	2	62	0	67	0	0	0	47	0	4	0	0	0	0	0	35	0	48	3	13	0	1	0	3	0	0	0	1	Otu0433
Otu0434	0	0	178	114	0	0	2	0	0	0	0	0	0	0	0	0	0	0	0	17	0	0	0	0	0	0	0	0	0	0	0	0	0	0	4	0	0	0	0	0	0	0	0	0	0	0	0	0	Otu0434
Otu0435	0	0	0	0	0	0	8	0	0	35	0	0	0	0	0	16	0	0	0	0	0	0	0	0	0	0	0	0	0	0	0	0	0	0	0	114	0	0	0	0	1	118	0	44	0	0	0	0	Otu0435
Otu0436	0	0	39	0	0	0	0	0	0	0	0	0	0	0	1	0	0	217	0	0	0	0	0	0	0	0	0	0	0	0	0	0	94	1	0	0	0	0	0	0	0	0	0	0	0	0	0	0	Otu0436
Otu0437	0	0	0	0	115	0	0	0	0	0	0	0	0	0	0	0	0	0	0	0	174	0	0	0	0	0	0	0	0	0	0	0	0	0	0	0	57	0	0	0	0	0	0	0	0	0	0	0	Otu0437
Otu0438	0	0	0	0	0	0	1	0	0	40	0	58	0	9	0	0	0	0	0	0	0	0	0	0	0	6	0	2	0	47	0	0	0	0	0	0	0	0	95	11	0	28	1	28	0	5	0	5	Otu0438
Otu0439	0	0	0	0	0	13	2	0	0	5	0	25	0	11	1	14	0	0	0	0	0	0	1	8	1	2	0	0	0	6	0	1	0	0	0	0	0	0	17	0	0	169	0	13	0	37	0	21	Otu0439
Otu0440	0	0	0	0	0	44	0	0	0	0	0	6	0	2	0	2	0	0	0	0	0	16	0	151	0	0	0	6	0	1	0	0	0	0	0	0	1	12	5	64	0	10	0	16	0	0	0	3	Otu0440
Otu0441	0	0	1	27	0	16	0	0	0	5	0	8	0	4	0	1	0	0	0	0	0	11	0	49	0	3	0	0	0	3	0	0	0	0	1	84	1	45	16	17	0	3	0	4	0	0	0	1	Otu0441
Otu0442	242	0	11	0	0	0	0	0	0	0	0	0	0	0	0	0	0	108	0	0	0	0	0	0	0	0	0	0	0	0	0	0	3	0	0	0	0	0	0	0	0	0	0	0	0	0	0	0	Otu0442
Otu0443	0	0	0	0	1	0	0	0	0	18	0	24	0	2	4	7	0	0	0	0	0	40	0	23	0	1	0	52	0	0	0	0	7	0	0	0	0	29	57	12	0	32	0	16	0	7	0	0	Otu0443
Otu0444	0	0	4	120	0	0	0	0	0	0	0	0	0	0	0	0	0	0	0	172	0	0	0	0	0	0	0	0	0	0	0	0	0	0	0	0	0	0	0	0	0	0	0	0	0	0	0	0	Otu0444
Otu0445	0	0	0	0	129	0	0	0	0	0	0	0	0	0	0	0	0	0	0	0	114	0	0	0	0	0	0	0	0	0	0	0	0	0	0	0	71	3	0	0	0	0	0	0	0	0	0	0	Otu0445
Otu0446	0	0	0	0	0	27	0	0	0	19	0	5	1	8	2	10	0	0	0	86	2	31	1	125	0	4	0	31	0	10	0	0	1	0	0	102	5	220	13	92	0	18	0	12	0	0	0	5	Otu0446
Otu0447	0	0	0	0	0	27	0	0	0	57	0	43	0	3	0	13	0	0	0	0	0	0	0	21	0	0	0	0	0	8	0	0	0	0	0	0	0	0	18	57	0	62	0	23	0	5	0	50	Otu0447
Otu0448	0	0	0	0	0	0	0	0	0	0	319	0	0	0	1	0	0	0	0	0	0	0	0	0	0	0	8	0	0	0	0	0	0	0	0	0	0	0	0	0	0	0	3	2	0	0	1	0	Otu0448
Otu0449	0	0	1	25	0	0	0	0	0	0	0	0	0	0	0	0	0	0	0	297	0	0	0	0	0	0	0	0	0	0	0	0	0	0	7	0	0	0	0	0	0	0	0	0	0	0	0	0	Otu0449
Otu0450	0	0	1	0	0	7	0	0	0	10	0	0	0	0	0	0	0	0	0	0	0	16	0	59	0	2	0	5	0	0	0	0	0	0	1	142	0	50	0	7	1	0	0	1	0	0	0	0	Otu0450
Otu0451	0	0	0	0	0	0	0	0	0	0	0	0	0	0	0	0	0	0	0	0	0	0	0	0	0	0	0	0	0	0	0	0	0	0	0	0	288	0	0	0	0	0	0	0	0	0	0	0	Otu0451
Otu0452	0	0	0	303	0	0	0	0	0	0	0	0	0	0	0	0	0	0	0	0	0	0	0	0	0	0	0	0	0	0	0	0	0	0	0	0	0	0	0	0	0	0	0	0	0	0	0	0	Otu0452
Otu0453	0	0	0	0	13	8	3	0	0	3	0	0	2	2	6	1	0	0	0	0	8	29	3	17	0	1	0	19	0	2	0	0	0	0	0	0	33	133	0	11	0	25	3	5	0	1	5	7	Otu0453
Otu0454	0	0	0	0	83	0	0	0	0	0	0	0	0	0	0	0	0	0	0	0	122	0	0	0	0	0	0	0	0	0	0	0	0	0	0	0	91	0	0	0	0	0	0	0	0	0	0	0	Otu0454
Otu0455	0	0	0	0	0	29	3	0	0	3	0	4	0	2	0	5	0	0	0	0	0	5	0	219	0	2	0	1	0	0	0	0	0	0	0	10	0	9	0	70	0	1	0	1	0	0	0	9	Otu0455
Otu0456	0	0	0	0	0	1	4	0	0	0	0	0	0	0	0	0	0	6	0	0	0	13	0	37	0	0	0	1	0	0	0	0	0	0	2	181	0	25	0	28	0	0	0	0	0	0	0	0	Otu0456
Otu0457	0	0	0	0	0	8	0	0	0	19	0	2	0	26	0	30	0	0	0	0	0	0	0	0	0	4	0	2	0	37	0	0	0	0	0	0	0	9	22	2	0	59	0	21	0	7	0	55	Otu0457
Otu0458	0	0	0	0	0	22	0	0	0	11	0	0	0	0	0	0	0	0	0	0	0	23	2	72	0	0	0	5	0	0	0	0	0	0	0	0	0	32	0	139	0	15	0	0	0	0	0	0	Otu0458
Otu0459	0	0	0	0	0	0	0	0	0	0	0	0	0	0	0	0	0	0	0	0	0	0	0	0	0	0	0	0	0	0	0	0	318	0	0	0	0	0	0	0	0	0	0	0	0	0	0	0	Otu0459
Otu0460	218	0	0	30	0	0	0	0	0	0	0	0	0	0	0	0	0	8	0	0	0	0	0	0	0	0	0	0	0	0	0	0	18	0	0	0	0	0	0	0	0	0	0	0	0	0	0	0	Otu0460
Otu0461	0	314	0	0	0	0	0	0	0	0	0	0	0	0	0	0	0	0	0	0	0	0	0	0	0	0	0	0	0	0	0	0	0	0	0	0	0	0	0	0	0	0	0	0	0	0	0	0	Otu0461
Otu0462	0	0	0	0	0	0	0	0	13	0	4	0	0	0	76	0	0	0	0	0	0	0	0	0	10	0	0	0	0	18	0	0	0	0	0	0	0	0	1	0	5	0	0	297	0	0	0	0	Otu0462
Otu0463	0	0	0	0	0	0	0	0	5	0	0	0	19	23	179	0	0	0	0	0	0	0	0	0	6	1	0	0	0	1	5	0	0	0	0	0	0	0	0	0	0	0	0	0	0	0	41	0	Otu0463
Otu0464	304	0	0	0	0	0	0	0	0	0	0	0	0	0	0	0	0	0	0	0	0	0	0	0	0	0	0	0	0	0	0	0	0	0	0	0	0	0	0	0	0	0	0	0	0	0	0	0	Otu0464
Otu0465	0	0	0	0	0	46	0	0	0	0	0	1	0	3	0	0	0	0	0	0	0	6	0	86	0	0	0	2	0	9	0	0	0	0	0	13	0	13	2	77	0	12	0	11	0	2	0	4	Otu0465
Otu0466	0	0	0	0	0	28	0	0	0	31	0	7	0	44	0	19	0	0	0	0	0	0	0	52	0	5	0	0	0	11	0	0	0	0	0	0	1	0	8	27	0	16	0	6	0	24	0	18	Otu0466
Otu0467	0	0	0	0	7	26	0	0	1	0	0	3	0	10	2	3	0	0	0	0	6	20	1	92	1	1	0	22	0	9	0	0	0	0	0	0	8	49	6	11	0	11	0	5	0	0	1	2	Otu0467
Otu0468	0	0	0	0	0	6	0	0	0	4	0	4	0	13	0	15	0	0	0	0	1	15	0	45	0	3	0	25	0	4	0	0	0	0	0	0	2	48	7	68	0	11	0	8	0	0	0	8	Otu0468
Otu0469	0	0	0	0	55	0	0	0	0	0	0	0	0	0	0	0	0	0	0	0	231	0	0	0	0	0	0	0	0	0	0	0	0	0	0	0	172	0	0	0	0	0	0	0	0	0	0	0	Otu0469
Otu0470	0	0	3	195	1	0	2	0	0	0	0	0	0	0	0	0	0	0	0	50	1	0	0	0	0	0	0	8	0	0	0	0	0	0	2	0	5	0	0	0	0	0	0	0	0	0	0	0	Otu0470
Otu0471	0	0	0	0	47	0	0	0	0	0	0	0	0	0	0	0	0	0	0	0	8	0	146	0	0	0	0	0	0	0	0	0	0	0	0	0	50	0	0	28	0	0	0	0	0	0	0	0	Otu0471
Otu0472	0	0	7	34	0	0	1	0	0	0	0	0	0	0	0	0	17	20	0	127	0	0	0	5	0	0	0	0	0	0	0	0	1	0	7	69	0	2	0	1	0	0	0	0	0	0	0	0	Otu0472
Otu0473	0	0	5	69	0	0	0	0	0	0	0	0	0	1	0	0	28	0	0	43	0	0	0	9	0	0	0	0	0	0	0	0	1	0	0	94	0	14	0	0	0	0	0	0	0	0	0	0	Otu0473
Otu0474	0	0	1	145	0	0	0	0	0	0	0	0	0	0	0	0	0	0	0	101	1	0	0	13	0	0	0	5	0	0	0	0	0	0	4	0	0	4	4	3	0	0	0	0	0	0	0	2	Otu0474
Otu0475	0	0	0	0	0	0	175	0	0	0	10	0	12	0	6	0	0	0	0	0	1	6	19	0	0	0	0	0	0	9	0	0	0	0	0	0	63	0	0	0	0	0	0	0	0	0	2	0	Otu0475
Otu0476	0	166	0	136	0	15	0	0	1	0	0	0	0	1	0	0	0	0	0	0	0	0	0	0	0	0	0	0	0	0	0	0	0	0	0	0	0	0	1	0	0	0	0	0	0	6	0	0	Otu0476
Otu0477	0	0	10	161	0	0	0	0	0	0	0	0	0	0	0	0	56	0	0	60	0	0	0	0	0	0	0	0	0	0	0	0	0	0	0	0	0	0	0	0	0	0	0	0	0	0	0	0	Otu0477
Otu0478	0	0	0	33	0	24	0	0	0	0	0	0	0	0	0	1	0	4	0	19	0	8	0	40	0	0	0	7	0	0	0	0	1	0	2	99	3	12	0	35	0	1	0	2	0	0	0	0	Otu0478
Otu0479	0	0	0	0	0	33	11	0	1	5	0	34	0	17	0	0	0	0	0	0	0	0	0	0	0	1	0	0	0	25	0	0	0	0	0	0	0	0	60	0	0	47	0	96	0	16	0	4	Otu0479
Otu0480	0	0	0	0	0	0	0	0	0	9	0	17	0	25	0	5	0	0	0	0	0	0	1	0	0	3	1	0	0	46	0	0	0	0	0	0	0	0	49	0	0	49	1	26	0	57	3	7	Otu0480
Otu0481	0	0	1	0	1	24	0	0	0	1	0	4	0	0	2	0	0	0	0	0	0	0	0	17	0	0	0	0	0	0	0	0	3	0	0	163	0	21	0	37	0	0	0	1	0	0	0	0	Otu0481
Otu0482	0	0	0	0	0	0	10	0	0	0	0	0	0	0	0	0	0	0	0	0	208	0	0	0	0	0	0	0	0	0	0	0	0	0	0	0	73	0	0	0	0	0	0	0	0	0	0	0	Otu0482
Otu0483	0	0	0	116	0	0	0	0	0	0	0	0	0	0	0	0	0	0	0	146	0	7	0	8	0	0	0	3	0	2	0	0	0	0	3	0	1	0	0	0	0	0	0	0	0	0	0	0	Otu0483
Otu0484	0	0	0	0	0	0	0	0	0	0	0	0	0	0	0	0	0	0	0	0	0	0	270	0	1	0	0	0	0	0	0	0	0	0	0	0	0	0	0	0	0	0	0	0	0	0	0	0	Otu0484
Otu0485	0	0	0	0	0	0	0	0	0	0	0	0	0	0	0	0	0	0	0	0	0	0	0	244	0	0	0	0	0	0	0	0	0	0	0	0	0	0	0	44	0	0	0	0	0	0	0	0	Otu0485
Otu0486	0	0	2	0	0	0	0	0	0	0	0	0	0	0	0	0	270	17	0	0	0	0	0	0	0	0	0	0	0	0	0	0	17	0	0	0	0	0	0	0	0	0	0	0	0	0	0	0	Otu0486
Otu0487	0	0	0	0	0	0	0	0	0	0	0	0	0	0	0	0	0	0	0	0	0	0	0	0	0	0	0	0	0	0	0	0	366	0	0	0	0	0	0	0	0	0	0	0	0	0	0	0	Otu0487
Otu0488	0	0	3	62	0	0	0	0	0	0	0	0	0	0	0	0	0	0	0	240	0	0	0	0	0	0	0	0	0	0	0	0	3	0	0	0	0	0	0	0	0	0	0	0	0	0	0	0	Otu0488
Otu0489	0	0	0	0	99	0	0	1	0	0	0	0	0	0	0	0	0	0	0	0	118	0	0	0	0	0	0	0	0	0	0	0	0	0	0	0	64	0	0	0	0	0	0	0	0	0	0	0	Otu0489
Otu0490	0	0	0	0	0	0	0	0	0	0	0	0	0	0	284	0	0	0	0	0	0	0	0	0	0	0	0	0	0	0	0	0	0	0	0	0	0	0	0	0	0	0	0	0	0	0	0	0	Otu0490
Otu0491	228	0	0	50	0	0	0	0	0	0	0	0	0	0	0	0	0	2	0	0	0	0	0	0	0	0	0	0	0	0	0	0	1	0	0	0	0	0	0	0	0	0	0	0	0	0	0	0	Otu0491
Otu0492	0	0	0	59	0	0	0	0	0	0	0	0	0	0	0	0	226	0	0	0	0	0	0	0	0	0	0	0	0	0	0	0	0	0	0	0	0	0	0	0	0	0	0	0	0	0	0	0	Otu0492
Otu0493	0	0	0	0	0	13	3	0	0	27	0	58	0	0	0	0	0	0	0	0	0	0	0	16	0	2	0	0	0	0	0	0	0	0	1	0	0	0	82	0	0	42	3	37	0	0	1	0	Otu0493
Otu0494	0	273	0	0	0	0	0	0	0	0	0	0	0	0	0	0	0	0	0	0	0	0	0	0	0	0	0	0	0	0	0	0	0	0	0	0	0	0	0	0	0	0	0	0	0	0	0	0	Otu0494
Otu0495	0	0	0	0	0	0	0	0	0	12	0	0	0	11	1	0	0	0	0	0	0	0	0	0	0	0	0	0	0	26	0	0	0	0	0	198	0	0	20	0	0	15	0	8	0	0	1	0	Otu0495
Otu0496	0	0	0	0	0	0	0	0	0	0	0	0	0	0	0	0	0	0	0	0	0	0	0	0	0	0	0	0	0	0	0	0	0	0	0	0	244	0	0	0	0	0	0	0	0	0	0	0	Otu0496
Otu0497	0	0	0	0	0	5	0	0	0	1	0	0	0	4	0	0	0	0	0	305	0	0	0	0	0	0	0	0	0	0	0	0	0	0	0	4	0	0	1	2	0	1	0	4	0	0	0	0	Otu0497
Otu0498	0	0	0	0	0	0	0	0	0	0	0	0	0	0	0	0	0	0	0	0	0	0	0	0	0	0	0	0	0	0	0	1	0	0	0	0	0	0	0	0	0	0	0	0	0	0	1	253	Otu0498
Otu0499	0	0	2	0	0	0	0	0	0	1	0	0	0	4	0	1	159	0	0	89	0	0	0	0	0	2	0	4	0	3	0	0	0	0	0	0	0	6	0	0	0	2	0	0	0	0	0	0	Otu0499
Otu0500	0	0	8	244	0	0	0	0	0	0	0	0	0	0	0	0	0	0	0	67	0	0	0	0	0	0	0	0	0	0	0	0	0	0	1	0	0	0	0	0	0	0	0	0	0	0	0	0	Otu0500
Otu0501	0	0	0	1	0	6	0	0	0	1	0	3	0	0	0	1	0	0	0	0	0	12	0	52	0	0	0	0	0	0	0	0	0	0	0	79	1	24	0	50	0	10	0	0	0	0	0	0	Otu0501
Otu0502	0	0	0	0	0	0	0	0	0	0	0	0	0	0	0	0	0	0	0	0	0	0	0	0	0	0	0	0	0	0	0	0	0	0	0	0	0	0	0	0	0	0	0	0	0	0	270	0	Otu0502
Otu0503	0	0	0	0	27	3	24	0	0	1	2	4	8	1	9	0	0	0	0	0	18	20	2	16	5	2	1	16	0	14	2	0	0	0	0	0	38	24	5	11	0	5	7	2	0	1	5	6	Otu0503
Otu0504	0	0	3	0	3	2	3	0	0	0	0	0	0	0	0	0	0	0	0	173	10	13	0	2	0	0	0	10	0	0	0	0	0	0	0	41	9	17	0	1	0	0	0	0	0	0	0	0	Otu0504
Otu0505	0	0	0	0	2	3	0	0	2	7	2	3	0	3	2	3	0	0	0	0	1	29	2	2	3	1	1	27	0	11	0	0	1	0	0	14	1	75	10	9	6	26	0	5	0	1	2	25	Otu0505
Otu0506	0	0	0	0	0	0	20	0	0	0	0	0	0	0	0	0	0	0	0	0	3	0	2	0	0	0	0	0	0	0	0	0	0	0	0	0	250	0	0	0	0	0	0	0	0	0	0	0	Otu0506
Otu0507	0	0	0	0	0	0	0	0	0	4	0	45	0	54	0	38	0	0	0	0	0	3	0	0	1	2	0	0	0	86	1	0	0	0	0	0	1	0	4	0	0	29	1	10	0	18	6	48	Otu0507
Otu0508	0	0	0	0	0	0	0	0	1	0	388	0	5	0	9	0	0	0	0	0	0	0	0	0	0	0	14	0	0	0	2	0	0	0	0	0	0	0	0	0	0	0	74	99	0	0	7	0	Otu0508
Otu0509	0	0	0	0	0	0	0	0	0	0	0	0	0	0	0	0	0	0	0	0	0	0	0	0	0	0	0	0	0	0	0	0	262	0	0	0	0	0	0	0	0	0	0	0	0	0	0	0	Otu0509
Otu0510	0	108	0	25	1	0	0	0	0	0	0	5	0	0	1	5	0	5	0	0	0	0	0	0	0	0	0	6	0	0	0	0	0	109	1	0	0	6	2	0	0	8	0	0	0	0	0	0	Otu0510
Otu0511	0	246	0	0	0	0	0	0	0	0	0	0	0	0	0	0	247	0	0	0	0	0	0	0	0	0	0	0	0	0	0	0	0	0	0	0	0	0	0	0	0	0	0	0	0	0	0	0	Otu0511
Otu0512	0	0	69	98	0	0	0	0	0	0	0	0	0	0	0	0	0	71	0	0	0	0	0	0	0	0	0	0	0	0	0	0	35	0	0	0	0	0	0	0	0	0	0	0	0	0	0	0	Otu0512
Otu0513	0	0	18	0	0	0	0	0	0	0	0	0	0	0	0	0	0	6	0	99	0	0	0	22	0	0	0	0	0	0	0	0	7	0	5	90	0	0	0	0	0	0	0	6	0	0	0	0	Otu0513
Otu0514	0	0	0	0	0	0	0	0	0	28	0	4	0	11	0	15	0	0	0	47	0	0	0	0	0	4	0	0	0	24	0	0	0	0	0	0	0	20	8	8	0	34	0	27	0	5	0	30	Otu0514
Otu0515	98	0	0	0	2	0	14	0	0	2	0	0	0	0	1	0	0	0	0	0	0	57	1	0	18	1	0	24	0	16	0	0	0	0	2	0	0	20	0	12	0	2	0	1	0	0	10	2	Otu0515
Otu0516	0	198	0	68	0	0	0	0	0	0	0	0	0	0	0	0	0	0	0	0	0	0	0	0	0	0	0	0	0	0	0	0	0	0	0	0	0	0	0	0	0	0	0	0	0	0	0	0	Otu0516
Otu0517	0	0	2	118	0	0	0	0	0	0	0	0	0	0	0	0	0	0	0	139	0	0	0	0	0	0	0	0	0	0	0	0	0	0	1	0	0	0	0	0	0	0	0	0	0	0	0	0	Otu0517
Otu0518	0	252	0	0	0	0	0	0	0	0	0	0	0	0	0	0	0	0	0	0	0	0	0	0	0	0	0	0	0	0	0	0	0	0	0	0	0	0	0	0	0	0	0	0	0	0	0	0	Otu0518
Otu0519	0	0	0	0	0	0	0	0	0	131	0	14	0	19	1	16	0	0	0	0	0	0	0	0	0	12	0	0	0	12	0	0	0	0	0	0	0	0	37	0	0	337	0	15	0	34	1	98	Otu0519
Otu0520	0	0	53	0	0	0	0	0	5	0	0	0	21	42	68	0	0	0	0	0	0	0	2	0	8	0	0	0	0	11	0	0	1	0	1	0	0	0	0	0	4	3	0	0	0	3	19	0	Otu0520
Otu0521	0	0	0	5	12	0	0	0	0	0	0	0	0	0	1	0	0	0	0	24	1	20	0	23	0	0	0	56	0	0	0	0	0	0	1	57	7	59	0	2	0	9	0	0	0	0	0	0	Otu0521
Otu0522	0	0	0	0	0	0	75	0	0	0	0	0	0	0	0	0	0	0	0	0	0	0	190	0	0	0	0	0	0	0	0	0	0	0	0	0	0	0	0	0	0	0	0	0	0	0	0	0	Otu0522
Otu0523	0	0	0	0	0	22	0	0	0	0	0	0	0	0	0	0	0	0	0	0	0	0	0	118	0	0	0	1	0	0	0	0	0	0	0	0	0	0	11	87	0	0	0	15	0	0	0	0	Otu0523
Otu0524	0	0	0	0	0	0	0	0	3	0	12	0	23	118	5	33	0	0	0	0	0	0	0	0	3	29	4	0	0	0	0	0	0	0	0	0	0	0	0	0	0	0	20	0	0	0	1	0	Otu0524
Otu0525	0	0	0	0	0	0	0	0	5	0	95	1	92	1	2	0	0	0	0	0	0	0	0	0	0	0	12	0	0	7	2	0	0	0	0	0	0	0	0	0	9	165	20	36	0	0	4	0	Otu0525
Otu0526	0	0	0	0	112	0	1	0	0	0	0	0	0	0	0	0	0	0	0	0	138	0	0	0	0	0	0	0	0	0	0	0	0	0	0	0	101	0	0	0	0	0	0	0	0	0	0	0	Otu0526
Otu0527	0	0	0	0	4	2	1	0	0	0	0	2	0	14	1	4	0	0	0	0	1	40	0	2	0	0	0	49	0	7	0	1	0	0	0	56	7	28	11	14	0	8	0	2	0	0	0	2	Otu0527
Otu0528	0	0	0	0	0	0	0	0	0	12	0	25	0	20	0	16	16	0	0	0	0	1	0	18	0	1	0	0	0	28	1	0	0	0	0	0	0	3	28	2	0	46	0	9	0	16	1	17	Otu0528
Otu0529	0	0	6	122	0	0	0	0	0	0	0	0	0	0	0	0	0	3	0	0	0	7	0	23	0	0	0	0	0	0	0	0	0	0	0	76	0	0	0	7	0	0	0	0	0	0	0	0	Otu0529
Otu0530	0	0	0	0	0	50	0	0	0	0	0	0	0	0	0	0	0	0	0	0	0	0	0	130	0	0	0	0	0	0	0	0	0	0	0	0	0	0	0	70	0	0	0	0	0	0	0	0	Otu0530
Otu0531	0	0	0	0	0	0	1	0	0	0	0	27	0	1	4	0	0	0	0	0	0	0	0	0	0	12	0	0	0	3	0	0	0	0	0	0	0	0	0	0	0	144	0	103	0	0	0	31	Otu0531
Otu0532	0	0	19	197	0	0	0	0	0	2	0	0	0	0	0	0	0	0	0	25	0	0	0	0	0	0	0	0	0	0	0	0	0	0	0	0	0	0	0	0	0	3	0	0	0	0	0	0	Otu0532
Otu0533	0	0	0	0	2	37	0	0	0	7	0	0	0	0	1	3	0	0	0	0	1	7	0	59	0	3	0	5	0	7	0	0	0	0	0	0	0	49	15	50	0	0	0	14	0	0	0	0	Otu0533
Otu0534	0	0	0	0	8	0	1	0	0	5	0	1	0	0	2	2	0	0	0	0	3	51	1	3	0	1	0	42	0	18	0	0	0	0	0	0	7	85	2	5	0	10	2	8	0	1	0	0	Otu0534
Otu0535	0	0	0	0	0	0	0	0	1	11	0	4	0	11	0	30	0	0	0	0	0	0	0	1	0	4	0	0	0	33	0	0	0	0	0	91	0	0	12	0	0	37	0	7	0	11	0	18	Otu0535
Otu0536	0	0	0	0	0	0	0	0	0	6	1	11	0	0	0	0	0	0	0	0	0	0	0	0	0	50	0	0	0	0	0	0	0	0	0	0	0	0	1	1	0	19	0	2	0	216	0	0	Otu0536
Otu0537	0	60	0	1	0	1	0	0	0	11	0	4	0	3	0	8	0	1	0	10	0	14	0	25	0	5	0	7	0	4	0	0	1	0	0	9	3	26	16	2	0	13	0	8	0	5	2	5	Otu0537
Otu0538	0	0	147	93	0	0	0	0	0	0	0	0	0	0	0	0	0	0	0	0	0	0	0	0	0	0	0	0	0	0	0	0	0	0	16	0	0	0	0	0	0	0	0	0	0	0	0	0	Otu0538
Otu0539	0	0	1	0	0	0	1	0	0	0	0	0	0	0	0	0	0	2	0	115	0	1	0	69	0	0	0	3	0	0	0	0	0	0	0	39	0	21	0	5	0	0	0	0	0	0	0	0	Otu0539
Otu0540	0	0	0	230	0	0	0	0	0	0	0	0	0	0	0	0	0	0	0	16	0	0	0	0	0	0	0	0	0	0	0	0	0	0	0	0	0	0	0	0	0	0	0	0	0	0	0	0	Otu0540
Otu0541	0	0	0	0	0	0	0	0	0	0	0	0	0	0	0	0	0	0	0	0	0	0	0	0	3	0	0	0	0	0	10	0	0	0	0	0	0	0	0	0	0	2	0	0	0	271	0	0	Otu0541
Otu0542	0	0	0	0	0	21	0	0	0	2	0	0	0	0	0	0	0	0	0	0	0	0	1	135	0	0	0	2	0	0	0	0	0	0	0	26	0	41	0	29	0	0	0	1	0	0	0	0	Otu0542
Otu0543	0	0	0	0	0	0	0	0	0	4	0	0	0	0	74	0	0	0	0	0	0	0	0	0	5	3	0	0	0	0	0	0	0	0	0	0	0	0	0	0	140	0	0	3	0	0	0	0	Otu0543
Otu0544	0	201	0	36	0	0	0	0	0	0	0	0	0	0	0	0	0	14	0	0	0	0	0	0	0	0	0	0	0	0	0	0	0	0	0	0	0	0	0	0	0	0	0	0	0	0	0	0	Otu0544
Otu0545	0	0	0	0	116	0	0	0	0	0	0	0	0	0	0	0	0	0	0	0	104	0	0	0	0	0	0	0	0	0	0	0	0	0	0	0	65	1	0	0	0	0	0	0	0	0	0	0	Otu0545
Otu0546	0	0	0	0	0	22	0	0	0	0	0	0	0	0	1	0	0	0	0	0	0	0	2	72	0	4	0	17	0	0	0	0	0	0	1	0	1	26	0	36	0	32	0	0	0	12	0	37	Otu0546
Otu0547	0	0	0	0	30	5	404	0	2	0	1	0	0	0	0	0	0	0	0	0	19	0	432	7	0	0	0	0	0	0	3	0	0	0	0	0	28	0	0	0	0	0	0	0	0	0	0	0	Otu0547
Otu0548	0	0	0	0	32	0	0	0	1	0	11	0	3	23	20	0	0	0	0	0	14	45	0	7	1	2	0	7	0	0	0	0	0	0	0	0	28	4	0	9	0	11	2	2	0	1	9	0	Otu0548
Otu0549	0	0	0	0	0	42	0	0	0	0	0	0	0	9	0	4	0	0	0	0	0	0	1	0	0	20	0	0	0	0	0	0	0	0	0	0	0	0	57	36	0	20	0	102	0	0	0	0	Otu0549
Otu0550	0	0	0	0	0	0	0	0	0	268	0	96	0	72	3	29	0	0	0	0	0	0	0	0	1	39	0	0	0	49	0	0	0	0	0	0	0	0	142	0	0	944	0	53	0	82	0	133	Otu0550
Otu0551	0	0	0	0	0	0	0	0	0	0	0	0	0	0	0	0	0	0	0	0	0	0	198	0	0	0	0	0	0	0	0	0	0	0	0	0	21	0	0	0	0	0	0	0	0	0	0	0	Otu0551
Otu0552	0	0	2	255	0	0	0	0	0	0	0	0	0	0	0	0	0	0	0	0	0	0	0	0	0	0	0	0	0	0	0	0	0	0	0	0	0	0	0	1	0	0	0	0	0	0	0	0	Otu0552
Otu0553	0	0	0	0	1	3	0	0	0	0	0	0	0	0	0	3	0	0	0	0	1	8	0	17	0	0	0	4	0	2	0	0	0	0	0	76	0	53	25	31	0	7	0	2	0	0	0	0	Otu0553
Otu0554	0	0	0	0	0	0	0	0	2	0	0	0	0	0	7	11	0	0	0	0	0	0	0	0	1	0	0	0	0	0	94	0	0	0	0	0	0	0	0	0	1	3	0	0	0	0	176	0	Otu0554
Otu0556	0	0	0	0	96	0	0	0	0	0	0	0	0	0	0	0	0	0	0	0	0	0	0	0	0	0	0	0	0	0	0	0	0	0	121	0	0	0	0	0	0	0	0	0	0	0	0	0	Otu0556
Otu0557	0	0	0	0	3	7	3	0	0	1	0	3	0	3	0	1	0	0	0	0	1	36	0	18	0	0	0	21	0	2	0	0	0	0	0	0	3	93	4	11	0	12	0	6	0	2	0	5	Otu0557
Otu0558	0	0	0	0	0	0	0	0	0	0	0	0	0	1	0	1	174	0	0	0	0	0	2	0	0	0	0	0	0	0	0	0	0	0	0	22	5	20	0	0	0	5	0	0	0	2	0	0	Otu0558
Otu0559	0	0	0	0	1	22	0	0	0	4	0	0	0	3	0	2	0	0	0	0	0	7	0	31	0	1	0	20	0	5	0	0	0	0	0	0	0	95	0	4	0	16	0	0	0	2	0	12	Otu0559
Otu0560	0	0	0	0	0	9	0	0	0	6	0	4	0	14	2	16	0	0	0	0	0	0	0	14	0	4	0	0	0	39	0	0	0	0	0	48	0	10	1	6	0	14	0	9	0	1	0	33	Otu0560
Otu0561	0	1	0	0	1	7	3	0	0	5	0	2	0	4	0	3	0	0	0	0	2	23	0	33	0	0	0	24	0	1	0	0	0	0	0	0	3	92	5	9	0	15	0	2	0	1	0	4	Otu0561
Otu0562	0	393	3	0	0	0	0	0	0	0	0	1	0	0	0	0	0	24	0	0	0	0	0	0	1	0	0	6	0	0	0	0	0	3	1	0	0	0	0	7	0	0	1	0	0	1	0	0	Otu0562
Otu0563	0	0	0	0	0	0	0	0	1	20	0	21	0	12	1	1	0	0	0	0	0	0	0	4	0	3	0	0	0	14	0	0	0	0	0	0	0	0	28	7	0	59	0	41	0	4	1	10	Otu0563
Otu0564	0	0	0	0	0	0	0	0	0	17	0	5	0	13	0	20	0	0	0	0	0	0	0	9	0	4	0	0	0	26	0	0	0	0	0	0	0	8	25	0	1	32	0	8	0	13	0	57	Otu0564
Otu0565	0	0	0	35	0	28	1	0	0	0	0	0	0	0	0	0	0	0	0	0	0	5	0	61	0	0	0	4	0	0	0	0	0	0	0	37	0	27	0	26	0	0	0	0	0	0	0	0	Otu0565
Otu0566	0	0	0	0	2	0	9	0	0	0	73	38	5	0	1	0	0	0	0	0	0	1	2	7	2	2	1	0	0	0	0	0	0	0	0	0	1	0	31	0	1	4	30	15	0	0	0	3	Otu0566
Otu0567	0	0	0	0	0	0	0	0	13	2	37	6	38	0	0	0	0	0	0	0	0	0	0	0	0	0	12	0	0	0	0	0	0	0	0	0	0	0	0	0	41	0	63	0	0	0	0	0	Otu0567
Otu0568	0	259	0	0	0	0	0	0	0	0	0	0	0	0	0	0	0	0	0	0	0	0	0	0	0	0	0	0	0	0	0	0	0	0	0	0	0	0	0	0	0	0	0	0	0	0	0	0	Otu0568
Otu0569	0	0	0	0	0	0	0	0	6	0	14	0	21	0	0	0	0	0	0	0	0	0	0	0	3	0	0	0	0	0	0	0	0	0	0	0	0	0	0	0	72	0	25	60	0	0	19	0	Otu0569
Otu0570	0	0	0	0	0	0	0	0	0	16	0	20	0	4	0	2	0	0	0	0	0	2	0	11	0	2	0	0	0	3	0	0	0	0	0	0	0	0	105	5	0	9	1	46	0	3	0	6	Otu0570
Otu0571	0	0	0	0	0	0	0	0	0	6	0	27	0	24	0	12	0	0	0	0	0	0	0	0	0	7	0	0	0	4	0	0	0	0	0	0	0	0	79	0	0	4	3	56	0	5	1	9	Otu0571
Otu0572	0	0	5	0	0	0	6	0	0	0	0	0	0	0	0	0	48	0	0	20	0	0	1	0	0	0	0	0	0	0	0	0	2	0	1	136	0	11	0	0	0	2	0	0	0	0	0	0	Otu0572
Otu0573	0	0	0	0	0	0	2	0	0	0	0	0	0	0	0	0	0	0	0	0	0	0	1	110	0	0	0	0	0	0	0	0	0	0	0	0	0	0	0	109	0	0	0	0	0	0	0	0	Otu0573
Otu0574	0	160	0	61	0	0	0	1	0	0	0	0	0	0	0	0	0	0	0	0	0	0	0	0	0	0	0	0	0	0	0	0	0	0	0	0	0	0	0	0	0	0	0	0	0	0	0	0	Otu0574
Otu0575	0	0	76	26	0	0	0	0	0	0	0	0	0	0	0	0	0	124	0	0	0	0	0	0	0	0	0	0	0	0	0	0	19	0	2	0	0	0	0	0	0	0	0	0	0	0	0	0	Otu0575
Otu0576	0	0	7	0	0	11	0	0	1	4	0	5	0	6	0	7	0	0	0	0	0	8	0	22	0	4	0	6	0	21	0	0	0	0	0	16	0	13	12	44	0	24	0	6	0	6	0	13	Otu0576
Otu0577	2	0	7	0	1	0	3	0	1	0	0	0	0	0	0	0	88	0	0	0	0	0	0	0	0	0	0	0	0	0	0	0	13	0	5	104	0	0	0	0	0	3	0	0	0	0	0	0	Otu0577
Otu0578	0	0	0	0	0	0	0	0	0	8	0	6	0	6	7	3	88	0	0	0	0	33	0	23	0	0	0	0	0	8	1	0	0	0	0	0	2	10	9	0	0	0	0	15	0	8	0	9	Otu0578
Otu0579	0	0	0	0	0	0	0	0	0	15	0	1	0	24	0	50	0	0	0	0	0	0	0	0	0	5	0	0	0	0	0	1	0	0	0	0	0	0	0	0	0	70	0	19	0	21	0	14	Otu0579
Otu0580	0	0	0	0	0	0	0	0	0	8	0	7	0	17	0	4	0	0	0	0	0	0	0	4	0	5	0	0	0	30	0	0	0	0	0	0	0	0	28	8	0	56	0	6	0	10	0	44	Otu0580
Otu0581	0	0	0	0	0	0	0	0	0	3	0	17	0	0	4	1	0	0	0	0	0	27	0	0	0	3	0	43	0	6	0	0	0	0	0	0	0	52	26	29	0	20	0	12	0	3	0	0	Otu0581
Otu0582	0	0	3	43	0	0	0	0	0	0	0	0	0	0	0	0	0	0	0	68	0	0	0	0	0	0	0	0	0	0	0	0	0	0	0	88	0	0	0	0	0	0	0	0	0	0	0	0	Otu0582
Otu0583	0	0	0	0	153	0	17	0	0	0	0	0	0	0	0	0	0	0	0	0	157	0	0	0	0	0	0	0	0	0	0	0	0	0	0	0	148	0	0	0	0	0	0	0	0	0	0	0	Otu0583
Otu0584	0	0	0	0	0	0	0	0	0	10	0	18	0	4	0	9	0	0	0	0	0	20	0	27	0	2	0	13	0	9	0	0	0	0	0	0	0	20	33	0	0	33	0	5	0	11	1	19	Otu0584
Otu0585	0	0	0	0	0	0	0	0	0	0	0	0	0	0	0	0	0	0	0	0	1	0	194	0	0	0	11	0	0	0	0	0	0	0	0	0	0	0	0	0	0	0	0	0	0	0	0	0	Otu0585
Otu0586	0	0	0	0	122	0	2	0	0	0	0	0	0	0	0	0	0	0	0	0	121	0	1	0	0	0	0	0	0	0	0	0	0	0	0	0	107	0	0	0	0	0	0	0	0	0	0	0	Otu0586
Otu0587	0	0	0	0	0	93	4	0	0	2	0	0	0	0	0	0	0	0	0	0	0	0	0	65	0	0	0	11	0	0	0	0	0	0	0	0	3	18	0	13	0	0	0	0	0	0	0	0	Otu0587
Otu0588	133	0	0	0	0	0	0	0	0	0	0	0	0	0	0	0	0	96	0	0	0	0	0	0	0	0	0	0	0	0	0	0	9	0	1	0	0	0	0	0	0	0	0	0	0	0	0	0	Otu0588
Otu0589	0	0	8	0	0	0	0	0	0	0	0	0	0	0	0	0	0	0	0	21	0	1	0	29	0	0	0	2	0	0	0	0	0	0	2	144	1	22	0	4	0	0	0	1	0	0	0	0	Otu0589
Otu0590	0	0	0	20	0	13	3	0	0	1	0	0	0	0	0	0	0	0	0	3	0	9	0	24	0	0	0	28	0	1	0	0	1	0	0	44	1	37	6	29	0	9	0	5	0	0	0	0	Otu0590
Otu0591	0	0	0	0	124	0	0	0	0	0	0	0	0	0	0	0	0	0	0	0	124	0	0	0	0	0	0	0	0	0	0	0	0	0	0	0	113	0	0	0	0	0	0	0	0	0	0	0	Otu0591
Otu0592	0	0	0	0	85	0	0	0	0	0	0	0	0	0	0	0	0	0	0	0	112	0	0	0	0	0	0	0	0	0	0	0	0	0	0	0	101	0	0	0	0	0	0	0	0	0	0	0	Otu0592
Otu0593	0	0	0	0	0	0	0	0	0	19	2	4	2	27	2	5	0	0	0	0	0	0	0	0	0	7	0	0	0	48	0	0	0	0	0	0	0	0	21	0	0	39	3	29	0	4	0	8	Otu0593
Otu0594	0	0	0	0	0	0	0	0	5	0	2	0	4	0	3	0	0	0	1	0	0	0	0	0	0	1	485	0	0	0	21	0	0	0	0	0	0	0	0	0	3	0	2	0	0	0	0	0	Otu0594
Otu0595	0	0	7	206	0	0	0	0	0	0	0	0	0	0	0	0	0	0	0	0	0	0	0	0	0	0	0	0	0	0	0	0	0	0	0	0	0	0	0	0	0	0	0	0	0	0	0	0	Otu0595
Otu0596	0	0	0	0	1	0	0	0	0	0	0	0	0	0	0	0	92	0	0	0	2	19	0	15	0	0	0	0	0	0	0	0	0	0	0	0	1	80	0	0	0	0	0	0	0	5	0	0	Otu0596
Otu0597	0	0	0	0	0	7	6	0	0	0	1	6	0	0	0	0	0	0	0	0	1	62	0	38	0	0	0	15	0	0	0	0	9	0	0	18	0	0	0	49	0	0	0	11	0	0	0	0	Otu0597
Otu0598	0	0	0	0	0	0	0	0	0	23	0	0	0	0	0	12	0	0	0	0	0	0	0	0	0	8	1	0	0	20	0	0	0	0	0	0	0	0	0	0	0	108	0	19	0	0	0	22	Otu0598
Otu0599	0	0	7	199	0	9	0	0	0	2	0	0	0	0	0	0	0	0	0	0	1	0	0	0	0	0	0	0	0	0	0	0	0	0	0	0	1	0	0	0	0	0	0	0	0	0	0	0	Otu0599
Otu0600	0	0	0	0	1	12	0	0	1	20	0	1	0	7	1	3	0	0	0	5	1	0	0	22	0	0	0	11	0	2	0	0	0	0	0	0	4	40	8	9	0	36	0	11	0	5	0	7	Otu0600
Otu0601	0	0	0	0	0	11	0	0	0	13	0	0	0	23	0	29	0	0	0	0	0	0	0	0	0	6	0	0	0	26	0	0	0	0	0	0	0	0	10	0	0	55	0	7	0	7	0	44	Otu0601
Otu0602	0	0	0	0	0	0	0	0	0	0	0	0	0	0	0	0	229	0	0	0	0	0	0	0	0	0	0	0	0	0	0	0	0	0	0	0	0	0	0	0	0	0	0	0	0	0	0	0	Otu0602
Otu0603	0	0	0	190	0	0	0	0	0	0	0	0	0	0	0	0	0	0	0	0	0	0	0	0	0	0	0	0	0	0	0	0	12	0	0	0	0	0	0	0	0	0	0	0	0	0	0	0	Otu0603
Otu0604	0	0	0	0	190	0	0	0	0	0	0	0	0	0	0	5	0	0	0	0	0	0	0	0	0	0	0	2	0	1	0	0	0	0	0	0	0	0	0	0	0	0	0	1	0	0	0	6	Otu0604
Otu0605	0	0	0	0	0	0	0	0	0	0	0	0	0	0	0	0	0	0	0	0	0	0	0	0	0	0	0	0	0	0	0	0	0	0	0	0	1	0	0	0	0	0	0	0	0	0	0	0	Otu0605
Otu0606	0	0	0	0	10	0	21	0	2	1	4	1	23	0	10	19	0	0	0	0	0	0	7	0	1	11	0	24	0	21	1	0	0	0	0	0	0	19	0	3	2	0	2	0	0	0	6	41	Otu0606
Otu0607	0	0	0	0	0	39	0	0	0	8	0	17	0	36	0	28	0	0	0	0	0	7	0	0	0	0	0	0	0	25	0	0	0	0	0	0	0	0	0	0	0	34	0	31	0	11	0	26	Otu0607
Otu0608	0	0	0	0	0	21	0	0	0	45	0	5	0	8	0	0	0	0	0	0	0	0	1	72	0	3	0	0	0	5	0	0	0	0	0	0	1	9	11	0	0	11	0	5	0	0	1	0	Otu0608
Otu0609	0	0	0	0	0	8	0	0	0	8	0	0	0	0	0	0	0	0	0	188	0	0	0	0	0	0	0	0	0	0	0	0	0	0	0	0	1	0	22	24	0	1	0	0	0	0	0	1	Otu0609
Otu0610	0	0	0	0	0	0	0	0	6	1	2	0	0	0	20	0	0	0	0	0	0	0	0	0	17	3	0	0	0	0	0	0	0	0	0	0	0	0	1	0	1	86	135	0	0	0	85	0	Otu0610
Otu0611	0	0	0	0	0	0	0	0	0	0	0	0	0	0	0	0	198	0	0	0	0	0	0	0	0	0	0	0	0	0	0	0	0	0	0	0	0	0	0	0	0	0	0	0	0	0	0	0	Otu0611
Otu0612	0	0	0	87	0	0	0	0	0	0	0	0	0	0	0	0	137	0	0	0	0	0	0	0	0	0	0	0	0	0	0	0	0	0	0	0	0	0	0	0	0	0	0	0	0	0	0	0	Otu0612
Otu0613	0	0	0	35	0	58	0	0	0	1	0	3	0	1	0	0	0	0	0	0	0	0	1	28	0	4	0	0	0	9	0	0	0	0	0	0	15	18	9	43	0	0	0	10	0	0	0	0	Otu0613
Otu0614	0	0	0	0	0	0	0	0	0	22	0	14	0	8	0	22	0	0	0	0	0	0	0	0	0	2	0	0	0	7	0	0	0	0	0	0	0	3	33	9	0	29	0	10	0	20	0	30	Otu0614
Otu0615	0	0	0	0	0	0	0	0	0	9	0	3	2	55	0	25	0	0	0	0	0	0	0	0	0	3	0	0	0	49	0	0	5	0	0	0	0	9	0	2	0	11	0	4	0	2	0	50	Otu0615
Otu0616	0	0	0	0	0	0	0	0	0	18	3	27	0	7	0	7	0	0	0	0	0	0	0	0	0	1	0	0	0	0	0	0	0	0	0	0	0	0	94	0	0	11	1	64	0	8	0	0	Otu0616
Otu0617	0	0	0	0	0	0	0	0	0	0	0	0	0	0	7	11	0	0	0	0	0	0	0	121	0	6	0	0	0	0	0	0	0	0	0	0	0	45	0	0	0	29	0	10	0	0	0	3	Otu0617
Otu0618	0	0	0	0	0	0	0	0	0	0	0	0	0	0	0	0	0	0	0	218	0	0	0	0	0	0	0	0	0	0	0	0	0	0	0	0	0	0	0	0	0	0	0	0	0	0	0	0	Otu0618
Otu0619	0	0	0	0	3	15	8	0	0	0	0	0	1	0	0	0	0	0	0	0	4	16	0	17	0	0	0	26	0	9	0	0	0	0	0	0	7	75	6	5	0	26	0	3	0	0	1	0	Otu0619
Otu0620	0	0	0	0	0	0	0	0	170	0	0	0	0	0	0	0	0	0	0	0	0	0	0	0	0	0	0	0	0	0	0	0	0	0	0	0	0	0	0	0	26	0	0	0	0	0	0	0	Otu0620
Otu0621	0	0	0	0	0	0	0	0	0	0	0	0	0	19	2	2	0	0	0	0	0	0	0	0	0	0	0	0	0	22	0	0	0	0	0	0	0	0	0	0	1	0	0	0	0	0	0	159	Otu0621
Otu0622	0	0	0	0	0	0	0	0	0	0	0	0	0	1	0	0	107	0	0	0	0	0	0	0	0	0	0	0	0	0	0	0	25	0	0	99	0	0	0	0	0	0	0	0	0	0	0	0	Otu0622
Otu0623	0	0	0	0	0	0	0	0	0	0	0	0	0	0	0	0	0	206	0	0	0	0	0	0	0	0	0	0	0	0	0	0	0	0	0	0	0	0	0	0	0	0	0	0	0	0	0	0	Otu0623
Otu0624	0	217	0	0	0	0	0	0	0	0	0	0	0	0	0	0	0	6	0	0	0	0	0	0	0	0	0	0	0	0	0	0	0	0	0	0	0	0	0	0	0	0	0	0	0	0	0	0	Otu0624
Otu0625	0	0	0	161	0	0	0	0	0	0	0	0	0	0	0	0	0	0	0	2	1	0	0	0	0	0	0	0	0	0	0	0	0	0	0	32	5	0	0	0	0	0	0	0	0	0	0	0	Otu0625
Otu0626	0	0	0	35	0	3	0	0	0	0	0	0	0	0	0	0	0	0	0	151	0	1	0	13	0	0	0	3	0	0	0	0	0	0	0	0	0	17	0	0	0	0	0	0	0	0	0	0	Otu0626
Otu0627	0	0	0	0	1	0	0	0	0	0	2	0	0	0	0	0	0	0	0	0	0	0	9	0	0	0	0	0	0	0	0	0	0	0	1	200	5	0	0	0	0	0	0	0	0	0	0	0	Otu0627
Otu0628	0	0	31	175	0	0	0	0	0	0	0	0	0	0	0	0	0	0	0	0	0	0	0	0	0	0	0	0	0	0	0	0	0	0	2	0	0	0	0	0	0	0	0	0	0	0	0	0	Otu0628
Otu0629	0	0	0	24	0	0	0	0	0	0	0	0	0	0	0	0	192	0	0	0	0	0	0	0	0	0	0	0	0	0	0	0	0	0	0	0	0	0	0	0	0	0	0	0	0	0	0	0	Otu0629
Otu0630	0	0	0	0	0	20	0	0	0	0	0	32	0	0	0	0	0	0	0	0	1	18	0	56	0	0	0	0	0	0	0	0	0	0	0	0	0	22	0	93	0	17	0	0	0	0	0	0	Otu0630
Otu0631	0	0	0	0	0	1	0	0	0	19	0	36	0	8	0	17	0	0	0	0	0	0	0	0	0	0	0	0	0	8	0	0	0	0	0	0	0	0	26	0	0	45	0	39	0	4	1	30	Otu0631
Otu0632	0	0	0	0	0	0	0	0	0	27	0	14	0	17	0	3	0	0	0	0	0	0	0	0	0	6	0	0	0	11	0	0	0	0	0	0	0	0	26	0	0	59	0	7	0	12	0	14	Otu0632
Otu0633	0	0	0	202	0	0	0	0	0	0	0	0	0	0	0	0	0	0	0	0	0	0	0	0	0	0	0	0	0	0	0	0	0	0	0	0	0	0	0	0	0	0	0	0	0	0	0	0	Otu0633
Otu0634	0	0	0	0	0	18	0	0	0	1	0	0	0	8	0	3	0	0	0	0	0	0	0	0	0	0	0	0	0	39	0	0	0	0	0	60	5	0	7	13	0	16	0	5	0	4	0	17	Otu0634
Otu0635	0	0	0	0	0	13	0	0	0	20	0	0	0	3	0	21	0	0	0	0	0	0	0	14	0	4	0	0	0	8	0	0	0	0	0	0	0	0	28	11	0	19	0	8	0	9	0	63	Otu0635
Otu0636	0	0	0	0	0	37	0	0	0	6	0	0	0	27	0	0	0	0	0	0	0	0	1	0	0	4	0	0	0	46	0	0	0	0	0	0	0	0	46	18	0	13	0	30	0	0	0	0	Otu0636
Otu0637	0	0	0	0	0	23	0	0	0	2	0	2	0	0	0	0	0	0	0	0	0	8	0	54	0	0	0	0	0	4	0	0	0	0	0	0	0	16	0	74	0	9	0	4	0	0	0	0	Otu0637
Otu0638	0	0	0	0	107	0	0	0	0	0	0	0	0	0	0	0	0	0	0	0	141	0	0	0	0	0	0	0	0	0	0	0	0	0	0	0	201	0	0	0	0	0	0	0	0	0	0	0	Otu0638
Otu0639	0	0	0	0	137	0	2	0	0	0	0	0	0	0	0	0	0	0	0	0	156	0	0	0	0	0	0	0	0	0	0	0	0	0	0	0	188	0	0	0	0	0	0	0	0	0	0	0	Otu0639
Otu0640	0	0	3	105	0	0	0	0	0	0	0	0	0	0	0	0	0	0	0	69	0	0	0	0	0	0	0	0	0	0	0	0	0	0	0	0	0	0	0	0	0	0	0	0	0	0	0	0	Otu0640
Otu0641	0	0	0	0	89	0	0	0	0	0	0	0	0	0	0	0	0	0	0	0	125	0	0	0	0	0	0	0	0	0	0	0	0	0	0	0	116	0	0	0	0	0	0	0	0	0	0	0	Otu0641
Otu0642	0	0	0	0	1	2	0	0	0	27	2	12	0	14	0	0	0	0	0	0	1	16	1	15	0	3	0	5	0	0	0	0	0	0	0	0	0	30	36	22	0	23	0	12	0	0	0	0	Otu0642
Otu0643	0	0	0	0	0	0	0	0	0	0	0	0	0	0	0	0	0	0	0	0	0	0	333	0	0	0	0	0	0	0	0	0	0	0	0	0	0	0	0	0	0	0	0	0	0	0	0	0	Otu0643
Otu0644	188	0	0	0	0	0	0	0	0	0	0	0	0	0	0	0	0	0	0	0	0	0	0	0	0	0	0	0	0	0	0	0	0	0	0	0	0	0	0	0	0	0	0	0	0	0	0	0	Otu0644
Otu0645	0	0	76	31	0	0	0	0	0	0	0	0	0	0	0	0	0	118	0	0	0	0	0	0	0	0	0	0	0	0	0	0	18	0	0	0	0	0	0	0	0	0	0	0	0	0	0	0	Otu0645
Otu0646	0	0	0	0	104	0	1	0	0	0	0	0	0	0	0	0	0	0	0	0	117	0	0	0	0	0	0	0	0	0	0	0	0	0	0	0	127	0	0	0	0	0	0	0	0	0	0	0	Otu0646
Otu0647	0	0	0	0	0	92	0	0	0	8	0	4	0	0	0	2	0	0	0	0	0	0	0	0	0	8	0	0	0	6	0	0	0	0	0	0	0	0	27	0	0	16	0	67	0	0	0	0	Otu0647
Otu0648	0	0	0	0	0	21	0	0	0	26	0	0	0	6	0	30	0	0	0	13	0	0	1	23	0	3	0	0	0	17	0	0	0	0	0	0	0	0	6	4	0	37	0	8	0	0	0	14	Otu0648
Otu0649	0	0	0	0	0	0	0	0	362	1	0	0	0	0	1	0	0	0	0	0	0	0	0	0	0	1	1	0	0	0	0	0	0	0	0	0	0	0	0	0	1	45	2	0	0	0	0	0	Otu0649
Otu0650	0	0	0	0	0	0	0	0	0	51	0	11	0	44	0	10	0	0	0	0	0	0	0	0	0	0	0	0	0	0	0	0	0	0	0	0	0	0	0	0	0	41	0	47	0	0	0	32	Otu0650
Otu0651	0	0	0	0	0	0	0	0	0	20	0	9	0	9	0	19	0	0	0	0	1	0	0	46	0	0	0	3	0	22	0	0	0	0	0	0	1	0	10	15	0	13	0	10	0	5	0	22	Otu0651
Otu0652	0	0	0	0	0	0	0	0	0	0	0	3	0	10	0	24	0	0	0	0	0	0	0	0	0	2	0	0	0	8	0	1	0	0	0	0	0	0	5	0	0	42	0	13	0	38	0	322	Otu0652
Otu0653	0	0	10	0	2	8	0	0	0	0	0	0	0	0	0	0	0	0	0	172	1	0	0	0	0	0	0	0	0	0	0	0	0	0	4	0	0	0	0	0	0	0	0	0	0	0	0	0	Otu0653
Otu0654	0	0	0	0	0	9	0	0	0	1	0	0	0	4	0	0	0	0	0	48	0	7	1	0	0	1	0	8	0	2	0	0	0	0	1	70	2	11	0	5	0	0	0	0	0	0	0	0	Otu0654
Otu0655	0	0	0	0	0	0	15	0	1	5	64	30	5	0	0	0	0	0	0	0	0	0	2	0	0	0	5	0	0	0	0	0	0	0	0	0	1	10	37	0	1	4	19	9	0	0	1	0	Otu0655
Otu0656	0	0	0	0	0	0	0	0	0	2	0	62	0	8	0	14	0	5	0	0	0	0	0	0	0	2	0	0	0	9	0	0	0	0	0	0	0	8	49	6	0	42	1	9	0	0	1	6	Otu0656
Otu0657	0	0	0	0	0	0	0	0	0	11	0	3	0	2	3	6	0	0	0	0	0	6	0	16	0	1	0	7	0	23	1	0	0	0	0	3	0	6	13	2	0	17	0	8	0	9	0	52	Otu0657
Otu0658	123	0	0	0	0	0	0	0	0	0	0	0	0	0	0	0	58	10	0	0	0	0	0	0	0	0	0	0	0	0	0	0	11	0	0	0	0	0	0	0	0	0	0	0	0	0	0	0	Otu0658
Otu0659	0	0	0	0	0	5	0	0	0	0	0	0	0	0	0	3	0	0	0	0	1	11	0	38	0	0	0	11	0	0	0	0	0	0	0	0	0	81	0	33	0	0	0	2	0	0	1	2	Otu0659
Otu0660	0	0	0	0	0	0	0	0	2	9	5	1	0	9	2	36	0	0	0	0	0	0	0	9	4	3	0	0	0	50	0	0	0	0	3	0	0	0	0	0	4	41	0	7	0	16	9	26	Otu0660
Otu0661	0	0	0	0	0	0	0	0	7	0	76	1	13	0	0	0	0	0	0	0	0	0	0	0	0	0	10	0	0	0	2	0	0	0	0	0	1	0	0	0	58	1	51	1	0	0	0	0	Otu0661
Otu0662	0	0	0	0	0	0	0	0	0	30	0	9	0	8	0	16	0	0	0	0	0	0	0	0	0	1	0	0	0	27	0	0	0	0	0	0	0	0	8	26	0	40	0	5	0	20	0	16	Otu0662
Otu0663	0	0	0	0	0	0	0	0	0	0	0	0	0	0	0	0	0	0	0	180	0	0	0	0	0	0	0	0	0	0	0	0	0	0	0	0	0	14	0	0	0	0	0	0	0	0	0	0	Otu0663
Otu0664	0	0	0	0	0	0	0	0	0	19	0	12	0	11	1	0	0	0	0	0	0	0	0	0	1	4	0	0	0	16	0	0	0	0	0	0	0	0	36	0	2	59	0	24	0	3	0	3	Otu0664
Otu0665	0	0	0	0	0	0	0	0	0	0	0	0	0	0	0	0	0	0	0	0	0	0	0	0	0	0	0	0	0	0	0	0	0	0	228	0	0	0	0	0	0	0	0	0	0	0	0	0	Otu0665
Otu0666	0	0	0	0	0	0	0	0	0	3	0	0	0	10	0	15	0	0	0	0	0	5	0	0	0	2	0	0	0	30	0	0	0	0	0	23	2	31	18	10	0	19	2	7	0	2	0	15	Otu0666
Otu0667	0	0	0	0	0	0	0	0	0	0	0	0	0	0	0	0	0	1	51	9	0	0	0	0	0	0	0	0	0	0	0	0	0	14	0	112	0	0	0	0	0	0	0	0	0	0	0	0	Otu0667
Otu0668	0	0	6	0	0	0	0	0	0	0	0	0	0	0	0	0	169	13	0	0	0	0	0	0	0	0	0	0	0	0	0	0	0	0	0	0	0	0	0	0	0	0	0	0	0	0	0	0	Otu0668
Otu0669	0	0	10	107	0	0	0	0	0	0	0	0	0	0	0	0	0	48	0	0	0	0	0	0	0	0	0	0	0	0	0	0	38	0	0	0	0	0	0	0	0	0	0	0	0	0	0	0	Otu0669
Otu0670	0	0	0	0	0	0	0	0	0	0	0	0	0	0	0	0	192	0	0	0	0	0	0	0	0	0	0	0	0	0	0	0	0	0	6	0	0	0	0	0	0	0	0	0	0	0	0	0	Otu0670
Otu0671	0	0	15	151	0	0	0	0	0	0	0	0	0	0	0	0	0	0	0	18	0	0	0	0	0	0	0	0	0	0	0	0	0	0	1	0	0	0	0	0	0	0	0	0	0	0	0	0	Otu0671
Otu0673	0	0	0	0	0	0	0	0	0	4	0	2	0	13	0	16	0	0	0	0	0	0	0	10	0	4	0	0	0	33	0	1	0	0	0	0	0	4	1	7	0	41	0	8	0	11	0	26	Otu0673
Otu0674	0	0	0	0	0	0	0	0	0	0	0	0	0	0	0	0	280	6	0	0	0	0	0	0	0	0	0	0	0	0	0	0	22	0	0	0	0	0	0	0	0	0	0	0	0	0	0	0	Otu0674
Otu0675	0	96	0	21	1	0	0	0	0	2	0	0	0	0	0	0	86	0	0	0	0	4	0	0	0	0	0	0	0	0	0	0	0	0	0	1	0	0	3	0	0	0	0	0	0	0	0	0	Otu0675
Otu0676	0	0	23	0	0	0	0	0	0	0	0	0	0	0	0	0	71	36	0	0	0	0	0	0	0	0	0	0	0	0	0	0	86	0	0	0	0	0	0	0	0	0	0	0	0	0	0	0	Otu0676
Otu0677	0	0	5	127	0	0	0	0	0	0	0	0	0	0	0	0	0	0	0	41	0	0	0	0	0	0	0	0	0	0	0	0	0	0	1	0	0	0	0	0	0	0	0	0	0	0	0	0	Otu0677
Otu0678	0	0	6	191	0	0	0	0	0	0	0	0	0	0	0	0	0	0	0	0	0	0	0	0	0	0	0	0	0	0	0	0	0	0	0	0	3	0	0	0	0	0	0	0	0	0	0	0	Otu0678
Otu0679	0	0	0	0	77	0	2	0	0	0	0	0	0	0	0	0	0	0	0	3	111	0	1	0	0	0	0	0	0	0	0	0	0	0	0	0	142	0	0	0	0	0	0	0	0	0	0	0	Otu0679
Otu0680	0	0	0	0	0	10	0	0	0	0	0	0	0	0	0	0	0	0	0	0	1	4	0	33	0	0	0	7	0	0	0	0	0	0	0	0	2	62	4	51	0	0	0	1	0	0	0	0	Otu0680
Otu0681	0	0	0	0	0	23	0	0	0	7	0	0	0	2	0	3	0	0	0	60	0	6	0	19	0	0	0	0	0	0	0	0	0	0	0	0	0	6	12	3	0	3	0	12	0	0	0	15	Otu0681
Otu0682	0	0	0	0	0	0	0	0	0	12	1	22	0	22	0	13	0	0	0	0	0	0	0	0	0	3	1	0	0	24	0	0	0	0	0	0	0	0	20	9	0	27	0	16	0	6	0	4	Otu0682
Otu0683	0	0	0	88	0	0	0	0	0	12	0	0	0	6	0	8	0	0	0	0	0	0	0	15	0	3	0	0	0	6	1	0	0	0	0	0	0	11	0	11	0	24	0	5	0	2	0	2	Otu0683
Otu0684	0	0	0	0	0	0	0	0	0	32	0	3	0	7	0	6	0	0	0	0	0	0	0	0	0	1	0	0	0	7	0	0	0	0	0	0	0	0	12	12	0	35	0	12	0	2	0	24	Otu0684
Otu0685	0	0	0	0	0	1	0	0	0	0	0	0	0	6	0	0	0	0	0	0	1	0	0	61	0	0	0	0	0	3	0	0	0	0	0	0	2	72	0	23	0	12	0	8	0	0	0	0	Otu0685
Otu0686	0	0	0	0	0	0	0	0	0	19	0	9	0	6	1	13	0	0	0	0	0	0	0	0	0	2	0	0	0	14	0	2	0	0	0	0	0	0	17	0	0	95	0	30	0	34	1	357	Otu0686
Otu0687	0	0	0	0	0	0	0	0	1	0	3	18	0	6	0	0	0	0	0	0	0	0	0	0	1	0	1	0	0	4	0	0	0	0	0	0	0	0	75	0	0	25	1	41	0	2	0	0	Otu0687
Otu0688	0	186	0	0	0	0	0	0	0	0	0	0	0	0	0	0	0	0	0	0	0	0	0	0	0	0	0	0	0	0	0	0	0	0	1	0	0	0	0	0	0	0	0	0	0	0	0	0	Otu0688
Otu0689	4	0	269	0	0	0	0	0	0	0	0	0	0	0	0	0	0	0	0	0	0	0	0	0	0	0	0	0	0	0	0	0	0	0	0	0	0	0	0	0	0	0	0	0	0	0	0	0	Otu0689
Otu0690	0	0	0	152	0	0	0	0	0	0	0	0	0	0	0	0	0	0	0	52	0	0	0	0	0	0	0	0	0	0	0	0	0	0	0	0	0	0	0	0	0	0	0	0	0	0	0	0	Otu0690
Otu0691	0	0	0	0	1	0	0	0	0	0	0	0	0	0	0	0	0	0	0	0	0	0	0	0	0	0	0	0	0	0	0	0	0	0	0	0	1	0	0	0	0	0	0	0	0	0	0	0	Otu0691
Otu0692	0	0	0	0	0	11	5	0	1	0	0	28	0	0	0	0	0	0	0	0	0	58	0	36	0	0	0	0	0	0	0	0	0	0	0	0	1	13	19	0	0	15	0	13	0	3	0	0	Otu0692
Otu0693	0	0	0	0	8	0	40	0	7	6	5	0	8	0	18	0	0	0	0	0	4	22	3	0	31	21	0	4	0	2	2	0	0	0	0	0	32	11	0	8	2	4	5	0	0	0	4	0	Otu0693
Otu0694	187	0	0	0	0	0	0	0	0	3	0	0	0	0	0	0	0	0	0	0	0	0	0	0	0	0	0	0	0	0	0	0	0	0	0	0	0	0	0	0	0	0	0	0	0	0	0	0	Otu0694
Otu0695	0	0	63	122	0	0	0	0	0	0	0	0	0	0	0	0	0	0	0	0	0	0	0	0	0	0	0	0	0	0	0	0	0	0	0	0	0	0	0	0	0	0	0	0	0	0	0	0	Otu0695
Otu0696	0	0	0	74	1	0	0	0	0	0	0	0	0	0	0	0	0	0	0	76	1	0	0	0	0	0	0	0	0	4	0	0	0	0	0	36	0	0	0	0	0	0	0	0	0	0	0	0	Otu0696
Otu0697	0	0	0	0	3	8	1	0	0	6	1	1	0	9	0	0	0	0	0	0	0	20	0	0	0	2	0	15	0	7	0	0	0	0	0	0	5	59	6	6	0	31	0	6	0	5	3	7	Otu0697
Otu0698	0	0	0	0	0	7	0	0	0	3	0	14	0	0	0	3	0	0	0	0	0	5	0	7	0	0	0	17	0	12	0	0	0	0	0	18	0	24	7	45	0	5	0	4	0	5	0	5	Otu0698
Otu0699	0	0	0	0	0	6	0	0	0	10	0	0	0	2	0	2	0	0	0	0	0	0	0	4	0	0	0	0	0	1	0	0	0	0	0	110	0	14	10	10	0	0	0	1	0	0	0	5	Otu0699
Otu0700	0	0	0	0	0	0	217	0	0	0	0	0	0	0	0	0	0	0	0	0	0	0	131	0	2	0	1	0	0	0	0	0	0	0	0	0	0	0	0	0	0	0	0	0	0	0	1	0	Otu0700
Otu0701	0	0	0	0	0	1	0	0	0	6	0	15	1	4	0	3	0	0	0	0	0	0	0	0	0	1	0	0	0	6	0	0	0	0	0	61	0	0	21	0	0	22	0	10	0	11	0	8	Otu0701
Otu0702	0	0	0	0	0	0	0	0	0	50	0	0	0	23	0	13	0	0	0	0	0	0	0	0	0	0	0	0	0	28	0	0	0	0	0	49	0	0	10	4	0	1	0	4	0	0	0	18	Otu0702
Otu0703	0	183	0	0	0	0	0	0	0	0	0	0	0	0	0	0	0	0	0	0	0	0	0	0	0	0	0	0	0	0	0	0	0	0	0	0	0	0	0	0	0	0	0	0	0	0	0	0	Otu0703
Otu0704	0	0	0	0	0	59	0	0	0	27	0	0	0	36	0	29	0	0	0	0	0	0	0	0	0	0	0	0	0	12	0	0	0	0	0	0	0	0	0	0	0	43	0	1	0	0	0	39	Otu0704
Otu0705	0	0	0	0	0	13	0	0	0	1	1	0	0	8	0	6	0	0	0	0	0	0	0	0	0	3	0	0	0	10	0	0	0	0	0	0	0	26	10	0	0	78	0	11	0	0	0	14	Otu0705
Otu0706	222	0	0	0	0	0	0	0	0	0	0	0	0	0	0	0	0	0	0	0	0	0	0	0	0	0	0	0	0	0	0	0	0	0	0	0	0	0	0	0	0	0	0	0	0	0	0	0	Otu0706
Otu0707	0	0	2	93	0	0	0	0	0	0	0	0	0	0	0	0	0	0	0	64	0	0	0	0	0	0	0	0	0	0	0	0	0	0	0	0	0	0	0	0	0	0	0	0	0	0	0	0	Otu0707
Otu0708	0	0	4	0	511	0	1	0	0	0	0	0	0	0	0	0	0	1	0	0	2	0	0	0	0	0	0	0	0	0	0	0	2	0	4	0	2	0	0	0	0	0	0	0	0	0	0	0	Otu0708
Otu0709	0	0	0	0	1	35	0	0	1	6	0	1	1	3	0	2	0	0	0	0	0	16	0	32	0	2	0	11	0	7	0	0	0	0	1	0	2	45	7	10	2	6	0	1	0	1	1	4	Otu0709
Otu0710	0	0	0	0	0	38	0	0	0	9	0	0	0	11	0	7	0	0	0	36	0	0	0	37	0	1	0	0	0	1	0	0	0	0	0	0	0	8	5	7	0	26	0	10	0	4	0	16	Otu0710
Otu0711	0	0	0	0	0	3	0	0	0	0	0	0	0	0	0	0	0	6	0	0	0	0	0	13	0	0	0	9	0	0	0	0	1	0	4	110	2	32	0	0	0	0	0	0	0	0	0	0	Otu0711
Otu0712	0	0	0	0	39	0	5	0	0	0	4	0	0	7	4	3	0	0	0	0	26	16	0	0	0	0	0	10	0	0	0	0	0	0	0	16	43	21	0	0	0	0	4	0	0	0	2	0	Otu0712
Otu0713	0	0	0	0	0	18	0	0	0	16	0	38	0	0	0	9	0	0	0	0	0	14	0	22	0	1	0	7	0	7	0	0	0	0	0	0	0	0	22	3	0	1	1	13	0	5	0	0	Otu0713
Otu0714	0	0	0	0	0	1	0	0	0	0	0	0	0	0	0	0	0	0	0	47	0	17	0	42	0	0	0	0	0	0	0	0	0	0	1	68	0	8	0	7	0	0	0	1	0	0	0	0	Otu0714
Otu0715	0	0	0	0	0	0	0	0	0	0	0	0	0	0	0	0	0	0	0	0	0	0	187	0	0	0	0	0	0	0	0	0	0	0	0	0	0	0	0	0	0	0	0	0	0	0	0	0	Otu0715
Otu0716	0	2	0	19	2	0	3	0	0	0	0	0	0	0	0	1	11	0	0	31	0	21	0	14	0	0	0	13	0	0	0	0	1	0	0	45	0	15	0	0	0	0	0	0	0	0	0	0	Otu0716
Otu0717	0	0	0	61	0	8	0	0	0	1	0	0	0	2	0	0	0	0	0	0	0	5	0	5	0	0	0	3	0	0	0	0	0	0	0	57	2	17	2	5	0	4	0	0	0	0	0	1	Otu0717
Otu0718	0	0	0	17	0	0	0	0	0	0	0	0	0	0	0	0	0	0	0	186	0	0	0	0	0	0	0	0	0	0	0	0	0	0	0	0	0	0	0	0	0	0	0	0	0	0	0	0	Otu0718
Otu0719	0	0	0	0	0	1	0	0	0	1	0	0	0	2	0	2	0	0	0	0	0	0	0	45	0	3	0	0	0	3	0	0	0	0	0	64	0	7	24	7	0	6	1	11	0	3	0	0	Otu0719
Otu0720	0	0	0	0	0	0	0	0	0	20	0	4	0	13	0	6	0	0	0	0	0	25	0	31	0	4	0	0	0	10	0	0	0	0	0	0	0	0	5	0	0	30	0	8	0	0	0	35	Otu0720
Otu0721	0	0	0	0	0	0	0	0	16	0	22	0	144	0	0	0	0	0	0	0	0	0	0	0	0	0	0	0	0	0	0	0	0	0	0	0	0	0	0	0	0	4	3	0	0	0	0	0	Otu0721
Otu0722	0	0	0	0	0	0	0	0	0	0	0	0	0	2	0	1	0	0	0	0	0	0	0	18	0	2	0	0	0	13	0	0	0	0	0	0	0	3	18	73	0	47	0	22	0	0	0	25	Otu0722
Otu0723	0	0	0	0	0	0	0	0	0	31	0	8	0	11	0	13	0	0	0	0	0	0	0	0	0	5	0	0	0	32	1	0	0	0	0	0	0	0	24	12	0	41	0	16	0	2	1	32	Otu0723
Otu0724	0	0	0	0	0	0	0	0	0	0	3	0	0	0	0	0	0	0	0	0	0	0	0	0	0	0	0	0	0	0	0	0	0	0	0	0	0	0	0	0	157	0	0	0	0	0	3	0	Otu0724
Otu0725	0	0	0	0	0	0	0	0	0	0	0	0	0	0	0	186	0	0	0	0	0	0	0	0	0	0	0	0	0	0	0	0	0	0	0	0	0	0	0	0	0	0	0	0	0	0	0	0	Otu0725
Otu0726	0	0	2	86	0	0	0	0	0	0	0	0	0	0	0	0	0	0	0	78	0	0	0	0	0	0	0	0	0	0	0	0	0	0	3	0	0	0	0	0	0	0	0	0	0	0	0	0	Otu0726
Otu0727	0	0	7	34	0	0	5	0	0	0	0	0	0	0	0	0	0	0	0	0	0	10	0	0	0	0	0	6	0	0	0	0	0	0	6	87	4	0	0	0	0	0	0	0	0	0	0	0	Otu0727
Otu0728	0	0	0	0	1	0	0	0	0	9	1	22	1	2	3	4	0	8	0	0	1	0	0	0	0	6	0	0	0	15	0	0	0	0	0	0	0	15	40	2	2	24	1	13	0	4	0	2	Otu0728
Otu0729	0	0	0	0	5	0	4	0	0	0	0	0	0	0	0	6	0	0	0	0	7	0	1	24	0	0	0	40	0	0	0	0	0	0	0	0	4	48	0	5	1	12	0	2	0	0	0	0	Otu0729
Otu0730	0	0	0	0	3	9	0	0	0	0	0	0	0	1	0	0	0	0	0	0	1	3	0	16	0	0	0	0	0	0	0	0	0	0	0	86	1	46	11	3	0	0	0	1	0	0	0	0	Otu0730
Otu0731	0	0	0	0	0	7	1	0	0	8	0	13	0	0	0	8	0	0	0	0	0	0	0	23	0	2	0	0	0	3	0	0	0	0	0	0	0	0	29	27	0	28	0	8	0	0	0	7	Otu0731
Otu0732	0	0	0	0	0	7	0	0	0	2	0	0	0	0	0	1	0	0	0	0	1	11	0	31	0	0	0	0	0	0	0	0	0	0	0	90	1	28	0	13	0	0	0	1	0	0	0	0	Otu0732
Otu0733	0	0	0	0	0	0	2	0	0	0	0	0	0	0	0	0	0	0	0	0	0	0	166	0	0	0	0	0	0	0	0	0	0	0	0	0	0	0	0	0	0	0	0	0	0	0	0	0	Otu0733
Otu0734	0	0	0	0	0	0	0	0	0	0	0	0	0	0	0	0	213	5	0	0	0	0	0	0	0	0	0	0	0	0	0	0	15	0	0	0	0	0	0	0	0	0	0	0	0	0	0	0	Otu0734
Otu0735	0	178	0	0	0	0	0	0	0	0	0	0	0	0	0	0	0	0	0	0	0	0	0	0	0	0	0	0	0	0	0	0	0	0	0	0	0	0	0	0	0	0	0	0	0	0	0	0	Otu0735
Otu0736	0	0	0	0	69	0	0	0	0	0	0	0	0	0	0	0	0	0	0	0	70	0	0	0	0	0	0	0	0	0	0	0	0	0	0	0	38	0	0	0	0	0	0	0	0	0	0	0	Otu0736
Otu0737	0	0	0	0	0	0	0	0	0	12	0	1	0	24	0	16	0	0	0	0	0	0	0	0	0	4	0	4	0	12	0	0	0	0	0	0	0	0	2	12	0	47	0	7	0	5	0	32	Otu0737
Otu0738	0	0	0	0	0	0	0	0	0	0	0	0	0	0	0	0	0	0	0	0	0	0	217	0	0	0	0	0	0	0	0	0	0	0	0	0	0	0	0	0	0	0	0	0	0	0	0	0	Otu0738
Otu0739	0	0	9	134	0	0	0	0	0	0	0	0	0	0	0	0	45	0	0	0	0	0	0	0	0	0	0	0	0	0	0	0	0	0	0	0	0	0	0	0	0	0	0	0	0	0	0	0	Otu0739
Otu0740	0	0	0	79	0	0	0	0	0	0	0	0	0	0	0	0	104	0	0	0	0	0	0	0	0	0	0	0	0	0	0	0	0	0	4	0	0	0	0	0	0	0	0	0	0	0	0	0	Otu0740
Otu0741	0	0	0	2	0	3	0	0	0	16	0	6	0	3	0	1	0	0	0	0	1	3	2	42	0	0	0	6	0	4	0	0	0	0	0	21	2	13	14	10	0	13	0	12	0	1	0	0	Otu0741
Otu0742	0	0	0	40	2	0	0	0	0	0	0	0	0	2	0	1	81	0	0	0	1	3	0	0	0	1	0	13	0	0	0	0	0	0	0	0	1	1	0	20	0	7	0	0	0	3	0	0	Otu0742
Otu0743	0	0	0	0	0	14	2	0	0	1	0	2	0	0	0	0	0	0	0	0	0	7	0	18	0	0	0	19	0	0	0	0	0	0	0	0	3	68	0	21	0	4	0	5	0	0	0	0	Otu0743
Otu0744	0	0	0	0	0	6	0	0	0	0	0	0	0	0	0	0	0	0	0	0	0	13	0	18	0	0	0	13	0	3	0	0	0	0	0	128	3	11	4	7	0	0	0	0	0	0	0	0	Otu0744
Otu0745	0	0	0	0	1	12	0	0	0	9	0	0	0	0	0	1	0	0	0	0	0	0	0	33	0	0	0	27	0	7	0	0	0	0	0	0	1	13	20	31	0	8	0	11	0	0	0	0	Otu0745
Otu0746	0	0	0	0	0	0	0	0	0	0	18	0	0	0	0	0	0	0	0	0	0	0	0	0	0	0	0	0	0	0	0	0	0	0	0	0	0	0	0	0	0	0	121	0	0	0	0	0	Otu0746
Otu0747	0	0	0	0	0	0	0	0	0	0	0	0	0	0	0	0	138	0	0	0	0	0	0	0	0	0	0	0	0	0	0	0	6	0	0	0	0	0	0	0	0	0	0	0	0	0	0	0	Otu0747
Otu0748	0	0	0	0	0	0	0	0	0	0	0	0	0	0	0	0	101	0	0	94	0	0	0	0	0	0	0	0	0	0	0	0	0	0	0	0	1	0	0	0	0	0	0	0	0	0	0	0	Otu0748
Otu0749	0	0	0	0	0	0	0	0	0	0	0	0	0	0	0	0	140	0	0	25	0	0	0	4	0	0	0	0	0	0	0	0	0	0	0	0	0	0	0	0	0	0	0	0	0	0	0	0	Otu0749
Otu0750	140	0	0	0	0	0	0	0	0	0	0	0	0	0	0	0	0	0	0	0	0	0	0	9	0	0	0	0	0	0	0	0	4	0	1	0	0	0	0	0	0	0	0	0	0	0	0	0	Otu0750
Otu0751	8	0	278	0	0	0	0	0	0	0	0	0	0	0	0	0	0	0	0	0	0	0	0	0	0	0	0	0	0	0	0	0	0	0	2	0	0	0	0	0	0	0	0	0	0	0	0	0	Otu0751
Otu0752	0	0	0	0	16	0	5	0	0	0	0	0	0	0	0	0	0	0	0	0	8	0	24	0	1	0	0	2	0	0	0	0	0	0	0	0	124	0	0	0	0	0	0	0	0	0	0	0	Otu0752
Otu0753	0	0	0	0	0	11	4	0	0	3	0	2	0	0	0	1	0	0	0	0	0	0	1	62	0	0	0	0	0	0	0	0	0	0	0	0	0	43	11	41	0	5	0	2	0	0	0	0	Otu0753
Otu0754	0	0	0	0	0	0	0	0	21	11	42	0	0	0	8	0	0	0	0	0	0	0	0	0	38	0	35	0	0	0	0	0	0	0	0	0	0	0	0	0	71	0	41	0	0	0	3	0	Otu0754
Otu0755	0	0	0	0	0	0	0	0	0	8	0	6	0	12	1	12	0	0	0	0	0	0	0	0	0	1	0	0	0	14	0	0	0	0	0	46	1	0	18	0	0	23	0	5	0	1	1	19	Otu0755
Otu0756	0	0	0	0	0	0	0	0	0	0	0	0	0	0	0	0	167	0	0	0	0	0	0	0	0	0	0	0	0	0	0	0	0	0	1	0	0	0	0	0	0	0	0	0	0	0	0	0	Otu0756
Otu0757	0	0	0	0	0	0	0	0	0	0	0	0	0	0	0	0	0	0	0	0	0	0	0	8	0	0	0	9	0	0	0	0	0	0	0	0	0	0	0	155	0	0	0	0	0	0	1	0	Otu0757
Otu0758	0	0	0	0	0	0	0	0	0	0	0	0	0	0	0	0	0	0	0	0	0	0	0	0	0	0	0	0	0	360	0	0	0	0	0	0	0	0	0	0	0	0	0	0	0	0	0	0	Otu0758
Otu0760	0	0	0	0	44	0	0	0	0	0	0	0	81	0	0	0	0	0	0	0	0	0	49	0	0	0	0	0	0	0	0	0	1	0	0	0	1	0	0	0	0	0	0	0	0	0	0	0	Otu0760
Otu0761	0	0	0	0	9	0	4	0	0	0	2	0	1	3	17	1	0	0	0	0	13	7	1	14	0	0	1	24	0	0	0	0	0	0	0	0	14	45	0	1	1	1	3	0	0	1	1	7	Otu0761
Otu0762	0	0	0	0	4	41	8	0	0	0	1	0	0	3	0	0	0	0	0	0	4	0	6	45	0	0	0	0	0	0	0	0	0	0	0	0	5	42	0	19	0	0	1	7	0	0	0	0	Otu0762
Otu0763	0	0	0	0	0	14	0	0	0	17	0	2	0	0	0	0	0	0	0	69	0	0	0	29	0	0	0	0	0	0	0	0	0	0	0	0	0	0	4	15	0	0	0	0	0	0	0	0	Otu0763
Otu0764	0	0	0	0	0	2	2	0	1	1	1	7	0	18	0	4	0	0	0	0	0	0	0	20	1	0	0	0	0	10	0	0	0	0	0	0	0	0	6	20	0	16	0	2	0	0	0	34	Otu0764
Otu0765	0	0	0	0	0	0	0	0	0	0	0	0	0	0	0	0	155	0	0	0	0	0	0	0	0	0	0	0	0	0	0	0	0	0	0	0	0	0	0	0	0	0	0	0	0	0	0	0	Otu0765
Otu0766	0	0	0	0	0	0	0	0	0	0	0	0	0	0	0	0	0	0	0	0	0	0	0	0	0	0	0	0	0	0	0	0	0	0	0	164	0	0	0	0	0	0	0	0	0	0	0	0	Otu0766
Otu0767	0	153	5	0	0	0	0	0	0	0	0	0	0	0	0	0	0	2	0	0	0	0	0	0	0	0	0	0	0	0	0	0	0	0	0	0	0	0	0	0	0	0	0	0	0	0	0	0	Otu0767
Otu0768	0	0	0	0	0	0	0	0	0	19	0	4	0	3	0	0	0	0	0	0	0	9	2	4	0	2	0	0	0	0	0	0	0	0	0	0	0	55	25	12	0	18	0	15	0	0	0	0	Otu0768
Otu0769	153	1	0	2	0	0	0	0	0	0	0	0	0	0	0	0	0	0	0	0	0	0	0	0	0	0	0	0	0	0	0	0	0	0	0	0	0	0	0	0	0	0	0	0	0	0	0	0	Otu0769
Otu0770	0	0	152	0	1	0	0	0	0	0	0	0	0	0	0	0	0	0	0	0	0	0	0	0	0	0	0	0	0	0	0	0	0	0	0	0	10	0	0	0	0	0	1	0	0	0	0	0	Otu0770
Otu0771	0	0	6	0	2	0	0	0	0	0	0	0	0	0	0	0	0	0	0	0	0	0	4	6	0	0	1	0	0	3	0	0	0	0	0	256	4	11	0	0	0	0	0	0	0	0	0	0	Otu0771
Otu0772	0	0	0	39	4	6	4	0	0	0	0	0	0	0	0	0	1	11	0	47	7	6	3	29	0	0	0	21	0	3	0	0	0	0	1	85	5	67	0	30	0	0	0	0	0	0	0	0	Otu0772
Otu0773	0	0	0	28	0	2	1	0	0	2	0	0	0	2	0	1	0	0	0	20	1	12	0	39	0	0	0	2	0	6	0	0	0	0	2	18	0	12	6	17	0	2	0	5	0	0	0	0	Otu0773
Otu0774	0	0	0	0	0	14	0	0	0	8	0	0	0	0	0	5	0	0	0	5	1	8	0	46	0	3	0	0	0	0	0	0	0	0	0	0	0	0	12	38	0	27	0	13	0	0	0	8	Otu0774
Otu0775	0	0	0	0	0	0	0	0	0	3	0	7	0	24	0	10	0	0	0	0	0	0	0	0	0	2	0	0	0	45	0	1	0	0	0	0	0	5	11	0	0	20	0	4	0	8	0	30	Otu0775
Otu0776	0	0	0	0	0	0	0	0	0	0	0	6	0	0	0	0	0	0	0	0	0	0	0	0	0	51	0	0	0	0	0	0	0	0	0	0	0	0	46	0	0	87	0	18	0	0	0	0	Otu0776
Otu0777	0	0	0	0	0	0	0	0	0	0	0	0	0	3	0	0	0	0	0	0	0	0	0	85	0	8	0	8	0	0	0	0	0	0	0	0	1	18	8	21	0	22	0	9	0	0	0	0	Otu0777
Otu0778	0	0	0	0	0	0	0	0	0	0	0	0	0	0	0	0	155	0	0	0	0	0	0	0	0	0	0	0	0	0	0	0	0	0	0	0	0	0	0	0	0	0	0	0	0	0	0	0	Otu0778
Otu0779	0	0	0	0	0	0	0	0	0	0	0	0	0	0	0	0	116	0	0	0	0	10	0	0	0	0	0	0	0	0	0	0	0	0	0	0	0	50	0	0	0	0	0	0	0	0	0	0	Otu0779
Otu0780	0	0	0	0	0	0	0	0	0	0	0	0	0	0	0	0	0	0	0	0	0	0	244	0	0	0	0	0	0	0	0	0	0	0	0	0	0	0	0	0	0	0	0	0	0	0	0	0	Otu0780
Otu0781	0	0	6	0	65	0	2	0	0	0	0	0	0	0	0	0	0	0	0	0	13	0	0	0	0	0	0	3	0	0	0	0	0	0	0	0	188	0	0	0	0	0	0	0	0	0	0	0	Otu0781
Otu0782	0	0	0	126	1	4	0	0	1	0	0	0	0	8	0	0	0	0	0	0	0	0	0	0	0	0	0	13	0	0	0	0	0	0	0	48	0	0	0	0	0	13	0	2	0	5	0	0	Otu0782
Otu0783	0	0	0	0	0	3	0	0	0	10	0	3	0	8	0	19	0	0	0	0	0	3	0	35	0	0	0	1	0	7	0	0	0	0	0	26	0	18	6	3	0	5	0	5	0	1	0	19	Otu0783
Otu0784	0	0	0	0	0	0	0	0	0	0	0	0	0	0	0	0	183	0	0	0	0	0	0	0	0	0	0	0	0	0	0	0	0	0	0	0	0	0	0	0	0	0	0	0	0	0	0	0	Otu0784
Otu0785	0	0	0	0	1	0	0	0	0	0	0	1	0	0	1	0	0	0	0	0	2	30	0	0	0	0	0	32	0	0	0	0	0	0	1	0	3	84	0	0	0	0	0	2	0	0	0	4	Otu0785
Otu0786	0	0	0	0	0	36	0	0	0	9	0	8	0	8	0	3	0	0	0	0	0	5	0	11	0	0	0	11	0	14	0	0	0	0	0	0	0	31	0	18	0	9	0	6	0	0	0	7	Otu0786
Otu0787	0	0	0	0	0	0	46	0	0	0	0	0	0	0	0	0	0	0	0	0	2	0	0	0	0	0	0	35	0	0	0	0	0	0	0	0	289	0	0	0	0	6	0	0	0	0	0	0	Otu0787
Otu0788	0	0	0	0	0	0	1	0	0	0	0	45	0	30	2	4	0	0	0	0	0	0	0	0	0	2	0	0	0	77	0	0	0	0	0	0	0	0	0	0	0	9	0	4	0	15	1	9	Otu0788
Otu0789	0	0	0	2	0	0	0	0	0	0	0	0	0	0	0	0	148	0	0	0	0	0	0	0	0	0	0	0	0	0	0	0	0	0	1	0	0	0	0	0	0	0	0	1	0	0	0	0	Otu0789
Otu0790	0	0	0	0	0	0	0	0	0	0	0	0	0	0	0	0	0	4	0	82	0	0	0	0	0	0	0	0	0	0	0	0	0	0	1	64	0	0	0	0	0	0	0	0	0	0	0	0	Otu0790
Otu0791	0	0	0	0	0	0	0	0	0	0	0	0	0	0	0	0	0	0	0	0	0	0	0	0	0	0	0	0	0	53	0	0	0	0	0	0	0	54	0	0	0	69	0	3	0	0	0	0	Otu0791
Otu0792	0	0	0	0	0	0	0	0	0	0	0	0	0	0	0	0	0	0	0	0	0	0	0	0	0	0	0	0	0	0	0	0	0	0	0	0	138	0	0	0	0	0	0	0	0	0	0	0	Otu0792
Otu0793	0	0	0	0	4	0	4	0	0	2	0	2	0	0	3	0	0	0	0	0	6	4	0	10	0	1	0	28	0	0	0	0	0	0	0	0	20	77	0	0	0	3	0	0	0	1	0	1	Otu0793
Otu0794	0	0	0	0	0	87	0	0	0	0	0	14	0	8	0	0	0	0	0	0	0	0	0	0	0	1	0	0	0	6	0	0	0	0	0	0	0	0	42	0	0	0	0	29	0	1	0	0	Otu0794
Otu0795	0	0	0	0	0	27	17	0	0	2	0	1	0	1	0	0	0	0	0	0	0	0	1	114	0	0	0	0	0	1	0	0	0	0	0	0	0	0	1	35	0	0	0	2	0	0	0	3	Otu0795
Otu0796	0	0	0	0	0	0	0	0	0	17	0	4	0	40	0	53	0	0	0	0	0	0	1	0	0	0	0	0	0	39	0	0	0	0	0	0	0	0	6	0	0	15	0	0	0	0	0	0	Otu0796
Otu0797	0	0	0	0	0	0	0	0	0	3	0	0	0	5	0	3	0	0	0	0	0	0	0	26	0	0	0	0	0	4	0	0	0	0	0	69	0	0	0	16	0	6	0	0	0	0	0	12	Otu0797
Otu0798	0	0	0	0	0	0	0	0	0	0	0	0	0	0	0	0	15	0	0	30	0	0	0	10	0	0	0	5	0	0	0	0	0	0	0	104	0	0	0	0	0	0	0	3	0	0	0	0	Otu0798
Otu0799	69	0	0	0	0	0	0	0	0	0	0	0	0	3	0	0	48	0	0	19	0	1	2	0	0	0	0	0	0	0	0	0	1	0	0	17	0	10	0	0	0	3	0	0	0	0	0	0	Otu0799
Otu0800	0	0	51	92	0	0	0	0	0	0	0	0	0	0	0	0	0	2	0	0	0	0	0	0	0	0	0	0	0	0	0	0	0	0	0	0	0	0	0	0	0	0	0	0	0	0	0	0	Otu0800
Otu0801	0	0	0	185	0	0	0	0	0	0	0	0	0	0	0	0	0	0	0	0	0	0	0	0	0	0	0	0	0	0	0	0	0	0	0	0	0	0	0	0	0	0	0	0	0	0	0	0	Otu0801
Otu0802	0	0	0	0	7	0	0	0	2	7	0	2	0	3	0	5	0	0	0	0	2	8	1	46	0	0	0	4	0	12	0	0	0	0	0	0	3	31	0	2	0	6	1	2	0	9	0	2	Otu0802
Otu0803	0	0	0	0	0	1	0	0	0	0	0	6	0	1	0	0	5	0	0	15	0	18	0	28	0	0	0	5	0	1	0	0	0	0	0	25	0	23	1	24	0	2	0	1	0	0	0	3	Otu0803
Otu0804	0	0	0	0	0	0	0	0	0	16	0	25	0	15	0	7	0	0	0	0	0	0	0	9	0	2	0	0	0	10	0	0	0	0	0	0	0	0	27	0	0	44	0	5	0	2	0	3	Otu0804
Otu0805	0	0	0	0	0	0	0	0	0	14	0	0	0	2	0	7	0	0	0	0	0	0	0	14	0	0	0	0	0	4	0	0	0	0	0	82	0	0	1	6	0	15	0	6	0	2	0	7	Otu0805
Otu0806	0	0	0	0	0	0	0	0	0	0	0	0	0	0	0	0	0	0	0	0	0	0	0	0	0	0	0	0	0	0	0	0	0	0	0	0	0	0	0	0	0	0	135	0	0	0	0	0	Otu0806
Otu0807	0	0	2	17	0	9	0	0	0	1	0	0	0	0	0	0	0	0	0	0	0	17	0	45	0	0	0	12	0	0	0	0	0	0	0	0	0	51	0	11	0	0	0	0	0	0	0	0	Otu0807
Otu0808	0	0	0	0	76	0	0	0	0	0	0	0	0	0	0	0	0	0	0	0	127	0	2	0	0	0	0	0	0	0	0	0	0	0	0	0	49	1	0	0	0	0	0	0	0	0	0	0	Otu0808
Otu0809	0	0	0	0	0	37	0	0	0	3	0	2	0	1	1	7	0	0	0	0	0	0	1	86	0	1	0	0	0	0	0	0	0	0	0	0	0	0	16	9	0	3	0	1	0	3	0	3	Otu0809
Otu0810	0	0	2	0	5	3	2	0	0	2	0	7	0	1	5	5	0	0	0	1	1	4	0	6	0	0	0	35	0	4	0	0	1	0	1	32	3	4	16	0	0	7	0	4	0	1	0	6	Otu0810
Otu0811	0	0	1	22	0	2	0	0	0	0	0	0	0	0	0	0	46	7	0	0	0	6	0	37	0	0	0	2	0	0	0	0	0	0	0	3	0	8	0	9	0	0	0	1	0	0	0	0	Otu0811
Otu0812	0	0	0	0	1	14	0	0	0	4	0	0	0	0	0	0	0	0	0	0	0	0	0	58	0	0	0	7	0	4	0	0	0	0	0	0	0	47	0	9	0	0	0	0	0	0	0	0	Otu0812
Otu0813	0	0	0	0	0	15	0	0	0	1	0	1	0	9	0	2	0	0	0	0	0	0	0	29	0	4	0	9	0	0	0	0	0	0	0	0	0	3	8	59	0	0	0	5	0	2	0	6	Otu0813
Otu0814	0	0	0	0	0	0	0	0	0	10	0	14	0	9	0	9	0	0	0	0	0	0	0	0	0	0	0	0	0	7	0	1	0	0	0	0	0	0	18	7	0	18	0	29	0	0	0	19	Otu0814
Otu0815	0	0	3	139	0	0	0	0	0	0	0	0	0	0	0	0	0	2	0	0	0	0	0	0	0	0	0	0	0	0	0	0	0	0	0	0	0	0	0	0	0	0	0	0	0	0	0	0	Otu0815
Otu0816	0	0	1	56	5	0	0	0	0	0	0	0	0	0	0	0	0	0	0	5	1	2	2	25	0	0	0	0	0	0	0	0	2	0	2	21	2	27	0	14	0	0	0	0	0	0	0	0	Otu0816
Otu0817	0	0	0	0	0	0	0	0	2	43	0	1	0	0	1	17	0	0	0	0	0	0	0	0	0	7	0	0	0	18	0	0	0	0	0	1	1	1	6	0	0	192	0	12	0	12	0	3	Otu0817
Otu0818	0	0	0	0	0	0	0	0	0	0	0	0	0	0	0	0	0	0	0	68	0	0	0	0	0	0	0	0	0	0	0	0	0	0	1	100	0	0	0	0	0	0	0	0	0	0	0	0	Otu0818
Otu0819	0	0	0	150	0	0	0	0	0	0	0	0	0	0	0	0	0	0	0	0	0	0	0	0	0	0	0	0	0	0	0	0	0	0	0	0	0	0	0	0	0	0	0	0	0	0	0	0	Otu0819
Otu0820	0	0	0	0	11	0	0	0	1	1	0	2	3	0	0	0	0	0	0	0	9	3	0	4	0	0	0	3	0	0	0	0	0	0	0	0	29	80	6	0	0	2	1	0	0	0	0	0	Otu0820
Otu0821	0	0	0	0	1	5	0	0	0	0	0	0	0	0	0	1	0	0	0	0	1	2	1	12	0	0	0	7	0	0	0	0	2	0	0	65	0	27	0	10	0	0	0	6	0	0	0	0	Otu0821
Otu0822	0	0	0	0	123	0	1	0	0	0	0	0	0	0	0	0	0	0	0	0	137	0	0	0	0	0	0	0	0	0	0	0	0	0	0	0	162	0	0	0	0	0	0	0	0	0	0	0	Otu0822
Otu0823	0	0	0	0	0	0	13	0	0	0	0	0	0	0	0	0	0	0	0	0	8	0	0	0	0	0	0	0	0	0	0	0	0	0	0	0	123	0	0	0	0	0	0	0	0	0	0	0	Otu0823
Otu0824	0	0	0	0	0	0	0	0	0	23	0	0	0	0	0	0	0	0	0	0	0	0	0	27	1	0	0	0	0	0	0	0	0	0	5	0	1	0	0	41	0	16	0	42	0	0	0	0	Otu0824
Otu0825	0	0	0	0	0	0	0	0	0	6	0	10	0	10	0	16	0	0	0	0	0	0	0	0	0	1	0	0	0	20	0	0	0	0	0	0	0	0	22	7	0	19	0	5	0	4	0	22	Otu0825
Otu0826	0	0	0	0	0	0	0	0	0	42	0	0	0	5	0	23	0	0	0	0	0	0	0	0	0	1	0	0	0	11	0	0	0	0	0	0	0	0	0	0	0	94	1	0	0	5	0	0	Otu0826
Otu0827	0	0	0	0	0	0	0	0	0	0	0	2	135	0	0	0	0	0	0	0	0	0	0	0	4	0	18	0	0	0	0	0	0	0	0	0	0	0	0	0	0	0	7	0	0	0	0	0	Otu0827
Otu0828	0	0	309	0	1	0	0	0	1	0	0	0	1	0	0	0	0	16	0	0	0	0	0	6	0	0	0	0	0	0	0	0	19	0	16	0	2	0	0	0	0	0	0	0	0	0	0	0	Otu0828
Otu0829	0	0	1	0	0	14	0	0	0	7	0	3	0	0	2	0	0	3	0	0	0	8	0	17	0	0	0	2	0	0	0	0	0	0	0	6	3	21	1	31	0	1	0	4	0	1	0	0	Otu0829
Otu0830	0	0	0	145	0	0	0	0	0	0	0	0	0	0	0	0	0	0	0	0	0	0	0	0	0	0	0	0	0	0	0	0	0	0	0	0	0	0	0	0	0	0	0	0	0	0	0	2	Otu0830
Otu0831	0	0	0	150	0	0	0	0	0	0	0	0	0	0	0	0	0	0	0	0	0	0	0	0	0	0	0	0	0	0	0	0	0	0	0	0	0	0	0	0	0	0	0	0	0	0	0	0	Otu0831
Otu0832	0	0	0	0	0	11	1	0	0	0	0	0	0	0	0	0	56	3	0	0	1	8	0	8	0	0	0	0	0	0	0	0	0	0	0	0	1	43	0	10	0	0	0	0	0	0	0	0	Otu0832
Otu0833	0	0	0	0	0	12	0	0	0	0	0	0	0	0	0	0	0	0	0	0	0	0	0	60	0	0	0	13	0	0	0	0	0	0	0	32	0	6	0	21	0	0	0	0	0	0	0	5	Otu0833
Otu0834	0	0	0	0	0	0	0	0	0	8	1	1	0	7	0	10	0	0	0	0	0	0	1	16	0	4	0	0	0	19	0	0	0	0	0	0	0	0	7	0	0	33	0	17	0	1	0	26	Otu0834
Otu0835	0	0	0	0	1	0	0	0	0	0	0	13	0	1	0	0	0	0	0	0	1	47	0	0	0	2	0	50	0	0	0	0	0	0	0	0	1	9	0	0	0	17	0	5	0	0	0	0	Otu0835
Otu0836	0	0	0	0	0	0	0	0	0	0	0	0	0	0	0	0	0	0	0	100	1	0	0	35	0	0	0	0	0	0	0	0	0	0	0	0	1	0	0	0	0	0	0	0	0	0	0	0	Otu0836
Otu0837	0	0	0	0	0	0	0	0	0	0	0	0	0	0	0	0	0	0	0	0	0	0	0	0	0	0	0	0	0	0	0	0	0	0	0	0	0	0	0	0	0	0	0	258	0	0	0	0	Otu0837
Otu0838	0	0	0	0	107	0	0	0	0	0	0	0	0	0	0	0	0	0	0	0	84	0	0	0	0	0	0	0	0	0	0	0	0	0	0	0	54	0	0	0	0	0	0	0	0	0	0	0	Otu0838
Otu0839	0	0	0	0	1	5	0	0	3	2	1	0	0	3	0	8	0	0	0	0	0	38	0	13	1	0	0	0	0	0	0	0	0	0	0	0	2	57	8	0	2	8	1	10	0	3	0	2	Otu0839
Otu0840	0	0	0	0	1	3	0	0	0	2	1	3	0	0	0	1	0	0	0	9	2	21	0	6	0	0	0	42	0	2	0	0	0	0	0	16	0	4	25	8	0	5	0	3	0	6	0	0	Otu0840
Otu0841	0	0	0	0	0	19	2	0	0	12	0	20	6	4	0	4	0	0	0	0	0	0	0	0	0	3	0	0	0	5	0	0	7	0	0	0	1	0	10	26	0	11	0	16	0	2	0	1	Otu0841
Otu0842	0	0	0	0	0	0	0	0	0	5	0	30	0	0	0	0	0	0	0	0	0	0	0	5	0	2	0	0	0	1	0	0	0	0	0	0	0	0	55	2	0	1	0	44	0	0	0	0	Otu0842
Otu0843	0	0	0	0	0	0	0	0	0	0	0	4	0	6	0	0	0	0	0	0	0	0	0	0	0	0	0	0	0	0	0	0	0	0	0	154	0	0	0	0	0	0	0	0	0	0	0	0	Otu0843
Otu0844	0	0	0	0	0	0	0	0	0	0	0	0	0	0	0	0	131	0	0	0	0	0	0	0	0	0	0	0	0	0	0	0	0	0	6	0	0	0	0	0	0	0	0	0	0	0	0	0	Otu0844
Otu0845	0	0	0	0	0	0	0	0	0	0	0	0	0	0	0	0	0	0	0	134	0	0	0	0	0	0	0	0	0	0	0	0	0	0	0	0	0	0	0	0	0	0	0	0	0	0	0	0	Otu0845
Otu0846	0	0	0	0	0	0	0	0	0	0	0	0	0	0	0	0	0	0	0	0	0	0	0	0	0	0	0	0	0	0	0	0	0	0	0	142	0	0	0	0	0	0	0	0	0	0	0	0	Otu0846
Otu0847	0	0	0	0	0	0	0	0	0	0	0	0	0	0	0	0	0	0	0	0	0	0	0	0	0	0	0	0	0	0	0	0	0	0	0	0	0	146	0	0	0	0	0	0	0	0	0	0	Otu0847
Otu0848	0	0	2	141	0	0	0	0	0	0	0	0	0	0	0	0	0	0	0	0	0	0	0	0	0	0	0	0	0	0	0	0	5	0	0	0	0	0	0	0	0	0	0	0	0	0	0	0	Otu0848
Otu0849	0	0	14	134	0	0	0	0	0	0	0	0	0	0	0	1	0	0	0	0	0	0	0	0	0	0	0	0	0	0	0	0	0	0	0	0	0	0	0	0	0	0	0	0	0	0	0	0	Otu0849
Otu0850	0	0	0	144	0	0	0	0	0	0	0	0	0	0	0	0	0	0	0	0	0	0	0	0	0	0	0	0	0	0	0	0	0	0	0	0	0	0	0	0	0	0	0	0	0	0	0	0	Otu0850
Otu0851	0	0	1	113	0	0	0	0	0	0	0	0	0	0	0	0	0	0	0	174	0	0	0	0	0	0	0	0	0	0	0	0	0	0	1	0	0	0	0	0	0	0	0	0	0	0	0	0	Otu0851
Otu0852	0	0	0	0	1	20	0	0	0	18	0	1	0	12	0	6	0	0	0	0	0	0	0	24	2	2	0	6	0	7	0	0	0	0	0	0	0	13	11	0	0	10	0	0	0	2	0	36	Otu0852
Otu0853	0	0	0	0	0	5	6	0	0	3	0	0	1	1	0	4	0	0	0	0	0	27	0	48	1	1	0	12	0	1	0	0	0	0	0	0	1	29	0	10	3	2	1	1	0	0	0	1	Otu0853
Otu0854	0	0	0	0	0	14	2	0	0	1	0	11	0	2	0	8	0	0	0	0	0	0	0	7	0	0	0	0	0	25	0	0	0	0	0	0	0	8	20	19	0	22	0	8	0	1	0	1	Otu0854
Otu0855	0	0	0	0	0	8	0	0	0	6	0	16	0	2	0	2	0	0	0	0	1	0	0	23	0	2	0	2	0	16	0	0	0	0	0	0	0	11	5	6	0	23	0	13	0	5	0	9	Otu0855
Otu0856	0	0	0	0	0	0	0	0	0	13	0	0	0	26	0	7	0	0	0	0	0	0	0	0	0	1	0	0	0	19	0	0	0	0	0	0	0	0	11	0	0	31	0	2	0	11	0	19	Otu0856
Otu0857	0	0	262	0	0	0	0	0	0	0	0	0	0	0	0	0	0	0	0	0	0	0	0	0	0	0	0	0	0	0	0	0	0	0	0	0	0	0	0	0	0	0	0	0	0	0	0	0	Otu0857
Otu0858	0	0	5	181	0	0	0	0	0	0	0	0	0	0	0	0	0	0	0	0	0	0	0	0	0	0	0	0	0	0	0	0	0	0	0	0	0	0	0	0	0	0	0	0	0	0	0	0	Otu0858
Otu0859	0	0	0	43	0	0	0	0	0	0	0	0	0	0	0	0	0	0	0	111	0	0	0	0	0	0	0	0	0	0	0	0	0	0	0	0	0	0	0	0	0	0	0	0	0	0	0	0	Otu0859
Otu0860	0	0	0	0	1	0	0	0	226	0	0	0	0	0	0	0	0	0	0	0	0	0	0	0	0	2	0	0	0	0	0	0	0	0	0	0	0	0	1	0	2	28	1	0	0	0	0	17	Otu0860
Otu0861	0	0	0	0	0	0	0	0	0	7	0	11	0	16	0	6	0	0	0	0	0	0	0	0	0	10	0	4	0	3	0	0	0	0	0	0	0	18	11	0	0	28	1	2	0	1	0	19	Otu0861
Otu0862	0	0	0	0	0	0	0	0	0	0	0	0	0	1	0	0	0	0	0	0	0	0	0	0	0	0	0	0	0	0	0	1	0	0	0	0	0	0	0	0	0	0	0	1	0	0	0	268	Otu0862
Otu0863	0	115	0	0	1	0	0	0	0	0	1	3	0	1	0	1	0	0	0	0	0	0	0	0	0	0	0	2	0	0	0	0	0	0	0	0	1	17	6	0	0	0	0	2	0	0	0	0	Otu0863
Otu0864	0	0	9	0	34	0	0	0	0	0	0	0	0	1	0	0	0	6	0	0	11	0	0	0	0	0	0	5	0	0	0	0	7	0	2	0	94	2	0	0	0	0	0	0	0	0	0	0	Otu0864
Otu0865	0	0	5	129	0	0	0	0	0	0	0	0	0	0	0	0	0	0	0	23	0	0	0	0	0	0	0	0	0	0	0	0	0	0	1	0	0	0	0	0	0	0	0	0	0	0	0	0	Otu0865
Otu0866	0	0	0	0	21	0	7	0	1	8	1	0	0	1	1	3	0	0	0	0	9	16	0	0	0	0	1	3	0	0	0	0	0	0	0	0	28	30	7	10	1	5	1	1	0	0	0	0	Otu0866
Otu0867	0	0	0	0	73	0	2	0	0	0	0	0	0	0	0	0	0	0	0	0	86	0	1	0	0	0	0	0	0	0	0	0	0	0	0	0	97	0	0	0	0	0	0	0	0	0	0	0	Otu0867
Otu0868	0	0	0	0	1	0	0	0	0	0	0	0	0	0	0	0	0	0	0	0	0	0	0	46	0	0	0	10	0	0	0	0	0	0	0	71	1	9	0	7	0	0	0	0	0	0	0	0	Otu0868
Otu0869	0	0	0	0	6	5	0	0	0	0	0	0	0	0	0	0	0	15	0	0	2	6	0	5	0	0	0	4	0	0	0	0	0	0	0	47	5	26	0	7	0	0	0	0	0	0	0	0	Otu0869
Otu0870	0	0	1	0	1	2	0	0	0	0	0	0	0	0	0	0	0	0	70	0	0	15	0	13	0	0	0	3	0	0	0	0	0	0	0	20	1	10	0	0	0	0	0	0	0	0	0	2	Otu0870
Otu0871	0	0	0	0	0	0	0	0	0	2	0	0	0	4	0	0	0	0	0	0	0	0	0	0	0	0	0	0	0	8	0	0	0	0	0	102	0	0	11	5	0	7	0	0	0	0	0	0	Otu0871
Otu0872	0	0	0	0	0	0	0	0	0	0	0	3	129	0	0	0	0	0	0	0	0	0	0	0	0	0	0	0	0	0	0	0	0	0	0	0	0	0	0	0	0	0	0	0	0	0	0	0	Otu0872
Otu0873	0	0	0	0	0	0	0	0	0	0	0	0	0	0	0	0	0	0	0	0	0	0	0	0	0	0	0	0	0	0	0	0	0	0	129	0	0	0	0	0	0	0	0	0	0	0	0	0	Otu0873
Otu0874	0	0	0	0	0	0	0	0	0	0	0	0	0	0	0	0	0	0	0	0	0	0	0	0	0	0	0	0	0	0	0	0	0	0	0	0	113	0	0	0	0	0	0	0	0	3	10	0	Otu0874
Otu0875	0	0	0	93	0	0	0	0	0	0	0	0	0	0	0	0	0	0	0	63	0	0	0	0	0	0	0	0	0	0	0	0	0	0	1	0	0	0	0	0	0	0	0	0	0	0	0	0	Otu0875
Otu0876	0	0	0	0	1	0	0	0	0	0	0	0	0	0	0	0	0	0	0	0	0	0	0	0	0	0	0	0	0	23	0	0	0	0	0	0	1	0	25	72	0	0	0	13	0	0	0	0	Otu0876
Otu0877	0	0	0	0	1	1	0	0	0	0	0	0	0	0	0	0	0	0	0	0	0	3	0	0	0	0	0	2	0	0	0	0	4	0	0	29	1	80	0	6	0	0	0	0	0	0	0	2	Otu0877
Otu0878	0	0	0	0	0	49	0	0	0	8	0	5	0	0	0	0	0	0	0	0	0	7	0	49	0	0	0	0	0	0	0	0	0	0	0	0	0	0	0	35	0	0	0	0	0	0	0	0	Otu0878
Otu0879	0	0	0	0	0	0	0	0	0	0	0	0	0	0	0	0	134	0	0	0	0	0	0	0	0	0	0	0	0	0	0	0	2	0	0	0	0	0	0	0	0	0	0	0	0	0	0	0	Otu0879
Otu0880	0	0	0	0	0	0	0	0	0	0	0	0	0	0	0	0	0	0	0	154	0	0	0	0	0	0	0	0	0	0	0	0	0	0	0	0	0	0	0	0	0	0	0	0	0	0	0	0	Otu0880
Otu0881	0	0	0	0	0	0	0	0	0	0	0	0	0	0	0	0	0	0	0	0	0	0	149	0	0	0	0	0	0	0	0	0	0	0	0	0	0	0	0	0	0	0	0	0	0	0	0	0	Otu0881
Otu0882	0	0	0	0	0	0	0	0	0	0	0	0	0	0	0	0	0	0	0	0	0	0	180	0	0	0	0	0	0	0	0	0	0	0	0	0	0	0	0	0	0	0	0	0	0	0	0	0	Otu0882
Otu0883	0	28	14	13	0	0	2	0	0	0	0	0	0	0	0	0	8	14	52	136	0	0	0	5	0	0	0	4	0	0	0	0	8	0	14	102	1	0	0	1	0	0	0	0	0	0	0	0	Otu0883
Otu0884	0	0	0	131	0	0	0	0	0	0	0	0	0	0	0	0	0	0	0	0	0	0	0	0	0	0	0	0	0	0	0	0	0	0	0	0	0	0	0	0	0	0	0	0	0	0	0	0	Otu0884
Otu0885	0	0	0	0	0	5	0	0	0	2	0	0	0	1	0	0	0	0	0	0	0	11	0	40	0	0	0	0	0	0	0	0	0	0	0	0	0	20	0	44	0	4	0	2	0	0	0	0	Otu0885
Otu0886	0	0	0	0	0	0	0	0	0	0	0	0	0	0	0	0	129	0	0	0	0	0	0	0	0	0	0	0	0	0	0	0	0	0	0	0	0	0	0	0	0	0	0	0	0	0	0	0	Otu0886
Otu0887	0	0	0	0	0	0	0	0	0	0	0	0	0	0	0	0	0	0	149	0	0	0	2	0	0	0	0	0	0	0	0	0	0	0	0	0	0	0	0	0	0	0	0	0	0	0	0	0	Otu0887
Otu0888	0	0	0	0	0	0	0	0	0	0	0	0	0	0	0	0	0	0	0	0	0	0	188	0	0	0	0	0	0	0	0	0	0	0	0	0	0	0	0	1	0	0	0	0	0	0	0	0	Otu0888
Otu0889	0	0	249	0	54	0	1	0	0	0	0	0	0	0	0	0	0	5	0	0	82	0	2	0	26	0	0	0	0	0	0	0	3	0	35	0	116	0	0	0	0	0	0	0	0	0	0	0	Otu0889
Otu0890	0	0	4	125	0	0	0	0	0	0	0	0	0	0	0	0	0	0	0	2	0	0	0	0	0	0	0	0	0	0	0	0	2	0	3	0	0	0	0	0	0	0	0	0	0	0	0	0	Otu0890
Otu0891	0	0	4	137	0	0	0	0	0	0	0	0	0	0	0	0	0	0	0	0	0	0	0	0	0	0	0	0	0	0	0	0	0	0	0	0	0	0	0	0	0	0	0	0	0	0	0	0	Otu0891
Otu0892	0	0	0	0	74	0	0	0	0	0	0	0	0	0	0	0	0	0	0	0	72	0	0	0	0	0	0	0	0	0	0	0	0	0	0	0	34	1	0	0	0	0	0	0	0	0	0	0	Otu0892
Otu0893	0	0	0	0	159	0	0	0	0	0	0	0	0	0	0	0	0	0	0	0	100	0	0	0	0	0	0	0	0	0	0	0	0	0	0	0	48	0	0	0	0	0	0	0	0	0	0	0	Otu0893
Otu0894	0	0	0	0	5	15	1	0	1	0	0	5	0	0	0	0	0	0	0	0	0	0	0	36	0	1	0	14	0	0	0	0	0	0	0	0	2	16	0	8	0	30	1	0	0	2	0	0	Otu0894
Otu0895	0	0	0	0	1	0	5	0	2	0	12	10	0	6	1	0	0	0	0	0	0	0	1	0	3	1	3	0	0	1	0	0	0	0	0	0	0	0	0	0	2	90	3	1	0	0	0	0	Otu0895
Otu0896	0	0	0	0	0	9	0	0	0	0	0	5	0	7	0	7	0	0	0	0	0	0	0	0	0	2	0	1	0	40	0	0	0	0	0	0	0	0	5	0	0	22	0	9	0	6	0	12	Otu0896
Otu0897	0	0	0	0	0	0	2	0	0	0	0	0	0	0	0	0	0	0	0	0	0	0	127	0	0	0	0	0	0	0	0	0	0	0	0	0	0	0	0	0	0	0	0	0	0	0	0	0	Otu0897
Otu0898	0	0	0	0	0	0	0	0	1	0	25	0	1	0	0	0	0	0	0	0	0	0	0	0	1	0	6	0	0	0	0	0	0	0	0	0	0	0	0	0	16	13	3	0	0	62	2	0	Otu0898
Otu0899	0	0	0	0	0	0	0	0	7	0	0	0	0	0	135	0	0	0	0	0	0	0	0	0	2	0	0	0	0	0	0	0	0	0	0	0	0	0	3	0	0	0	0	0	0	0	14	0	Otu0899
Otu0900	0	0	0	0	0	0	0	0	0	32	0	0	0	0	0	2	0	0	0	0	0	0	0	0	0	0	0	0	0	0	0	0	0	0	0	0	0	0	53	59	0	0	6	0	0	0	0	0	Otu0900
Otu0901	0	0	0	0	0	0	0	0	0	12	0	5	0	14	0	5	0	0	0	0	0	0	0	0	0	1	0	1	0	19	0	0	0	0	0	0	0	0	14	2	0	36	0	3	0	1	0	11	Otu0901
Otu0902	0	0	0	0	0	0	0	0	0	0	0	6	0	0	0	0	0	0	0	0	0	0	1	14	0	0	0	0	0	0	0	0	0	0	0	0	0	0	79	42	0	0	0	19	0	0	0	0	Otu0902
Otu0903	0	0	0	0	0	0	0	0	1	0	1	0	5	0	0	0	0	0	0	0	0	0	0	0	0	0	0	0	0	0	0	1	0	0	0	0	0	0	0	0	1	0	5	0	0	0	0	142	Otu0903
Otu0904	0	0	0	0	0	0	0	0	0	0	0	0	0	0	0	0	145	0	0	0	0	0	0	0	0	0	0	0	0	0	0	0	3	0	2	0	0	0	0	0	0	0	0	0	0	0	0	0	Otu0904
Otu0905	0	0	0	0	0	0	0	0	0	0	0	0	0	0	0	0	0	23	0	0	0	0	0	0	0	0	0	0	0	0	0	0	0	0	0	83	0	19	0	0	0	0	0	0	0	0	0	0	Otu0905
Otu0906	0	0	0	0	0	0	1	0	0	2	0	0	0	1	0	0	0	0	0	0	0	0	0	31	0	0	0	0	0	0	0	0	0	0	0	0	0	0	2	129	0	1	0	0	0	1	0	0	Otu0906
Otu0907	0	0	0	0	0	0	0	0	0	0	0	3	0	0	0	0	0	0	0	0	0	0	0	0	0	2	0	0	0	6	0	0	0	0	0	106	0	0	0	0	0	4	1	0	0	3	0	0	Otu0907
Otu0908	0	0	35	98	0	0	0	0	0	0	0	0	0	0	0	0	0	0	0	0	0	0	0	0	0	0	0	0	0	0	0	0	0	0	3	0	0	0	0	0	0	0	0	0	0	0	0	0	Otu0908
Otu0909	0	0	0	57	4	2	0	0	0	0	0	3	0	1	0	0	0	7	0	0	0	0	0	11	0	0	0	0	0	0	0	0	0	0	0	31	1	5	0	4	0	0	0	0	0	0	0	0	Otu0909
Otu0910	0	0	0	55	0	0	0	0	0	0	0	0	0	0	0	0	0	0	0	0	1	0	0	18	0	0	0	2	0	1	0	0	0	0	0	23	0	8	5	9	0	0	0	0	0	0	0	0	Otu0910
Otu0911	0	0	0	0	0	0	0	0	1	0	1	3	0	4	0	1	0	0	0	0	1	0	91	0	0	0	4	0	0	0	0	0	0	0	0	13	0	0	5	0	1	1	0	0	0	0	0	7	Otu0911
Otu0912	0	0	0	0	0	0	0	0	0	0	0	0	0	0	0	0	0	0	0	0	0	0	148	0	0	0	0	0	0	0	0	0	0	0	0	0	0	0	0	0	0	0	0	0	0	0	0	0	Otu0912
Otu0913	0	113	0	0	0	0	0	0	0	0	0	0	0	0	0	0	0	2	0	0	0	0	0	0	0	0	0	0	0	0	0	0	15	0	0	0	0	0	0	0	0	0	0	0	0	0	0	0	Otu0913
Otu0914	0	0	0	134	0	0	0	0	0	0	0	0	0	0	0	0	0	0	0	0	0	0	0	0	0	0	0	0	0	0	0	0	0	0	0	0	0	0	0	0	0	0	0	0	0	0	0	0	Otu0914
Otu0916	0	0	0	0	1	0	0	0	0	5	0	1	0	2	0	5	0	0	0	0	0	0	2	18	0	1	0	2	0	3	0	0	0	0	0	36	1	6	10	20	0	18	0	9	0	0	0	0	Otu0916
Otu0917	0	0	0	0	0	16	0	0	0	3	1	0	0	0	0	0	0	0	0	0	0	0	0	10	0	4	0	2	0	0	0	0	0	0	0	0	0	0	27	50	0	14	0	9	0	0	0	0	Otu0917
Otu0918	0	0	0	0	0	0	0	0	0	0	0	0	1	4	0	8	0	0	0	0	0	0	0	0	0	13	0	0	0	0	0	0	0	0	0	0	0	0	0	0	0	50	0	26	0	8	0	61	Otu0918
Otu0919	0	0	0	0	0	0	0	0	0	0	0	0	0	0	0	0	0	0	0	0	0	0	119	0	0	0	0	0	0	0	0	0	0	0	0	0	2	0	0	0	0	0	0	0	0	0	0	0	Otu0919
Otu0920	0	0	5	116	0	0	0	0	0	0	0	0	0	0	0	0	0	0	0	0	0	0	0	0	0	0	0	0	0	0	0	0	0	0	0	0	0	0	0	0	0	0	0	0	0	0	0	0	Otu0920
Otu0921	0	0	0	0	75	0	2	0	0	0	0	0	0	0	0	0	0	0	0	0	67	0	0	0	0	0	0	0	0	0	0	0	0	0	0	0	46	0	0	0	0	0	0	0	0	0	0	0	Otu0921
Otu0922	0	0	0	0	0	0	0	0	0	19	0	5	0	6	0	5	0	0	0	0	0	0	0	0	0	0	0	0	0	26	0	0	0	0	0	0	0	6	19	0	0	33	0	4	0	0	0	13	Otu0922
Otu0923	0	0	0	0	0	0	0	0	0	0	0	0	0	0	0	1	0	0	0	0	0	0	0	83	0	2	0	0	0	0	0	0	0	0	0	0	0	3	2	28	0	2	0	4	0	1	0	0	Otu0923
Otu0924	0	0	0	0	0	0	0	0	0	0	0	0	0	0	0	0	0	0	0	73	0	0	0	0	0	0	0	0	0	0	0	0	0	0	0	61	0	0	0	0	0	0	0	0	0	0	0	0	Otu0924
Otu0925	103	0	0	0	0	8	0	0	0	0	0	0	0	0	0	0	0	8	0	9	0	0	0	0	0	0	0	0	0	0	0	0	3	0	0	0	0	0	1	0	0	0	0	0	0	1	0	0	Otu0925
Otu0926	0	0	243	0	0	0	0	0	0	0	0	0	0	0	0	0	0	0	0	0	0	0	0	0	0	0	0	0	0	0	0	0	0	0	0	0	0	0	0	0	0	0	0	0	0	0	0	0	Otu0926
Otu0927	0	0	26	99	0	0	0	0	0	0	0	0	0	0	0	0	0	0	0	0	0	0	0	0	0	0	0	0	0	0	0	0	0	0	0	0	0	0	0	0	0	0	0	0	0	0	0	0	Otu0927
Otu0928	0	0	25	0	53	0	6	0	0	0	0	0	0	0	0	0	0	0	0	0	6	0	0	0	0	0	0	7	0	0	0	0	0	0	0	0	1	26	0	0	0	0	0	0	0	0	0	0	Otu0928
Otu0929	0	0	0	111	0	0	0	0	0	0	0	0	0	0	0	0	0	0	0	16	0	0	0	0	0	0	0	0	0	0	0	0	0	0	0	0	0	0	0	0	0	0	0	0	0	0	0	0	Otu0929
Otu0930	0	0	0	0	75	0	4	0	0	0	0	0	0	0	0	0	0	0	0	0	54	0	0	0	0	0	0	0	0	0	0	0	0	0	0	0	67	0	0	0	0	0	0	0	0	0	0	0	Otu0930
Otu0931	0	0	0	0	10	0	0	0	0	0	0	5	0	0	1	0	0	0	0	0	9	5	0	14	0	0	0	75	0	0	0	0	0	0	0	0	11	10	0	0	0	8	0	5	0	0	0	0	Otu0931
Otu0932	0	0	0	0	0	10	4	0	0	0	0	0	0	0	0	1	0	0	0	0	0	10	1	24	0	0	0	18	0	0	0	0	0	0	0	0	3	3	9	40	0	3	0	5	0	0	0	4	Otu0932
Otu0933	0	0	0	0	0	0	107	0	0	0	0	0	1	0	0	0	0	0	0	0	1	0	51	21	8	0	0	0	0	0	0	0	0	0	2	88	0	0	14	15	1	0	4	0	0	0	5	0	Otu0933
Otu0934	0	0	0	0	1	0	4	0	0	0	0	0	0	0	0	0	0	0	0	0	2	0	1	72	0	0	0	0	0	0	0	0	0	0	0	0	2	0	0	67	0	0	0	0	0	0	0	0	Otu0934
Otu0935	0	0	0	0	0	0	0	0	2	0	18	0	25	0	52	0	0	0	0	0	0	0	0	0	0	0	0	0	0	0	1	0	0	0	0	0	0	0	0	0	8	0	15	0	0	0	0	0	Otu0935
Otu0936	0	0	0	0	0	0	0	0	0	15	1	5	0	17	0	3	0	0	0	0	0	0	0	0	0	3	0	0	0	21	0	0	0	0	0	0	0	0	0	0	0	34	1	7	0	3	0	17	Otu0936
Otu0937	0	0	0	0	0	0	0	0	0	0	0	5	0	0	0	0	0	0	0	0	0	0	0	0	0	0	0	0	0	0	0	0	0	0	0	97	0	0	0	0	0	0	0	3	0	0	0	0	Otu0937
Otu0938	0	0	0	0	0	0	0	0	0	0	0	0	0	0	67	11	0	0	0	0	0	0	0	0	0	0	0	0	0	0	7	0	0	0	0	0	0	0	0	0	8	0	0	0	0	0	76	0	Otu0938
Otu0939	0	0	74	18	0	0	0	0	0	0	0	0	0	0	0	0	0	108	0	3	0	0	0	0	0	0	0	0	0	0	0	0	17	0	0	0	0	0	0	0	0	0	0	0	0	0	0	0	Otu0939
Otu0940	0	0	12	0	0	0	0	0	0	0	0	0	0	0	0	0	0	0	0	0	1	4	0	106	0	0	0	9	0	0	0	0	0	0	0	0	2	0	0	0	0	0	0	0	0	0	0	0	Otu0940
Otu0941	0	0	0	92	0	0	0	0	0	0	0	0	0	0	0	0	0	6	0	51	0	0	0	0	0	0	0	0	0	0	0	0	0	0	0	0	0	0	0	0	0	0	0	0	0	0	0	0	Otu0941
Otu0942	0	0	0	52	1	0	0	0	0	1	0	0	0	0	0	0	0	2	0	0	1	1	2	10	0	0	0	6	0	0	0	0	0	0	0	23	1	10	3	1	0	0	0	0	0	0	0	0	Otu0942
Otu0943	0	0	0	49	0	0	0	0	0	0	0	0	0	0	0	0	0	0	0	81	0	0	0	0	0	0	0	0	0	0	0	0	0	0	0	0	0	0	0	0	0	0	0	0	0	0	0	0	Otu0943
Otu0944	0	0	0	0	123	0	0	0	0	0	0	0	0	0	0	0	0	0	0	1	99	0	0	0	0	0	0	0	0	0	0	0	0	0	0	0	46	0	0	0	0	0	0	0	0	0	0	0	Otu0944
Otu0945	0	0	0	0	0	12	5	0	0	10	0	2	0	7	0	3	0	0	0	0	0	0	0	9	2	5	0	0	0	8	0	0	0	0	0	0	0	0	18	0	0	35	0	11	0	0	0	11	Otu0945
Otu0946	0	0	0	0	0	0	0	0	23	0	24	62	0	0	0	0	0	0	0	0	0	0	0	0	0	0	0	0	0	0	0	0	0	0	0	0	0	0	0	0	25	0	0	0	0	0	0	0	Otu0946
Otu0947	0	0	0	0	0	0	0	0	0	0	0	0	0	1	0	0	0	0	0	0	0	0	0	0	1	0	0	0	0	0	0	0	0	0	0	0	0	0	0	0	115	0	1	0	0	0	0	0	Otu0947
Otu0948	0	0	0	0	0	0	0	0	0	0	0	0	0	0	0	0	0	0	0	98	0	0	0	0	0	0	0	0	0	0	0	0	0	0	0	0	0	13	0	0	0	0	0	0	0	0	0	0	Otu0948
Otu0949	0	0	0	0	0	0	0	0	0	0	0	0	0	0	0	0	0	0	0	107	0	0	0	0	0	0	0	0	0	8	0	0	0	0	0	0	1	0	0	0	0	16	0	0	0	0	0	0	Otu0949
Otu0950	0	0	1	0	7	0	5	0	2	1	0	3	2	0	0	4	0	0	0	0	3	13	2	1	0	2	0	2	0	10	0	0	3	0	0	3	5	23	0	0	5	4	2	1	0	2	1	2	Otu0950
Otu0951	0	0	18	43	0	0	0	0	0	0	0	0	0	0	0	0	0	0	0	65	0	0	0	0	0	0	0	0	0	0	0	0	0	0	0	0	0	0	0	0	0	0	0	0	0	0	0	0	Otu0951
Otu0952	0	0	0	0	66	0	1	0	0	0	0	0	0	0	0	0	0	0	0	0	64	0	0	0	0	0	0	0	0	0	0	0	0	0	0	0	68	0	0	0	0	0	0	0	0	0	0	0	Otu0952
Otu0953	0	0	0	0	0	1	265	0	0	0	0	0	0	0	0	0	0	0	0	0	0	0	1	0	10	0	6	0	0	0	0	0	0	0	0	0	0	0	0	0	0	0	0	0	0	0	0	0	Otu0953
Otu0954	0	0	0	0	0	23	2	0	0	10	0	14	0	2	0	1	0	0	0	0	0	0	0	17	0	0	0	0	0	0	0	0	0	0	0	0	1	7	12	8	0	15	0	13	0	0	0	8	Otu0954
Otu0955	0	0	0	0	0	0	0	0	0	0	0	0	0	0	0	0	112	0	0	0	0	0	0	0	0	0	0	0	0	0	0	0	0	0	0	0	0	0	0	0	0	0	0	0	0	0	0	0	Otu0955
Otu0956	0	0	0	0	0	0	0	0	0	0	0	0	0	0	0	0	0	0	0	0	0	0	0	0	0	0	0	0	0	0	0	0	124	0	0	0	0	0	0	0	0	0	0	0	0	0	0	0	Otu0956
Otu0957	0	0	0	0	0	0	0	0	1	0	0	0	0	0	0	0	0	0	0	0	0	0	0	0	0	0	0	0	0	0	0	0	0	0	0	0	0	0	0	0	0	0	0	0	0	0	116	0	Otu0957
Otu0958	0	0	64	29	0	0	0	0	0	0	0	0	0	0	0	0	0	94	0	1	0	0	0	0	0	0	0	0	0	0	0	0	15	0	1	0	0	0	0	0	0	0	0	0	0	0	0	0	Otu0958
Otu0959	0	0	14	0	0	0	0	0	0	0	0	0	0	0	0	0	0	15	0	0	0	0	0	0	0	0	0	0	0	0	0	0	101	0	3	0	0	0	0	0	0	0	0	0	0	0	0	0	Otu0959
Otu0960	0	0	53	11	0	0	0	0	0	0	0	0	0	0	0	0	0	65	0	0	0	0	0	0	0	0	0	0	0	0	0	0	18	0	1	0	0	0	0	0	0	0	0	0	0	0	0	0	Otu0960
Otu0961	0	0	0	0	81	0	0	0	0	0	0	0	0	0	0	0	0	0	0	0	97	0	0	0	0	0	0	0	0	0	0	0	0	0	0	0	85	0	0	0	0	0	0	0	0	0	0	0	Otu0961
Otu0962	0	0	0	0	1	0	1	0	0	0	0	0	0	0	0	3	0	0	0	0	3	14	1	7	0	0	0	12	0	0	0	0	0	0	0	1	4	61	0	0	0	3	0	4	0	0	0	0	Otu0962
Otu0963	0	0	0	0	0	0	0	0	0	6	0	16	0	10	2	3	0	0	0	0	0	0	0	0	0	1	0	0	0	14	0	0	0	0	0	0	0	0	33	12	0	15	1	15	0	7	0	0	Otu0963
Otu0964	0	0	0	0	0	0	0	0	0	12	0	1	0	12	0	12	0	0	0	0	0	0	0	15	0	1	0	0	0	15	0	0	0	0	0	0	0	0	11	0	0	10	0	9	0	2	1	34	Otu0964
Otu0965	0	0	0	0	0	0	0	0	0	0	0	0	0	0	0	0	138	0	0	0	0	0	0	0	0	0	0	0	0	0	0	0	0	0	0	0	0	0	0	0	0	0	0	0	0	0	0	0	Otu0965
Otu0966	0	0	0	0	0	0	0	0	0	0	0	0	0	0	0	0	74	10	0	0	0	0	0	0	0	0	0	0	0	0	0	0	14	0	33	0	0	0	0	0	0	0	0	0	0	0	0	0	Otu0966
Otu0967	0	0	0	0	0	0	1	0	0	0	0	0	0	0	0	0	0	0	0	0	0	0	0	48	0	0	0	2	0	0	0	0	0	0	0	10	0	28	3	34	0	7	0	1	0	0	0	0	Otu0967
Otu0968	8	43	0	0	0	0	0	0	0	2	0	0	0	0	0	0	30	1	0	8	0	1	0	0	0	1	0	6	0	0	0	0	0	29	0	0	0	0	0	0	0	0	0	0	0	0	0	0	Otu0968
Otu0969	0	0	20	75	0	0	0	0	0	0	0	0	0	0	0	0	0	0	0	0	2	0	0	0	0	0	0	0	0	0	0	0	0	0	3	23	0	0	0	6	0	0	0	0	0	0	0	0	Otu0969
Otu0970	0	0	3	0	0	0	0	0	0	0	0	0	0	0	0	0	99	26	0	0	0	0	0	0	0	0	0	0	0	0	0	0	5	0	2	0	0	0	0	0	0	0	0	0	0	0	0	0	Otu0970
Otu0971	0	0	0	0	96	0	0	0	0	0	0	0	0	0	0	0	0	0	0	0	91	0	0	0	0	0	0	0	0	0	0	0	0	0	0	0	107	0	0	0	0	0	0	0	0	0	0	0	Otu0971
Otu0972	0	0	0	0	0	4	0	0	0	12	0	1	0	6	0	3	0	0	0	0	0	0	0	11	0	1	0	2	0	2	0	0	0	0	0	0	0	10	15	27	0	11	0	10	0	0	0	2	Otu0972
Otu0973	0	0	0	0	0	4	0	0	0	0	0	4	0	0	0	0	0	0	0	0	0	2	0	45	0	1	0	0	0	4	0	0	0	0	0	0	0	2	0	59	0	1	1	7	0	0	0	5	Otu0973
Otu0974	0	0	0	0	0	3	0	0	0	12	0	0	0	4	0	3	0	0	0	10	0	0	0	0	0	0	0	0	0	7	0	0	0	0	0	0	0	0	3	3	0	42	0	6	0	2	0	13	Otu0974
Otu0975	0	0	0	0	0	4	0	0	0	4	0	0	0	0	0	0	0	0	0	0	2	13	0	26	0	1	0	1	0	0	0	0	0	0	0	19	5	29	0	17	0	2	0	1	0	0	0	0	Otu0975
Otu0976	0	0	0	0	0	0	0	0	3	2	29	7	2	0	0	4	0	0	0	0	0	0	3	9	4	8	0	0	0	0	0	0	0	0	0	5	0	0	0	0	2	12	21	0	0	10	4	1	Otu0976
Otu0977	0	0	0	0	0	0	0	0	9	0	0	0	71	0	41	0	0	0	0	0	0	0	0	0	0	0	0	0	0	0	0	0	0	0	0	0	0	0	0	0	0	0	0	0	0	0	3	0	Otu0977
Otu0978	0	0	7	11	0	0	0	0	0	0	0	0	0	0	0	0	0	81	0	0	0	0	0	0	0	0	0	0	0	0	0	0	29	0	2	0	0	0	0	0	0	0	0	0	0	0	0	0	Otu0978
Otu0979	0	0	0	138	0	0	0	0	0	0	0	0	0	0	0	0	0	0	0	0	0	0	0	0	0	0	0	0	0	0	0	0	0	0	0	0	0	0	0	0	0	0	0	0	0	0	0	0	Otu0979
Otu0980	0	0	0	0	0	19	0	0	0	2	0	1	0	7	0	1	0	0	0	0	0	6	0	10	0	1	0	0	0	14	0	0	0	0	0	0	1	30	8	20	0	4	0	10	0	0	0	8	Otu0980
Otu0981	0	0	0	0	0	1	0	0	0	38	1	5	0	7	0	0	0	0	0	0	0	0	0	0	0	0	0	0	0	0	0	0	0	0	0	0	0	0	19	0	0	26	0	23	0	7	0	0	Otu0981
Otu0982	0	0	0	0	0	0	0	0	2	23	2	0	0	1	0	0	0	0	0	0	0	0	0	0	0	0	0	0	0	0	0	0	0	0	0	0	0	0	0	0	1	0	0	76	0	0	2	0	Otu0982
Otu0983	0	0	0	0	0	0	0	0	0	7	0	5	0	11	0	3	0	0	0	0	0	0	0	0	0	2	0	0	1	28	0	0	0	0	0	0	0	0	9	0	1	34	0	2	0	6	0	16	Otu0983
Otu0984	0	0	0	0	0	0	0	0	0	14	0	4	0	3	0	4	0	0	0	0	0	0	0	12	0	4	0	0	0	0	0	0	0	0	0	0	0	20	8	13	0	26	0	4	0	6	0	14	Otu0984
Otu0985	0	0	0	0	0	0	0	0	0	1	0	0	0	0	0	0	0	0	0	0	0	19	0	0	0	0	0	4	0	0	0	0	0	0	0	99	0	0	0	0	0	0	0	0	0	0	0	0	Otu0985
Otu0986	0	0	0	0	0	0	0	0	0	14	0	18	0	4	0	9	0	0	0	0	0	0	0	1	0	0	0	0	0	9	0	0	0	0	0	0	0	0	8	0	0	28	0	30	0	2	1	28	Otu0986
Otu0987	0	0	0	0	0	0	0	0	0	0	0	0	0	0	0	0	0	0	0	0	0	0	139	0	0	0	0	0	0	0	0	0	0	0	0	0	0	0	0	0	0	0	0	0	0	0	0	0	Otu0987
Otu0988	0	86	0	32	0	0	0	0	0	0	0	0	0	0	0	0	0	0	0	0	0	0	0	0	0	0	0	0	0	0	0	0	0	0	0	0	0	0	0	0	0	0	0	0	0	0	0	0	Otu0988
Otu0989	0	0	3	0	0	0	0	0	0	0	0	0	0	0	0	0	0	0	0	82	0	0	0	0	0	0	0	0	0	0	0	0	37	0	0	0	0	3	0	0	0	0	0	0	0	0	0	0	Otu0989
Otu0990	0	0	1	110	0	0	0	0	0	0	0	0	0	0	0	0	0	0	0	0	0	0	0	0	0	0	0	0	0	0	0	0	0	0	0	0	0	0	0	0	0	0	0	0	0	0	0	0	Otu0990
Otu0991	0	0	0	100	0	0	0	0	0	0	0	0	0	0	0	0	0	0	0	0	0	0	0	0	0	0	0	0	0	0	0	0	0	0	0	0	0	0	0	0	0	0	0	0	0	0	0	0	Otu0991
Otu0992	0	0	0	26	0	0	0	0	0	3	0	3	0	13	0	3	0	0	0	0	0	2	0	9	0	3	0	2	0	7	0	0	0	0	0	0	0	0	7	5	0	14	0	2	0	10	0	9	Otu0992
Otu0993	0	0	0	0	1	0	0	0	0	0	0	0	0	1	0	0	0	0	0	0	0	0	7	0	2	0	0	0	0	0	0	0	0	0	0	0	0	0	0	116	0	0	0	0	0	0	0	0	Otu0993
Otu0994	0	0	0	0	0	12	0	0	0	3	0	8	0	8	0	6	0	0	0	0	0	10	0	20	0	0	0	0	0	5	0	0	0	0	0	0	0	0	2	12	0	14	0	3	0	0	0	18	Otu0994
Otu0995	0	0	0	0	0	0	0	0	0	14	1	5	0	3	0	0	0	0	0	0	0	0	0	0	1	7	0	0	0	2	0	0	0	0	0	30	0	0	2	0	0	27	1	10	0	10	0	24	Otu0995
Otu0996	0	0	0	0	0	0	0	0	0	0	0	0	0	0	0	0	0	0	0	0	0	9	0	0	0	0	0	7	0	0	0	0	0	0	0	106	0	11	0	0	0	0	0	0	0	0	0	0	Otu0996
Otu0997	0	0	10	117	0	0	0	0	0	0	0	0	0	0	0	0	0	0	0	0	0	0	0	0	0	0	0	0	0	0	0	0	0	0	0	0	0	0	0	0	0	0	0	0	0	0	0	0	Otu0997
Otu0998	0	0	0	0	55	0	0	0	0	0	0	0	0	0	0	0	0	0	0	0	75	0	0	0	0	0	0	0	0	0	0	0	0	0	0	0	84	0	0	0	0	0	0	0	0	0	0	0	Otu0998
Otu0999	0	0	0	0	8	0	12	0	0	1	3	2	0	0	1	4	0	0	0	22	0	5	1	0	24	0	0	0	0	2	1	0	0	0	0	0	2	0	0	0	1	4	0	0	0	2	4	9	Otu0999
Otu1000	0	0	0	0	0	26	8	0	0	0	0	5	0	0	0	0	0	0	0	0	0	0	0	90	0	0	0	0	0	0	0	0	0	0	0	0	0	0	2	18	0	0	0	0	0	0	0	0	Otu1000
Otu1001	0	0	0	0	0	7	0	0	0	0	0	0	0	0	0	0	0	0	0	0	0	4	0	32	0	0	0	7	0	0	0	0	0	0	0	60	0	33	0	7	0	0	0	0	0	0	0	0	Otu1001
Otu1002	0	0	0	0	0	0	0	0	0	0	0	0	0	0	0	0	122	0	0	0	0	0	0	0	0	0	0	0	0	0	0	0	9	0	0	0	0	0	0	0	0	0	0	0	0	0	0	0	Otu1002
Otu1004	0	0	4	0	0	0	0	0	1	0	0	0	0	0	0	0	125	0	0	0	0	0	0	0	0	0	0	0	0	0	0	0	0	0	0	0	0	0	0	0	0	0	0	0	0	0	0	0	Otu1004
Otu1005	0	0	6	0	0	0	2	0	0	0	0	0	0	0	0	0	0	0	0	0	0	0	1	0	0	0	0	0	0	0	0	0	0	0	1	127	5	0	0	0	0	0	0	0	0	0	0	0	Otu1005
Otu1006	0	0	1	74	0	0	1	0	0	0	0	0	0	0	0	0	0	0	0	10	0	6	0	6	0	0	0	8	0	0	0	0	0	0	0	0	0	0	0	4	0	7	0	0	0	0	0	0	Otu1006
Otu1007	0	0	0	129	0	0	0	0	0	0	0	0	0	0	0	0	0	0	0	0	0	0	0	0	0	0	0	0	0	0	0	0	0	0	0	0	0	0	0	0	0	0	0	0	0	0	0	0	Otu1007
Otu1008	0	0	0	0	1	0	0	0	0	0	0	0	0	0	0	0	0	0	0	0	0	0	0	0	0	0	0	0	0	0	0	0	0	0	0	103	1	0	0	0	0	0	0	0	0	0	0	0	Otu1008
Otu1009	0	0	0	0	0	1	0	0	0	1	0	0	0	1	0	0	0	0	0	0	0	0	0	49	0	3	0	3	0	9	0	0	0	0	0	0	2	30	2	2	0	15	0	0	0	0	0	6	Otu1009
Otu1010	0	0	0	0	0	4	0	0	0	9	0	3	0	6	0	3	0	0	0	0	0	0	0	5	0	0	0	0	0	13	0	1	0	0	0	0	0	8	6	2	0	22	0	9	0	2	0	10	Otu1010
Otu1011	0	0	0	0	0	4	0	0	0	2	0	0	0	1	0	0	0	0	0	0	1	0	0	3	0	0	0	0	0	4	0	0	0	0	0	62	1	15	8	4	0	0	0	0	0	0	0	0	Otu1011
Otu1012	0	0	0	0	0	0	0	0	0	8	0	0	0	1	3	3	0	0	0	0	0	11	0	14	0	1	0	4	0	8	0	0	0	0	0	51	0	8	1	0	0	8	0	0	0	3	0	8	Otu1012
Otu1013	0	0	0	0	0	0	0	0	0	4	0	0	0	11	0	3	0	0	0	0	0	0	0	0	0	6	0	0	0	43	0	0	0	0	0	0	0	0	10	0	0	22	0	13	0	0	0	2	Otu1013
Otu1014	0	0	0	0	0	0	0	0	0	9	0	2	0	2	0	3	0	0	0	0	0	0	0	0	0	0	0	0	0	7	0	0	0	0	0	60	0	0	13	0	0	8	0	2	0	2	0	1	Otu1014
Otu1015	0	0	0	0	0	0	0	0	1	0	19	0	10	1	0	0	0	0	0	0	0	0	0	0	1	3	0	0	0	41	1	0	0	0	0	0	0	0	0	0	8	0	48	135	0	0	1	0	Otu1015
Otu1016	0	0	0	0	0	0	0	0	0	1	0	5	0	0	0	7	0	0	0	0	0	0	0	0	0	10	0	0	0	13	0	0	0	0	0	0	0	0	0	10	0	67	0	2	0	3	0	0	Otu1016
Otu1017	0	0	0	0	0	0	0	0	0	0	4	0	0	0	0	0	0	0	0	0	0	0	0	0	0	0	0	0	0	0	1	0	0	0	0	0	0	0	1	0	1	0	969	0	0	0	0	0	Otu1017
Otu1018	0	108	0	0	0	0	0	0	0	0	0	0	0	0	0	0	0	0	0	0	0	0	0	0	0	0	0	0	0	0	0	0	0	0	0	0	0	0	0	0	0	0	0	0	0	0	0	0	Otu1018
Otu1019	0	0	0	0	118	0	0	0	0	0	0	0	0	0	0	0	0	0	0	0	4	0	0	0	0	0	0	0	0	0	0	0	0	0	0	0	0	0	0	0	0	0	0	0	0	0	0	0	Otu1019
Otu1020	0	0	0	0	1	0	1	0	0	13	0	1	1	0	0	8	0	0	0	0	1	0	0	0	0	1	0	0	0	15	0	0	0	0	0	0	2	0	8	0	0	32	0	0	0	8	0	7	Otu1020
Otu1021	0	0	0	0	0	18	2	0	0	0	0	0	0	0	0	0	0	0	0	0	0	11	2	58	0	0	0	0	0	0	0	0	0	0	0	0	0	0	10	21	0	0	0	0	0	0	0	0	Otu1021
Otu1022	0	0	0	0	0	0	59	0	0	0	0	12	0	0	0	0	0	0	0	0	0	0	0	0	0	0	0	0	0	0	0	0	0	0	0	0	0	0	120	0	0	0	0	0	0	0	0	0	Otu1022
Otu1023	0	0	0	0	0	2	3	0	0	17	0	0	1	1	4	0	0	0	0	0	1	1	0	27	0	0	0	7	0	4	0	0	0	0	0	0	1	21	1	4	0	8	0	2	0	3	1	6	Otu1023
Otu1024	0	0	0	0	0	0	40	0	0	0	0	0	0	0	0	0	0	0	0	0	0	0	89	0	0	0	0	0	0	0	0	0	0	0	0	0	0	0	0	0	0	0	0	0	0	0	0	0	Otu1024
Otu1025	0	0	0	0	0	0	0	1	0	42	0	8	0	0	0	0	0	0	0	0	0	0	0	0	0	4	0	0	0	0	0	1	0	0	0	0	0	0	13	0	0	31	0	21	0	0	0	12	Otu1025
Otu1026	0	0	0	0	0	1	0	0	0	5	0	0	0	1	0	1	0	0	0	0	0	0	0	5	0	0	0	0	0	8	0	0	0	0	0	0	2	22	12	4	0	34	0	6	0	0	0	0	Otu1026
Otu1027	0	0	0	0	0	0	0	0	0	0	0	0	0	0	0	0	117	0	0	0	0	0	0	0	0	0	0	0	0	0	0	0	0	0	0	0	0	0	0	0	0	0	0	0	0	0	0	0	Otu1027
Otu1028	0	0	0	0	0	0	0	0	0	0	0	0	0	0	0	0	0	39	0	0	0	0	0	0	0	0	0	0	0	0	0	0	77	0	0	0	0	0	0	0	0	0	0	0	0	0	0	0	Otu1028
Otu1029	0	0	0	0	0	0	0	0	0	0	0	0	0	0	0	0	0	0	0	98	0	0	0	0	0	0	0	15	0	0	0	0	0	0	0	0	0	0	0	0	0	0	0	0	0	0	0	0	Otu1029
Otu1030	0	0	0	0	0	0	0	0	0	0	0	0	0	0	0	0	0	0	0	0	0	0	0	0	0	0	0	0	0	0	0	0	0	0	0	90	0	4	4	3	0	0	0	0	0	0	0	0	Otu1030
Otu1031	0	0	103	3	0	0	0	0	0	0	0	0	0	0	0	0	0	0	0	0	0	0	0	0	0	0	0	0	0	0	0	0	0	0	0	0	0	0	0	0	0	0	0	0	0	0	0	0	Otu1031
Otu1032	0	0	1	0	2	0	1	0	0	0	0	2	0	1	2	1	0	0	0	0	0	0	0	7	1	0	0	22	0	1	0	0	0	0	2	55	0	3	0	2	0	0	0	0	0	1	0	7	Otu1032
Otu1033	0	0	11	93	0	0	0	0	0	0	0	0	0	0	0	0	0	0	0	0	0	0	0	0	0	0	0	0	0	0	0	0	0	0	0	0	0	0	0	0	0	0	0	0	0	0	0	0	Otu1033
Otu1034	0	0	0	101	0	0	0	0	0	0	0	0	0	0	0	0	0	0	0	0	0	0	0	0	0	0	0	0	0	0	0	0	0	0	0	0	0	0	0	0	0	0	0	0	0	0	0	0	Otu1034
Otu1035	0	0	0	0	25	0	1	0	0	0	0	0	0	0	0	0	0	0	0	0	111	0	0	0	0	0	0	0	0	0	0	0	0	0	0	0	81	0	0	0	0	0	0	0	0	0	0	0	Otu1035
Otu1037	0	0	0	0	0	4	0	0	0	14	0	1	0	6	0	5	0	0	0	0	0	0	0	0	0	1	0	0	0	13	0	0	0	0	0	0	0	0	5	4	0	18	1	5	0	14	0	9	Otu1037
Otu1038	0	0	0	0	0	3	0	0	0	6	0	4	0	0	0	0	0	0	0	0	0	0	0	24	0	1	0	4	0	0	0	0	0	0	0	0	0	0	25	9	0	29	0	8	0	0	0	3	Otu1038
Otu1039	0	0	0	0	0	0	0	0	0	21	0	0	0	12	0	5	0	0	0	0	0	0	1	11	0	1	0	0	0	2	0	0	0	0	0	0	0	0	7	0	0	26	0	4	0	2	0	24	Otu1039
Otu1040	0	0	0	0	0	0	0	0	0	7	0	0	0	1	1	9	0	0	0	0	0	0	0	0	0	2	0	0	0	26	0	0	0	0	0	0	0	0	2	0	0	37	0	5	0	0	0	12	Otu1040
Otu1041	0	0	0	0	0	0	0	0	0	16	0	0	0	6	0	18	0	0	0	0	0	0	0	0	0	0	0	0	0	30	0	0	0	0	0	78	0	0	17	0	0	10	0	8	0	1	0	10	Otu1041
Otu1042	0	0	0	0	0	0	0	0	0	0	0	0	0	2	0	0	68	0	0	0	0	0	0	0	0	0	0	0	0	0	0	0	0	0	0	39	0	0	0	0	0	0	0	0	0	0	0	0	Otu1042
Otu1043	0	0	0	0	0	0	0	0	0	0	0	0	0	0	0	0	124	0	0	0	0	0	0	0	0	0	0	0	0	0	0	0	0	0	0	0	0	0	0	0	0	0	0	0	0	0	0	0	Otu1043
Otu1044	0	0	0	21	0	0	0	0	0	0	0	8	0	3	0	0	0	0	0	0	0	0	0	11	0	0	0	0	0	6	0	0	0	0	0	34	0	1	14	1	0	5	0	11	0	0	0	0	Otu1044
Otu1045	0	0	0	0	63	0	0	0	0	0	0	0	0	0	0	0	0	0	0	0	70	0	0	0	0	0	0	0	0	0	0	0	0	0	0	0	61	0	0	0	0	0	0	0	0	0	0	0	Otu1045
Otu1046	0	0	0	0	11	0	10	0	0	0	0	0	0	0	0	0	0	0	0	0	4	8	0	0	0	0	0	17	0	0	0	0	0	0	0	3	9	49	0	0	0	0	0	0	0	0	0	3	Otu1046
Otu1047	0	0	0	0	0	5	0	0	0	21	0	3	0	0	0	0	0	0	0	0	0	0	0	22	1	1	1	0	0	1	0	0	0	0	0	0	0	0	24	5	0	6	0	20	0	5	0	8	Otu1047
Otu1048	0	0	0	0	0	20	0	0	0	0	0	0	0	0	0	0	0	0	0	0	0	0	0	83	0	0	0	0	0	0	0	0	0	0	0	0	0	0	0	8	0	0	0	0	0	0	0	0	Otu1048
Otu1049	0	0	0	0	0	7	0	0	0	13	0	0	0	3	0	11	0	0	0	0	0	0	0	0	0	2	0	0	0	24	0	0	0	0	0	0	0	0	0	0	0	12	0	14	0	2	0	19	Otu1049
Otu1050	0	0	0	0	0	1	0	0	0	8	0	4	0	6	0	2	0	0	0	0	0	4	0	20	0	1	0	5	0	3	0	0	0	0	0	0	0	8	20	6	0	14	0	10	0	0	0	5	Otu1050
Otu1051	128	0	0	0	0	0	0	0	0	0	0	0	0	0	0	0	0	0	0	0	0	0	0	0	0	0	0	0	0	0	0	0	0	0	0	0	0	0	0	0	0	0	0	0	0	0	0	0	Otu1051
Otu1052	0	105	0	0	0	0	0	0	0	0	0	0	0	0	0	0	0	0	0	0	0	0	0	0	0	0	0	0	0	0	0	0	0	0	0	0	0	0	0	0	0	0	0	0	0	0	0	0	Otu1052
Otu1053	0	0	8	43	0	0	0	0	0	0	0	0	0	0	0	0	0	0	0	72	0	0	0	0	0	0	0	0	0	0	0	0	0	0	0	0	0	0	0	0	0	0	0	0	0	0	0	0	Otu1053
Otu1056	0	0	0	0	3	1	0	0	0	0	0	0	0	0	0	0	0	7	0	0	1	16	2	55	0	0	0	4	0	0	0	0	0	0	0	77	6	45	0	10	0	0	0	5	0	0	0	0	Otu1056
Otu1057	0	0	0	0	0	0	0	0	0	0	0	0	0	0	0	0	0	0	0	0	0	0	0	0	0	0	0	0	0	0	0	0	0	0	0	0	1	0	0	0	0	0	0	0	0	0	0	0	Otu1057
Otu1058	0	0	0	0	0	22	0	0	0	6	0	1	0	0	0	0	0	0	0	0	0	0	2	0	0	0	0	0	0	0	0	0	0	0	0	0	1	0	5	110	0	1	0	0	0	0	0	0	Otu1058
Otu1059	0	0	0	0	0	0	0	0	1	8	0	0	0	9	0	7	0	0	0	0	0	0	0	0	0	0	0	0	0	4	0	0	0	0	0	0	0	0	0	4	0	52	0	6	0	1	0	8	Otu1059
Otu1060	0	0	0	0	0	0	0	0	1	11	0	0	0	3	0	0	0	0	0	0	0	0	0	11	0	3	0	0	0	17	0	0	0	0	0	0	0	0	8	10	0	27	0	0	0	4	0	19	Otu1060
Otu1061	0	0	0	0	0	0	0	0	0	43	0	0	0	5	0	25	0	0	0	0	0	0	0	0	1	7	0	0	0	50	0	0	0	0	0	0	0	0	6	1	0	163	0	21	0	18	0	3	Otu1061
Otu1062	0	0	0	0	0	0	0	0	0	5	0	0	0	8	0	12	0	0	0	0	0	2	0	0	0	1	0	0	0	11	0	0	0	0	0	0	0	0	1	1	0	31	0	1	0	1	0	29	Otu1062
Otu1063	0	0	0	0	1	0	0	0	0	11	0	0	0	8	0	9	0	0	0	0	0	5	1	0	0	3	0	0	0	14	0	0	0	0	0	0	0	17	2	4	0	14	0	7	0	2	0	21	Otu1063
Otu1064	0	0	0	0	0	0	0	0	0	0	0	0	3	0	20	0	0	0	0	0	0	0	0	0	0	0	0	0	0	0	0	0	0	0	0	0	0	0	74	0	3	0	0	0	0	0	0	0	Otu1064
Otu1065	0	0	0	0	0	0	0	0	0	0	0	0	0	2	0	0	22	5	0	0	0	7	0	0	0	0	0	3	0	0	0	0	0	0	1	34	1	13	0	0	0	0	0	0	0	7	0	0	Otu1065
Otu1066	0	0	0	0	0	0	0	0	0	0	0	0	0	0	0	0	0	0	0	89	0	0	0	0	0	0	0	0	0	0	0	0	0	0	1	26	0	0	0	0	0	0	0	0	0	0	0	0	Otu1066
Otu1067	0	0	0	0	0	0	0	0	0	0	0	0	0	0	0	0	0	0	0	103	0	0	0	0	0	0	0	0	0	0	0	0	0	0	0	0	0	0	0	0	0	0	0	0	0	0	0	0	Otu1067
Otu1068	0	0	0	0	0	0	0	0	0	0	0	0	0	0	0	0	0	0	0	0	0	3	0	11	0	0	0	0	0	0	0	0	0	0	0	57	0	22	0	11	0	0	0	0	0	0	0	0	Otu1068
Otu1069	0	0	0	117	0	0	0	0	0	0	0	0	0	0	0	0	0	0	0	0	0	0	0	0	0	0	0	0	0	0	0	0	0	0	0	0	0	0	0	0	0	0	0	0	0	0	0	0	Otu1069
Otu1070	0	0	0	62	1	12	0	0	0	0	0	0	0	0	0	0	0	0	0	0	0	0	0	25	0	0	0	0	0	0	0	0	0	0	0	0	0	0	0	4	0	0	0	0	0	0	0	0	Otu1070
Otu1071	0	0	0	91	0	0	0	0	0	0	0	0	0	0	0	0	0	0	0	26	0	0	0	0	0	0	0	0	0	0	0	0	0	0	0	0	0	0	0	0	0	0	0	0	0	0	0	0	Otu1071
Otu1072	0	0	0	26	0	10	0	0	0	0	0	0	0	0	0	0	0	0	0	45	1	0	0	6	0	0	0	1	0	0	0	0	0	0	0	0	5	14	0	2	0	0	0	0	0	0	0	0	Otu1072
Otu1073	0	0	0	0	0	6	0	0	0	6	0	8	0	3	0	1	0	0	0	0	0	0	0	34	0	0	0	0	0	4	0	0	0	0	0	0	0	0	1	12	0	29	0	4	0	1	0	10	Otu1073
Otu1074	0	0	0	0	0	7	0	0	1	0	1	0	0	8	0	22	0	0	0	0	0	0	1	0	0	0	0	0	0	35	0	0	0	0	0	0	0	0	0	0	2	22	0	5	0	4	2	10	Otu1074
Otu1075	0	0	0	0	0	0	0	0	0	0	0	0	0	0	0	0	105	7	0	0	0	0	0	0	0	0	0	0	0	0	0	0	0	0	0	0	0	0	0	0	0	0	0	0	0	0	0	0	Otu1075
Otu1076	0	0	0	0	0	0	0	0	0	0	0	0	0	0	0	0	0	0	112	9	0	0	0	0	0	0	0	0	0	0	0	0	0	0	0	0	0	0	0	0	0	0	0	0	0	0	0	0	Otu1076
Otu1077	0	0	0	0	0	0	0	0	0	0	0	0	0	0	0	0	0	0	0	119	0	0	0	0	0	0	0	0	0	0	0	0	0	0	0	0	0	0	0	0	0	0	0	0	0	0	0	0	Otu1077
Otu1078	0	0	0	0	0	0	0	0	0	0	0	0	0	0	0	0	0	0	0	0	0	0	0	0	0	0	0	0	0	0	0	0	0	0	0	106	0	0	0	0	0	0	0	0	0	0	0	0	Otu1078
Otu1079	0	0	9	65	0	0	0	0	0	0	0	0	0	0	0	0	0	0	0	15	0	0	0	0	0	0	0	0	0	0	0	0	0	0	1	0	0	0	0	0	0	0	0	0	0	0	0	0	Otu1079
Otu1080	0	0	4	72	0	0	0	0	0	0	0	0	0	0	0	0	0	0	0	41	0	0	0	0	0	0	0	0	0	0	0	0	0	0	0	0	0	0	0	0	0	0	0	0	0	0	0	0	Otu1080
Otu1081	0	0	0	49	0	0	0	0	0	0	0	0	0	0	0	0	0	0	0	51	0	0	0	0	0	0	0	0	0	0	0	0	0	0	0	0	0	0	0	0	0	0	0	0	0	0	0	0	Otu1081
Otu1082	0	0	0	0	0	49	6	0	0	23	1	0	0	1	0	2	0	0	0	0	0	15	0	14	0	1	0	0	0	1	0	0	0	0	0	0	0	4	0	10	0	9	0	5	0	2	0	2	Otu1082
Otu1083	0	0	0	0	0	3	0	0	0	0	1	0	0	0	0	0	0	0	0	0	0	0	0	68	0	0	0	0	0	0	0	0	0	0	0	0	0	11	0	17	0	0	0	0	0	0	0	0	Otu1083
Otu1084	0	0	0	0	0	0	92	0	0	0	0	0	0	0	0	0	0	0	0	0	2	0	181	0	1	0	0	0	0	0	0	0	0	0	0	0	10	0	0	0	8	0	0	0	0	0	0	0	Otu1084
Otu1085	0	0	0	0	0	0	4	0	0	0	0	0	0	0	0	0	0	0	0	0	1	0	0	22	0	0	0	0	0	0	0	0	0	0	0	34	0	12	0	30	0	0	0	0	0	0	0	0	Otu1085
Otu1086	0	0	0	0	0	0	0	0	166	0	0	0	0	0	0	0	0	0	0	0	0	0	0	0	0	0	0	0	0	0	0	0	0	0	0	0	0	0	0	0	0	0	0	0	0	0	0	0	Otu1086
Otu1087	0	0	0	0	0	0	1	0	0	4	0	7	0	3	0	8	0	0	0	0	0	0	0	0	0	4	0	0	0	7	0	0	0	0	0	0	0	0	29	0	0	61	0	9	0	0	0	0	Otu1087
Otu1088	0	0	0	0	0	0	0	0	0	1	44	1	52	0	0	0	0	0	0	0	0	0	0	0	1	0	0	0	0	0	0	0	0	0	0	0	0	0	0	0	23	0	0	0	0	0	0	0	Otu1088
Otu1089	0	0	0	0	2	0	0	0	0	4	0	0	0	2	0	3	0	0	0	0	1	13	0	11	0	2	1	1	0	9	0	0	0	0	0	0	2	21	0	0	2	19	0	6	0	2	0	8	Otu1089
Otu1090	0	0	0	0	0	0	0	0	0	0	0	9	0	10	3	8	0	0	0	0	0	0	0	0	0	1	0	0	0	0	0	0	0	0	0	0	0	0	12	0	0	9	1	42	0	0	0	14	Otu1090
Otu1091	0	0	0	0	0	0	0	0	0	0	0	0	0	0	0	0	0	0	0	0	0	0	0	63	0	0	0	0	0	0	0	0	0	0	0	0	0	30	0	11	0	0	0	0	0	0	0	0	Otu1091
Otu1092	0	112	0	0	0	0	0	0	0	0	0	0	0	0	0	0	0	0	0	0	0	0	0	0	0	0	0	0	0	0	0	0	0	0	0	0	0	0	0	0	0	0	0	0	0	0	0	0	Otu1092
Otu1093	0	0	1	70	0	6	0	0	0	0	0	0	0	0	0	0	0	0	0	0	0	0	0	5	0	0	0	0	0	0	0	0	0	0	0	0	0	5	0	9	0	0	0	0	0	0	0	0	Otu1093
Otu1094	0	0	3	50	0	0	0	0	0	0	0	0	0	0	0	0	0	0	0	41	0	0	0	0	0	0	0	0	0	0	0	0	0	0	0	0	0	0	0	0	0	0	0	0	0	0	0	0	Otu1094
Otu1095	0	0	10	0	0	0	0	0	0	0	0	0	0	0	0	0	98	21	0	0	0	0	0	0	0	0	0	0	0	0	0	0	0	0	0	0	0	0	0	0	0	0	0	0	0	0	0	0	Otu1095
Otu1096	0	0	31	88	0	0	0	0	0	0	0	0	0	0	0	0	0	1	1	72	0	0	0	0	0	0	0	0	0	0	0	0	0	0	1	0	0	0	0	0	0	0	0	0	0	0	0	0	Otu1096
Otu1097	0	0	0	0	1	5	0	0	0	7	0	1	0	8	0	4	0	0	0	0	1	7	0	4	0	2	0	0	0	6	0	0	0	0	0	0	0	19	6	3	0	24	0	2	0	0	0	8	Otu1097
Otu1098	0	0	0	0	0	0	0	0	73	0	11	0	0	0	0	0	0	0	0	0	0	0	0	0	0	0	8	0	0	0	0	0	0	0	0	0	0	0	0	0	47	0	0	0	0	0	0	0	Otu1098
Otu1099	0	0	0	0	0	0	0	0	0	4	0	2	0	0	0	2	0	0	0	0	0	0	0	0	0	0	0	0	0	3	0	0	0	0	0	0	0	0	37	0	0	18	0	20	0	0	0	8	Otu1099
Otu1100	0	0	0	0	0	0	0	0	0	5	0	0	0	0	0	1	0	0	0	0	0	8	0	15	0	0	0	6	0	5	0	0	0	0	0	0	0	40	4	0	0	14	0	0	0	0	0	0	Otu1100
Otu1101	0	0	0	0	0	0	0	0	0	0	0	0	0	0	0	0	95	0	0	0	0	0	0	0	0	0	0	0	0	0	0	0	0	0	0	0	0	0	0	0	0	0	0	0	0	0	0	0	Otu1101
Otu1102	0	0	0	0	0	0	0	0	0	0	0	0	0	0	0	0	104	0	0	0	0	0	0	0	0	0	0	0	0	0	0	0	0	0	0	0	0	0	0	0	0	0	0	0	0	0	0	0	Otu1102
Otu1103	0	0	0	0	1	0	0	0	0	0	0	0	0	0	0	0	0	0	0	0	0	0	0	37	0	0	0	7	0	0	0	0	0	0	0	44	0	0	0	11	0	0	0	2	0	0	0	0	Otu1103
Otu1104	0	0	23	1	0	0	0	0	0	0	0	0	0	0	0	0	0	0	0	0	0	0	0	0	0	0	0	0	0	7	0	0	0	0	0	0	0	87	0	0	0	0	0	4	0	0	0	0	Otu1104
Otu1105	0	0	34	0	0	0	0	0	0	0	0	0	0	0	0	0	0	65	0	0	0	0	0	0	0	0	0	0	0	0	0	0	12	0	0	0	0	0	0	0	0	0	0	0	0	0	0	0	Otu1105
Otu1106	0	0	59	42	0	0	0	0	0	0	0	0	0	0	0	0	0	0	0	0	0	0	0	0	0	0	0	0	0	0	0	0	0	0	0	0	0	0	0	0	0	0	0	0	0	0	0	0	Otu1106
Otu1107	0	0	0	87	0	0	0	0	0	0	0	0	0	0	0	0	0	0	0	24	0	0	0	0	0	0	0	0	0	0	0	0	0	0	0	0	0	0	0	0	0	0	0	0	0	0	0	0	Otu1107
Otu1108	0	0	0	0	73	0	4	0	0	0	0	0	0	0	0	0	0	0	0	0	47	0	1	0	0	0	0	0	0	0	0	0	0	0	0	0	52	0	0	0	0	0	0	0	0	0	0	0	Otu1108
Otu1109	0	0	1	0	0	3	0	0	0	8	0	0	0	2	0	7	0	0	0	0	0	1	0	1	0	1	0	0	0	4	0	0	0	0	0	0	0	0	9	18	0	24	0	13	0	0	0	13	Otu1109
Otu1110	0	0	0	0	1	4	0	0	0	1	0	0	0	0	0	0	0	0	0	0	0	0	0	77	0	0	0	1	0	0	0	0	1	0	0	0	0	4	0	23	0	4	0	0	0	0	0	0	Otu1110
Otu1111	1	0	0	0	0	20	0	0	0	0	0	0	0	0	0	1	0	0	0	0	0	3	0	8	0	0	0	0	0	1	0	0	0	0	0	41	0	16	0	10	0	2	0	1	0	0	0	0	Otu1111
Otu1112	0	0	0	0	0	4	0	0	0	0	0	0	0	0	0	0	14	4	0	6	0	7	0	14	0	0	0	4	0	0	0	0	0	0	0	24	0	17	0	7	0	0	0	0	0	0	0	0	Otu1112
Otu1113	0	0	0	0	0	0	5	0	0	0	0	0	0	0	0	0	0	0	0	69	0	0	0	0	0	0	0	2	0	0	0	0	0	0	0	39	0	0	0	0	0	0	0	0	0	0	0	0	Otu1113
Otu1114	0	0	0	0	0	0	0	0	0	4	0	5	0	7	0	0	0	0	0	0	0	0	0	0	0	0	0	0	0	3	0	0	0	0	0	0	0	0	34	0	0	42	0	8	0	0	0	5	Otu1114
Otu1115	0	0	0	0	0	0	0	0	0	27	0	1	0	8	0	1	0	0	0	0	0	0	0	0	0	10	0	0	0	9	0	0	0	0	0	0	0	0	4	0	0	33	0	10	0	0	0	0	Otu1115
Otu1116	0	0	0	0	0	0	0	0	0	0	0	0	0	0	0	0	0	0	85	0	0	0	0	0	0	0	0	0	0	0	0	0	0	0	0	0	0	0	0	0	0	0	0	0	0	0	0	0	Otu1116
Otu1117	0	0	53	51	0	0	0	0	0	0	0	0	0	0	0	0	0	0	0	0	0	0	0	0	0	0	0	0	0	0	0	0	0	0	0	0	0	0	0	0	0	0	0	0	0	0	0	0	Otu1117
Otu1118	0	0	2	0	1	2	4	0	0	1	0	1	0	2	0	5	23	0	0	19	1	10	0	7	0	0	0	5	0	0	0	0	0	0	0	5	6	3	1	0	0	9	0	0	0	1	0	2	Otu1118
Otu1119	0	0	0	104	0	0	0	0	0	0	0	0	0	0	0	0	0	0	0	0	0	0	0	0	0	0	0	0	0	0	0	0	5	0	0	0	0	0	0	0	0	0	0	0	0	0	0	0	Otu1119
Otu1120	0	0	0	85	0	0	0	0	0	0	0	0	0	0	0	0	0	17	0	0	0	0	0	0	0	0	0	0	0	0	0	0	0	0	0	0	0	0	0	10	0	0	0	0	0	0	0	0	Otu1120
Otu1121	0	0	0	7	0	2	0	0	0	1	0	2	0	0	0	0	0	0	0	0	0	0	0	19	0	1	0	2	0	0	0	0	0	0	1	22	0	6	5	16	0	0	0	2	0	2	0	4	Otu1121
Otu1122	0	0	0	0	1	0	0	0	0	0	0	0	0	1	0	0	0	6	0	0	0	12	0	19	0	0	0	9	0	0	0	0	0	0	0	27	1	19	2	8	0	0	0	1	0	0	0	0	Otu1122
Otu1123	0	0	0	0	4	7	0	0	0	0	0	0	0	0	0	0	0	0	0	0	2	23	0	0	0	0	0	5	0	0	0	0	0	0	0	0	2	60	0	0	0	0	0	0	0	2	0	0	Otu1123
Otu1124	0	0	0	0	0	5	0	0	0	9	0	2	0	6	0	11	0	0	0	0	0	0	0	0	0	0	0	0	0	11	0	0	0	0	0	0	0	0	8	0	0	21	0	5	0	5	0	19	Otu1124
Otu1125	0	0	0	0	0	0	6	0	2	10	7	0	1	0	2	0	0	0	0	0	0	0	0	0	1	2	2	0	0	0	1	0	0	0	0	0	0	0	2	0	9	17	25	10	0	0	4	0	Otu1125
Otu1126	0	0	0	0	0	0	0	0	1	0	0	6	0	17	0	7	0	0	0	0	0	0	0	0	0	0	0	0	0	0	0	0	0	0	0	0	0	0	28	19	0	15	0	26	0	0	0	0	Otu1126
Otu1127	0	0	0	0	0	0	0	0	0	3	0	5	0	17	0	7	0	0	0	0	0	0	0	11	0	1	0	4	0	17	0	0	0	0	0	0	0	0	14	1	0	8	0	12	0	0	0	4	Otu1127
Otu1128	0	0	0	0	0	0	0	0	0	0	0	6	0	2	0	5	0	0	0	0	0	0	1	24	0	2	0	0	0	0	0	0	0	0	0	0	0	0	12	9	0	4	0	30	0	0	0	6	Otu1128
Otu1129	0	0	0	0	0	0	0	0	0	0	0	6	0	4	0	2	0	0	0	0	0	0	0	9	0	3	0	0	0	7	0	0	0	0	0	0	0	0	24	3	0	21	0	10	0	4	0	5	Otu1129
Otu1130	0	0	0	0	0	0	0	0	0	0	0	0	102	0	0	0	0	0	0	0	0	0	0	0	0	0	0	0	0	0	0	0	0	0	0	0	0	0	0	0	0	0	0	0	0	0	0	0	Otu1130
Otu1131	0	0	0	0	0	0	0	0	0	0	0	0	0	0	0	0	0	0	0	104	0	0	0	0	0	0	0	0	0	0	0	0	0	0	0	0	0	0	0	0	0	0	0	0	0	0	0	0	Otu1131
Otu1132	0	0	1	0	3	2	5	0	0	0	0	1	1	0	0	1	0	0	0	0	0	8	1	5	0	0	0	17	0	0	0	0	0	0	0	0	6	14	3	27	0	1	0	0	0	2	0	4	Otu1132
Otu1133	0	0	0	0	76	0	0	0	0	0	0	0	0	0	0	0	0	0	0	0	95	0	0	0	0	0	0	0	0	0	0	0	0	0	0	0	83	0	0	0	0	0	0	0	0	0	0	0	Otu1133
Otu1134	0	0	0	0	0	23	0	0	0	0	0	2	0	0	0	0	0	0	0	0	0	13	2	23	1	0	0	7	0	0	0	0	0	0	0	0	1	17	0	6	0	0	1	0	0	0	0	0	Otu1134
Otu1135	0	0	0	0	0	3	0	0	0	2	0	0	0	5	0	1	0	0	0	0	2	3	0	11	0	0	0	0	0	6	0	0	0	0	0	22	3	14	0	10	0	3	0	4	0	0	0	0	Otu1135
Otu1136	0	0	0	0	0	1	132	0	0	0	0	0	0	0	0	0	0	0	0	0	0	0	1	0	0	0	0	0	0	0	0	0	0	0	0	0	0	0	0	0	0	0	0	0	0	0	0	0	Otu1136
Otu1137	0	0	0	0	0	0	0	0	0	4	0	0	0	2	0	4	0	0	0	49	0	0	0	0	0	0	0	0	0	0	0	0	0	0	0	0	0	0	8	6	0	10	0	7	0	0	0	6	Otu1137
Otu1138	0	0	0	0	0	0	0	0	0	0	0	0	0	0	0	0	0	0	0	98	0	0	0	7	0	0	0	0	0	0	0	0	0	0	0	0	0	0	0	0	0	0	0	0	0	0	0	0	Otu1138
Otu1139	0	0	0	0	0	0	0	0	0	0	0	0	0	0	0	0	0	0	0	0	1	0	0	25	0	0	0	0	0	6	0	0	0	0	0	0	5	32	0	23	0	11	0	2	0	2	0	3	Otu1139
Otu1140	111	0	0	0	0	0	0	0	0	0	0	0	0	0	0	0	0	0	0	0	0	0	0	0	0	0	0	0	0	0	0	0	0	0	0	0	0	0	0	0	0	0	0	0	0	0	0	0	Otu1140
Otu1141	0	0	3	0	0	0	0	0	0	0	0	0	0	0	0	0	0	0	0	102	0	0	0	0	0	0	0	0	0	0	0	0	0	0	0	0	0	0	0	0	0	0	0	0	0	0	0	0	Otu1141
Otu1142	0	0	16	0	0	0	0	0	0	0	0	0	0	0	0	0	0	0	0	84	0	0	0	0	0	0	0	0	0	0	0	0	0	0	0	0	0	0	0	0	0	0	0	0	0	0	0	0	Otu1142
Otu1143	0	0	3	64	0	0	0	0	0	0	0	0	0	0	0	0	0	9	0	0	0	0	0	0	0	0	0	0	0	0	0	0	6	0	0	0	0	0	0	0	0	0	0	0	0	0	0	3	Otu1143
Otu1144	0	0	0	37	1	9	0	0	0	0	0	0	0	0	1	0	0	0	0	0	1	0	0	7	0	0	0	0	0	0	0	0	0	0	0	29	0	27	0	0	0	0	0	0	0	0	0	0	Otu1144
Otu1145	0	0	0	22	0	3	0	0	0	0	0	2	0	1	0	0	0	0	0	30	0	1	0	9	0	0	0	2	0	1	0	0	0	0	0	0	0	5	0	7	0	1	0	3	0	2	0	2	Otu1145
Otu1146	0	0	0	0	4	0	5	0	0	0	0	8	0	0	0	0	0	0	0	0	0	2	0	31	3	0	1	0	0	3	0	0	0	0	0	0	4	12	5	2	0	10	1	5	0	1	0	2	Otu1146
Otu1147	0	0	0	0	0	3	0	0	0	5	0	1	0	0	0	0	0	0	0	0	0	1	0	9	0	0	0	0	0	1	0	0	0	0	0	0	0	0	22	16	0	19	0	24	0	0	0	6	Otu1147
Otu1148	0	0	0	0	0	12	0	0	0	0	0	0	0	0	0	1	0	0	0	0	0	0	0	63	0	0	0	0	0	0	0	0	0	0	0	0	0	10	0	5	0	0	0	0	0	0	0	0	Otu1148
Otu1149	0	0	0	0	0	0	45	0	0	0	0	0	0	0	0	0	0	0	0	0	5	0	33	145	0	0	0	0	0	0	0	0	0	0	0	0	0	0	0	0	0	0	0	0	0	0	0	0	Otu1149
Otu1150	0	0	0	0	0	0	0	0	2	0	11	52	0	0	0	2	0	0	0	0	0	0	0	0	0	0	0	0	0	0	0	0	0	0	0	0	0	0	12	0	1	0	17	3	0	0	1	4	Otu1150
Otu1151	0	0	0	0	0	0	5	0	1	13	0	0	0	27	0	6	0	0	0	0	0	0	0	0	0	2	0	0	0	0	0	0	0	0	0	0	0	0	0	0	0	46	0	2	0	1	0	0	Otu1151
Otu1152	0	0	0	0	0	0	0	0	0	8	1	8	1	0	3	11	0	0	0	0	0	0	0	0	0	6	0	0	0	3	0	0	0	0	0	0	0	0	12	0	0	23	0	5	0	9	0	10	Otu1152
Otu1153	0	0	1	0	0	0	0	0	0	8	0	2	0	0	0	1	0	2	0	56	0	0	0	0	1	0	0	7	0	0	0	0	0	0	0	24	0	0	0	0	0	0	0	0	0	0	0	0	Otu1153
Otu1154	0	0	0	0	0	0	0	0	0	0	0	0	0	0	0	0	0	0	0	0	0	0	0	0	0	0	0	0	0	0	0	0	0	0	0	0	1	0	0	0	0	0	0	0	0	0	0	0	Otu1154
Otu1155	0	0	0	0	6	10	4	0	1	0	1	0	0	1	0	0	0	0	0	0	3	13	1	2	0	0	0	8	0	0	0	0	0	0	0	0	9	53	7	0	0	3	0	0	0	0	1	10	Otu1155
Otu1156	0	0	0	0	0	15	0	0	0	18	0	2	0	11	0	5	0	0	0	0	0	4	0	0	0	0	0	0	0	17	0	0	0	0	0	0	0	0	0	4	0	5	0	7	0	13	0	0	Otu1156
Otu1157	0	0	0	0	1	2	0	0	0	3	0	7	0	1	0	4	3	0	0	0	0	1	0	25	0	0	0	7	0	0	0	0	0	0	0	5	0	4	5	2	0	11	0	1	0	4	0	3	Otu1157
Otu1158	0	0	0	0	0	0	0	0	0	18	0	3	0	11	1	1	0	0	0	0	0	0	0	0	0	1	0	1	0	8	0	0	0	0	0	0	0	0	0	0	2	15	0	11	0	0	0	5	Otu1158
Otu1159	0	0	0	0	0	1	0	0	0	0	0	3	0	0	0	26	0	0	0	0	0	0	0	0	0	14	0	0	0	25	0	0	0	0	0	0	0	1	0	0	0	17	1	0	0	30	0	13	Otu1159
Otu1160	0	0	0	0	0	0	0	0	0	2	0	2	0	6	0	1	0	0	0	0	0	0	0	0	0	0	0	0	0	8	0	0	0	0	0	11	0	3	25	2	0	17	0	2	0	6	1	9	Otu1160
Otu1161	0	0	0	0	0	0	0	0	0	0	0	0	0	1	60	0	0	0	0	0	0	0	0	0	0	0	0	0	0	0	3	0	0	0	0	0	0	0	0	0	30	0	0	0	0	0	2	2	Otu1161
Otu1162	0	0	0	0	0	0	0	0	0	0	0	0	0	0	0	0	0	0	0	0	0	0	0	0	0	0	0	0	0	83	0	0	0	0	0	49	0	6	0	0	0	0	0	0	0	0	0	0	Otu1162
Otu1163	91	71	0	0	0	0	0	0	0	0	0	0	0	0	0	0	0	3	0	0	0	0	0	0	0	0	0	0	0	0	0	0	0	0	1	0	0	2	0	0	0	0	0	0	0	0	0	0	Otu1163
Otu1164	0	0	5	28	2	5	0	0	0	0	0	0	0	0	0	0	0	0	0	24	0	0	0	9	0	0	0	3	0	0	0	0	0	0	3	0	0	6	0	0	0	0	1	0	0	0	0	0	Otu1164
Otu1165	0	0	0	100	0	0	0	0	0	0	0	0	0	0	0	0	0	0	0	0	0	0	0	0	0	0	0	0	0	0	0	0	0	0	0	0	0	0	0	0	0	0	0	0	0	0	0	0	Otu1165
Otu1166	0	0	0	0	1	0	0	0	10	0	7	0	7	4	29	0	0	0	0	0	0	0	1	0	0	0	0	0	0	0	0	0	0	0	0	0	0	0	0	0	0	0	0	0	0	0	1	19	Otu1166
Otu1167	0	0	0	0	58	0	1	0	0	0	0	0	0	0	0	0	0	0	0	0	109	0	0	0	0	0	0	0	0	0	0	0	0	0	0	0	91	0	0	0	0	0	0	0	0	0	0	0	Otu1167
Otu1168	0	0	0	0	11	0	8	0	0	6	0	4	0	0	5	0	0	0	0	0	1	6	0	0	4	1	0	10	0	0	0	0	0	0	0	0	2	0	7	2	1	21	0	1	0	6	0	0	Otu1168
Otu1169	0	0	0	0	0	3	0	0	0	2	0	11	0	4	0	5	0	0	0	0	0	0	0	18	0	0	0	0	0	9	0	0	0	0	0	0	0	0	2	0	0	16	0	7	0	4	0	16	Otu1169
Otu1170	0	0	0	0	0	18	0	0	0	0	0	0	0	1	0	0	0	0	0	14	0	8	0	20	0	0	0	0	0	0	0	0	0	0	0	0	1	16	2	18	0	4	0	0	0	0	0	0	Otu1170
Otu1171	0	0	0	0	0	9	0	0	0	17	0	0	0	5	0	13	0	0	0	0	0	0	0	0	0	2	0	0	0	3	0	0	0	0	0	0	0	0	3	0	0	16	0	0	0	1	0	19	Otu1171
Otu1172	0	0	0	0	0	0	10	0	0	0	0	0	0	0	0	0	0	0	0	0	2	0	0	16	0	0	0	22	0	0	1	0	0	0	0	0	43	0	9	0	0	0	0	0	0	5	0	0	Otu1172
Otu1173	0	0	0	0	0	0	0	0	0	4	0	0	0	13	1	11	0	0	0	0	0	0	0	12	0	1	0	0	0	11	0	0	0	0	0	0	0	0	5	0	0	16	0	4	0	1	0	4	Otu1173
Otu1174	0	0	0	0	0	0	0	0	0	0	0	0	0	0	0	0	83	0	0	0	0	0	0	0	0	0	0	0	0	0	0	0	0	0	0	0	0	0	0	0	0	0	0	0	0	0	0	0	Otu1174
Otu1175	0	0	0	0	0	0	0	0	0	0	0	0	0	0	0	0	0	0	0	83	0	0	0	0	0	0	0	0	0	0	0	0	0	0	0	0	0	0	0	0	0	0	0	0	0	0	0	0	Otu1175
Otu1176	0	0	0	0	0	0	0	0	0	0	0	0	0	0	0	0	0	0	0	0	0	0	0	0	0	0	0	0	0	90	0	0	0	0	0	0	0	0	0	0	0	0	1	0	0	0	0	0	Otu1176
Otu1177	0	0	19	0	0	0	0	0	0	0	0	0	0	0	0	0	66	0	0	0	0	0	0	0	0	0	0	0	0	0	0	0	0	0	0	0	0	0	0	0	0	0	0	0	0	0	0	0	Otu1177
Otu1178	0	0	3	3	0	7	0	0	0	0	0	0	0	0	0	2	0	0	0	22	0	0	0	9	0	0	0	3	0	0	0	0	0	0	0	9	0	9	0	7	0	6	0	4	0	0	0	0	Otu1178
Otu1179	0	0	25	0	0	0	0	0	0	0	0	0	0	0	0	0	0	53	0	0	0	0	0	0	0	0	0	0	0	0	0	0	9	0	0	0	0	0	0	0	0	0	0	0	0	0	0	0	Otu1179
Otu1180	0	0	0	66	0	0	0	0	0	0	0	0	0	0	0	0	0	0	0	20	0	0	0	0	0	0	0	0	0	0	0	0	0	0	0	0	0	7	0	0	0	0	0	0	0	0	0	0	Otu1180
Otu1181	0	0	0	53	0	0	0	0	0	0	0	0	0	0	0	0	0	0	0	29	0	0	0	0	0	0	0	3	0	0	0	0	0	0	0	0	0	0	0	0	0	0	0	0	0	0	0	0	Otu1181
Otu1183	0	0	0	0	2	0	0	0	0	0	0	0	0	1	0	4	0	0	0	0	0	7	0	6	0	4	0	29	0	1	0	0	0	0	0	24	2	3	2	3	0	14	0	0	0	0	0	10	Otu1183
Otu1184	0	0	0	0	2	18	0	0	0	0	0	0	0	0	0	0	0	0	0	0	0	0	0	0	0	0	0	0	0	0	0	0	0	0	0	74	1	0	0	8	0	0	0	0	0	0	0	0	Otu1184
Otu1185	0	0	0	0	1	10	0	0	0	0	0	0	1	5	0	0	0	0	0	0	1	0	0	0	0	0	0	0	0	0	0	0	0	0	0	72	0	0	0	0	0	0	2	0	0	0	0	0	Otu1185
Otu1186	0	0	0	0	0	3	0	0	0	8	0	0	0	7	0	6	0	0	0	0	0	1	0	2	0	0	0	0	0	5	0	0	0	0	0	0	0	0	8	2	0	15	0	2	0	1	0	24	Otu1186
Otu1187	0	0	0	0	0	13	0	0	0	0	0	0	0	0	0	0	34	0	0	0	1	0	0	29	0	0	0	0	0	0	0	0	0	0	0	0	1	0	0	16	0	0	0	0	0	0	0	0	Otu1187
Otu1188	0	0	0	0	0	0	0	0	0	8	0	0	0	8	0	4	0	0	0	0	0	0	0	11	0	0	0	0	0	7	0	0	0	0	0	0	0	4	18	0	0	11	0	4	0	5	0	7	Otu1188
Otu1189	0	0	0	0	0	0	0	0	0	10	0	0	0	2	0	4	0	0	0	0	0	0	0	0	0	0	0	0	0	35	0	0	0	0	0	8	0	7	0	3	0	10	0	5	0	0	0	12	Otu1189
Otu1190	0	0	0	0	0	3	0	0	0	6	0	0	0	0	0	2	0	0	0	0	0	0	0	45	0	0	0	0	0	0	0	0	1	0	0	0	0	13	0	16	0	3	0	5	0	0	0	7	Otu1190
Otu1191	0	0	0	0	0	0	0	0	0	0	0	0	0	0	0	2	0	0	0	0	0	0	0	0	0	0	0	0	0	0	0	0	0	0	0	81	0	0	0	0	0	0	0	0	0	0	0	0	Otu1191
Otu1192	0	0	1	92	0	0	0	0	0	0	0	0	0	0	0	0	0	0	0	0	0	0	0	0	0	0	0	0	0	0	0	0	0	0	0	0	0	0	0	0	0	0	0	0	0	0	0	0	Otu1192
Otu1193	0	0	0	60	0	0	0	0	0	0	0	0	0	0	0	0	0	0	0	0	0	0	0	24	0	0	0	3	0	0	0	0	0	0	0	8	0	18	0	1	0	0	0	8	0	0	0	0	Otu1193
Otu1194	0	0	0	82	1	0	0	0	0	0	0	0	0	0	1	0	0	0	0	0	1	0	0	21	0	0	0	0	0	0	0	0	0	0	0	0	0	0	0	0	0	0	0	0	0	0	0	0	Otu1194
Otu1195	0	0	0	0	0	0	0	0	0	0	0	0	0	0	0	0	0	0	0	0	1	0	0	0	0	0	0	0	0	0	0	0	0	0	0	0	0	0	0	0	0	0	0	0	0	0	0	0	Otu1195
Otu1196	0	0	0	0	1	0	0	0	0	0	0	0	0	0	0	0	0	0	0	17	0	17	0	19	0	0	0	4	0	0	0	0	0	0	0	36	0	9	0	0	0	0	0	0	0	0	0	0	Otu1196
Otu1197	0	0	0	0	1	0	0	0	1	4	0	0	0	0	5	3	0	0	0	0	2	0	0	0	0	0	0	0	0	2	0	0	21	0	2	30	3	0	0	0	0	11	0	0	0	0	0	0	Otu1197
Otu1198	0	0	0	0	0	2	0	0	0	15	0	2	0	4	0	1	0	0	0	0	0	0	0	0	0	0	0	7	0	5	0	0	0	0	0	0	0	12	8	18	0	6	0	5	0	3	0	11	Otu1198
Otu1199	0	0	0	0	0	6	0	0	0	3	0	8	0	2	0	4	0	0	0	0	0	0	0	7	0	0	0	0	0	7	0	0	0	0	0	0	0	0	18	1	0	10	0	7	0	4	0	16	Otu1199
Otu1200	0	0	0	0	0	0	0	0	0	44	0	0	0	28	0	0	0	0	0	0	0	0	0	0	0	0	0	0	0	0	0	0	0	0	0	0	0	0	0	0	0	18	0	0	0	0	0	0	Otu1200
Otu1201	0	0	0	0	0	0	0	0	0	5	0	1	0	2	0	11	0	0	0	0	0	0	0	0	0	0	0	0	0	5	0	0	0	0	0	48	0	0	7	0	0	2	0	2	0	6	0	14	Otu1201
Otu1202	0	0	0	0	0	0	0	0	0	3	0	0	0	3	0	2	0	0	0	0	1	0	0	9	0	0	0	0	0	3	0	0	0	0	0	68	0	0	0	2	0	0	0	1	0	0	0	0	Otu1202
Otu1203	0	0	0	0	0	0	0	0	0	1	0	0	0	5	0	6	0	0	0	0	0	0	3	0	0	0	0	0	0	0	0	0	0	0	0	0	0	26	0	0	0	55	0	5	0	0	0	6	Otu1203
Otu1204	0	0	0	0	0	0	0	0	0	0	0	0	0	0	0	0	87	0	0	0	0	0	0	0	0	0	0	0	0	0	0	0	0	0	0	0	0	0	0	0	0	0	0	0	0	0	0	0	Otu1204
Otu1205	0	0	0	0	0	0	0	0	0	0	0	0	0	0	0	0	81	0	0	0	0	0	0	0	0	0	0	0	0	0	0	0	0	0	0	25	0	0	0	0	0	0	0	0	0	0	0	0	Otu1205
Otu1206	0	0	0	0	0	0	0	0	0	0	0	0	0	0	0	0	21	35	0	36	0	0	0	0	0	0	0	0	0	0	0	0	8	0	0	0	0	0	0	0	0	0	0	0	0	0	0	0	Otu1206
Otu1207	0	0	5	85	0	0	0	0	0	0	0	0	0	0	0	0	0	0	0	0	0	0	0	0	0	0	0	0	0	0	0	0	0	0	0	0	0	0	0	0	0	0	0	0	0	0	0	0	Otu1207
Otu1208	0	0	0	113	0	0	0	0	0	0	0	0	0	0	0	0	0	0	0	0	0	0	0	0	0	0	0	0	0	0	0	0	0	0	0	0	0	0	0	0	0	0	0	0	0	0	0	0	Otu1208
Otu1209	0	0	8	92	0	0	0	0	0	0	0	0	0	0	0	0	0	0	0	0	0	0	0	0	0	0	0	0	0	0	0	0	0	0	0	0	0	0	0	0	0	0	0	0	0	0	0	0	Otu1209
Otu1210	0	0	0	83	0	0	0	0	0	0	0	0	0	0	0	0	0	0	0	0	0	0	0	0	0	0	0	0	0	0	0	0	0	0	0	0	0	0	0	0	0	0	0	0	0	0	0	0	Otu1210
Otu1211	0	0	0	0	3	0	0	0	0	0	0	0	0	3	2	0	0	0	0	0	1	1	0	24	0	2	0	33	0	4	0	0	0	0	0	0	12	13	0	0	0	0	0	0	0	3	1	0	Otu1211
Otu1212	0	0	0	0	0	9	0	0	0	0	0	0	0	0	0	0	0	0	0	0	1	22	0	21	0	0	0	0	0	0	0	0	0	0	0	30	2	52	3	0	0	0	0	0	0	0	0	0	Otu1212
Otu1213	0	0	0	0	1	20	0	0	0	0	0	0	0	0	0	0	0	0	0	0	1	0	0	24	0	0	0	10	0	0	0	0	0	0	0	45	1	54	7	23	0	0	0	0	0	0	0	0	Otu1213
Otu1214	0	0	0	0	0	4	0	0	0	2	0	0	0	3	0	7	0	0	0	0	0	1	0	24	0	0	0	0	0	4	0	0	0	0	0	0	0	9	17	20	0	6	0	5	0	0	0	5	Otu1214
Otu1215	0	0	0	0	0	2	0	0	0	11	0	2	0	9	0	5	0	0	0	0	0	0	0	0	0	0	0	0	0	12	0	0	0	0	0	17	0	0	3	7	0	3	0	6	0	2	0	2	Otu1215
Otu1216	0	0	0	0	0	0	0	0	0	4	0	1	0	27	0	3	0	0	0	0	0	0	0	0	0	0	0	2	0	26	0	0	0	0	0	0	0	0	0	0	0	6	1	7	0	0	0	12	Otu1216
Otu1217	0	0	0	0	0	0	0	0	0	1	0	0	0	0	0	7	0	0	0	74	0	0	0	0	0	0	0	0	0	2	0	0	0	0	0	0	0	0	0	0	0	0	0	0	0	0	0	7	Otu1217
Otu1218	0	0	0	0	0	0	0	0	0	1	0	1	0	3	1	7	0	0	0	0	3	6	0	12	0	1	0	2	0	2	0	0	0	0	0	0	1	35	9	0	0	5	0	0	0	2	0	3	Otu1218
Otu1219	0	0	0	0	0	0	0	0	0	0	0	0	1	62	0	0	0	0	0	0	1	0	0	7	0	0	0	0	0	8	0	0	0	0	0	0	0	15	0	0	0	0	0	0	0	0	0	0	Otu1219
Otu1220	81	0	0	0	0	0	0	0	0	0	0	0	0	0	0	0	0	0	0	0	0	0	0	0	0	0	0	0	0	0	0	0	0	0	0	0	0	0	0	0	0	0	0	0	0	0	0	0	Otu1220
Otu1221	0	0	13	96	0	0	0	0	0	0	0	0	0	0	0	0	0	4	0	59	0	0	0	0	0	0	0	1	0	0	0	0	0	0	0	0	0	0	0	0	0	0	0	0	0	0	0	0	Otu1221
Otu1222	0	0	92	0	0	0	0	0	0	0	0	0	0	0	0	0	0	0	0	0	0	0	0	0	0	0	0	0	0	0	0	0	0	0	1	0	0	0	0	0	0	0	0	0	0	0	0	0	Otu1222
Otu1223	0	0	0	92	0	0	0	0	0	0	0	0	0	0	0	0	0	0	0	0	0	0	0	0	0	0	0	0	0	0	0	0	0	0	1	0	0	0	0	0	0	0	0	4	0	0	0	0	Otu1223
Otu1224	0	0	0	4	0	0	0	0	0	0	0	0	0	0	0	0	53	1	0	52	0	0	0	0	0	0	0	0	0	0	0	0	3	0	0	0	0	0	0	0	0	0	0	0	0	0	0	0	Otu1224
Otu1225	0	0	0	0	73	0	0	0	0	0	0	0	0	0	0	0	0	0	0	0	83	0	0	0	0	0	0	0	0	0	0	0	0	0	0	0	75	0	0	0	0	0	0	0	0	0	0	0	Otu1225
Otu1226	0	0	1	0	42	0	0	0	0	0	0	0	0	0	0	0	0	0	0	0	2	0	0	0	0	0	0	1	0	0	0	0	0	0	0	0	97	0	0	0	0	0	0	0	0	0	0	0	Otu1226
Otu1227	0	0	0	0	0	12	0	0	0	0	0	0	0	0	0	0	0	0	0	0	1	0	0	9	0	0	0	0	0	0	0	0	0	0	0	37	0	6	0	0	0	0	0	2	0	0	0	0	Otu1227
Otu1228	0	0	0	0	0	2	0	0	0	0	0	0	0	0	0	0	0	0	0	0	0	0	0	66	0	0	0	5	0	0	0	0	0	0	0	0	0	0	3	7	0	1	0	0	0	0	0	4	Otu1228
Otu1229	0	0	0	0	0	0	0	0	0	5	0	4	0	10	2	2	0	0	0	0	0	0	0	3	0	2	0	0	0	25	0	0	0	0	0	0	0	8	12	0	0	5	2	7	0	0	0	10	Otu1229
Otu1230	0	0	0	0	0	0	0	0	0	2	0	0	0	2	0	2	0	0	0	0	0	0	0	0	0	0	0	0	0	0	0	0	0	0	0	36	0	9	0	12	0	15	0	0	0	0	0	0	Otu1230
Otu1231	0	0	0	0	0	0	0	0	0	18	1	3	1	2	0	2	0	0	0	0	0	0	0	7	0	3	0	0	0	6	0	0	0	0	0	0	0	15	6	0	0	15	0	6	0	0	0	6	Otu1231
Otu1232	0	0	0	0	0	0	0	0	0	5	0	0	0	5	0	9	0	0	0	0	0	0	0	5	0	1	0	0	0	3	0	0	0	0	0	0	0	7	0	9	0	18	0	7	0	1	0	15	Otu1232
Otu1233	0	0	0	0	0	0	0	0	1	0	44	0	20	0	0	0	0	0	0	0	0	0	0	0	1	0	0	0	0	0	0	0	0	0	0	0	0	0	55	0	0	0	17	0	0	0	0	3	Otu1233
Otu1234	0	0	0	0	0	0	0	0	0	0	0	0	1	0	81	0	0	0	0	0	0	0	0	0	0	0	0	0	0	0	1	0	0	0	0	0	0	0	0	0	0	0	0	0	0	0	14	0	Otu1234
Otu1235	0	0	0	0	0	0	0	0	0	0	0	0	0	0	0	0	0	0	0	0	0	0	1	30	0	0	0	0	0	0	0	0	0	0	0	64	0	29	0	1	0	0	0	0	0	0	0	0	Otu1235
Otu1236	85	0	0	1	0	0	0	0	0	0	0	0	0	0	0	0	0	4	0	0	0	0	0	0	0	0	0	0	0	0	0	0	2	0	0	0	0	0	0	0	0	0	0	0	0	0	0	0	Otu1236
Otu1237	0	0	0	78	0	0	0	0	0	0	0	0	0	0	0	0	0	0	0	12	0	0	0	0	0	0	0	0	0	0	0	0	0	0	0	0	0	0	0	0	0	0	0	0	0	0	0	0	Otu1237
Otu1238	0	0	0	0	0	7	0	0	0	2	0	2	0	8	0	4	0	0	0	0	0	0	0	0	0	1	0	0	0	19	0	0	0	0	0	0	0	0	0	0	0	31	0	7	0	5	0	0	Otu1238
Otu1239	0	0	0	0	0	3	0	0	0	0	0	0	0	0	0	0	0	0	0	0	0	0	0	21	0	0	0	0	0	0	0	0	0	0	0	71	0	0	0	0	0	0	0	0	0	0	0	0	Otu1239
Otu1240	0	0	0	0	0	10	0	0	0	11	0	2	0	5	0	2	0	0	0	0	0	0	0	0	0	1	0	0	0	0	0	0	0	0	0	0	0	0	10	22	0	2	0	13	0	0	0	13	Otu1240
Otu1241	0	0	0	0	0	20	0	0	0	5	0	1	0	9	0	11	0	0	0	0	0	2	0	5	0	0	0	6	0	6	0	0	0	0	0	0	0	0	2	4	0	3	0	4	0	0	0	2	Otu1241
Otu1242	0	0	0	0	0	20	0	0	0	39	0	0	0	0	0	3	0	0	0	0	0	0	0	0	0	2	0	0	0	14	0	0	0	0	0	0	0	0	6	0	0	9	0	8	0	0	0	0	Otu1242
Otu1243	0	0	0	0	0	0	0	0	0	16	0	0	0	31	0	32	0	0	0	0	0	0	0	0	0	0	0	0	0	0	0	1	0	0	0	0	0	0	0	0	0	53	0	0	0	0	0	3	Otu1243
Otu1244	0	0	0	0	0	0	0	0	0	12	0	3	0	8	0	10	0	0	0	0	0	0	0	0	0	1	0	0	0	6	0	0	0	0	0	0	0	0	0	0	0	38	0	8	0	1	0	8	Otu1244
Otu1245	0	0	0	0	0	0	0	0	0	5	0	9	0	7	0	6	0	0	0	0	0	0	0	0	0	0	0	0	0	0	0	0	0	0	0	0	0	0	0	16	0	15	0	16	0	3	0	9	Otu1245
Otu1246	0	0	0	0	0	0	0	0	0	0	0	0	0	0	0	0	89	0	1	0	0	0	0	0	0	0	0	0	0	0	0	0	0	0	0	0	0	0	0	0	0	0	0	0	0	0	0	0	Otu1246
Otu1247	0	0	0	0	0	0	0	0	0	0	0	0	0	0	0	0	71	0	0	0	0	0	0	0	0	0	0	0	0	0	0	0	17	0	0	0	0	0	0	0	0	0	0	0	0	0	0	0	Otu1247
Otu1248	0	0	0	0	0	0	2	0	0	0	0	0	0	0	0	0	65	7	0	0	2	3	0	0	0	0	0	3	0	0	0	0	0	0	0	0	1	0	0	9	0	0	0	0	0	0	0	0	Otu1248
Otu1249	0	0	0	0	0	0	0	0	0	0	0	0	0	0	0	0	0	0	0	104	0	0	0	0	0	0	0	0	0	0	0	0	0	0	1	83	0	0	0	0	0	0	0	0	0	0	0	0	Otu1249
Otu1250	0	0	0	0	0	0	0	0	0	0	0	0	0	0	0	0	0	0	0	0	19	0	0	0	0	0	0	0	0	0	0	0	0	0	6	0	77	0	0	0	0	0	0	0	0	0	0	0	Otu1250
Otu1251	0	0	1	0	0	0	0	0	0	1	0	0	0	0	0	0	0	2	0	30	0	7	0	11	0	0	0	6	0	2	0	0	0	0	0	13	0	18	8	11	0	0	0	2	0	0	0	0	Otu1251
Otu1252	0	0	0	0	1	0	0	0	0	0	0	0	0	0	0	0	0	0	0	0	2	0	0	0	0	0	0	0	0	0	0	0	0	0	0	0	0	0	0	0	0	0	0	0	0	0	0	0	Otu1252
Otu1253	0	0	0	0	110	0	0	0	0	0	0	0	0	0	0	0	0	0	0	0	4	0	0	0	0	0	0	0	0	0	0	0	0	0	0	0	0	0	0	0	0	0	0	0	0	0	0	0	Otu1253
Otu1254	0	0	0	0	24	0	1	0	0	0	0	0	0	0	0	0	0	0	0	0	100	0	0	0	0	0	0	0	0	0	0	0	0	0	0	0	98	0	0	0	0	0	0	0	0	0	0	0	Otu1254
Otu1255	0	0	0	0	0	16	0	0	0	1	0	3	0	0	0	4	0	0	0	0	0	0	0	0	0	0	0	0	0	0	0	0	0	0	0	0	0	25	4	9	0	0	0	7	0	0	0	20	Otu1255
Otu1256	0	0	0	0	0	9	0	0	0	0	0	1	0	0	0	0	0	0	0	0	2	21	0	18	0	0	0	5	0	0	0	0	0	0	0	0	1	24	0	0	1	10	1	0	0	0	0	0	Otu1256
Otu1257	0	0	0	0	1	5	0	0	0	0	0	0	0	0	0	0	1	0	0	0	2	2	0	22	0	0	0	7	0	0	0	0	0	0	0	0	2	37	1	5	0	1	0	0	0	0	0	0	Otu1257
Otu1258	0	0	0	0	0	6	0	0	0	2	0	0	0	5	0	3	0	0	0	0	0	0	1	9	0	0	0	0	0	7	0	0	0	0	0	0	0	10	7	5	0	11	0	3	0	1	0	21	Otu1258
Otu1259	0	0	0	0	0	12	0	0	0	0	0	0	0	0	0	0	0	0	0	39	0	0	0	24	0	0	0	8	0	0	0	0	0	0	0	0	3	0	0	0	0	0	0	0	0	0	0	0	Otu1259
Otu1260	0	0	0	0	0	28	0	0	0	0	0	0	0	0	0	0	0	0	0	0	0	0	0	49	0	0	0	0	0	0	0	0	0	0	0	0	0	0	0	9	0	0	0	0	0	0	0	0	Otu1260
Otu1261	0	0	0	0	0	0	0	0	1	0	48	0	1	0	0	0	0	0	0	0	0	0	1	0	0	0	4	0	0	0	0	0	0	0	0	0	0	0	0	0	13	0	22	0	0	0	0	0	Otu1261
Otu1262	0	0	0	0	0	0	0	0	0	3	0	0	0	4	0	2	0	0	0	0	1	20	0	11	0	1	0	19	0	3	0	0	0	0	0	0	0	19	5	0	0	0	0	0	0	3	0	7	Otu1262
Otu1263	0	0	0	0	0	0	0	0	0	0	0	2	0	5	0	3	0	0	0	0	0	6	0	0	0	1	0	1	0	16	0	0	0	0	0	0	0	0	7	9	0	10	0	7	0	0	0	5	Otu1263
Otu1264	205	156	2	0	0	0	0	0	0	0	0	0	0	1	0	0	0	4	0	0	0	0	0	0	0	0	0	0	0	0	0	0	0	0	1	0	0	2	0	0	0	0	0	0	0	0	0	0	Otu1264
Otu1265	0	9	0	12	0	0	0	0	0	0	0	0	0	0	0	0	19	3	0	36	0	4	0	1	0	0	0	1	0	0	0	0	0	2	0	49	0	0	0	0	0	0	0	0	0	0	0	0	Otu1265
Otu1266	0	0	37	72	0	0	0	0	0	0	0	0	0	0	0	0	4	10	24	14	0	0	0	0	0	0	0	0	0	0	0	0	0	0	3	0	1	0	0	0	0	0	0	0	0	0	0	0	Otu1266
Otu1267	0	0	176	0	17	0	24	0	0	0	0	0	0	0	0	0	0	2	0	0	86	0	0	0	0	0	0	0	0	0	0	0	0	0	14	0	11	0	0	0	0	0	0	0	0	0	0	0	Otu1267
Otu1268	0	0	15	26	0	0	1	0	0	0	0	0	0	0	0	0	0	0	0	45	0	0	0	0	0	0	0	0	0	0	0	0	0	0	1	0	0	0	0	0	0	0	0	0	0	0	0	0	Otu1268
Otu1269	0	0	0	69	0	0	0	0	0	0	0	0	0	0	0	0	0	0	0	0	0	0	0	0	0	0	0	0	0	0	0	0	0	0	0	0	0	0	0	0	0	0	0	0	0	0	0	0	Otu1269
Otu1270	0	0	0	37	1	4	0	0	1	0	0	1	0	0	0	0	0	0	0	0	0	10	1	0	0	0	0	0	0	0	0	0	0	0	0	0	0	20	0	10	0	0	0	0	0	0	0	0	Otu1270
Otu1271	0	0	0	0	0	0	0	0	0	0	0	0	0	0	0	0	0	0	0	0	0	0	0	0	0	0	0	0	0	0	0	0	0	0	0	0	1	0	0	0	0	0	0	0	0	0	0	0	Otu1271
Otu1272	0	0	0	0	44	0	0	0	0	0	0	0	0	0	0	0	0	0	0	0	55	0	0	0	0	0	0	0	0	0	0	0	0	0	0	0	21	0	0	0	0	0	0	0	0	0	0	0	Otu1272
Otu1273	0	0	0	0	0	6	0	0	0	4	0	4	0	2	0	3	0	0	0	0	0	7	0	5	0	1	0	0	0	9	0	0	0	0	0	0	0	26	3	1	0	3	0	1	0	0	0	8	Otu1273
Otu1274	0	0	0	0	0	2	0	0	0	2	0	0	0	0	0	0	0	0	0	0	1	14	0	22	0	0	0	6	0	1	0	0	0	0	0	0	1	30	4	2	0	0	0	0	0	0	0	0	Otu1274
Otu1275	0	0	0	0	0	1	0	0	0	1	0	11	0	4	0	1	0	0	0	0	0	2	0	0	0	3	0	4	0	8	0	0	0	0	0	0	0	7	19	6	0	16	0	3	0	0	0	2	Otu1275
Otu1276	0	0	0	0	0	16	0	0	0	2	0	11	0	6	0	7	0	0	0	0	0	0	0	0	0	0	0	0	0	0	0	0	0	0	0	0	0	0	21	3	0	0	1	11	0	3	0	8	Otu1276
Otu1277	0	0	0	0	0	8	1	0	0	0	0	5	0	0	1	0	0	0	0	37	1	3	0	0	0	0	0	0	0	0	0	0	0	0	0	0	0	9	3	15	0	3	0	2	0	0	0	3	Otu1277
Otu1278	0	0	0	0	0	0	3	0	0	0	0	0	0	0	0	0	0	0	0	0	0	0	79	0	0	0	0	0	0	0	0	0	0	0	0	0	0	0	0	0	0	0	0	0	0	0	0	0	Otu1278
Otu1279	0	0	0	0	0	0	0	0	0	7	0	0	0	9	0	22	0	0	0	0	0	5	0	0	0	0	0	0	0	9	0	0	0	0	0	0	0	0	0	0	0	11	0	0	0	5	0	22	Otu1279
Otu1280	0	0	0	0	0	0	0	0	0	2	0	0	0	22	0	6	0	0	0	0	0	0	0	0	0	0	0	0	0	16	0	0	0	0	0	0	0	0	0	0	0	18	0	23	0	25	0	0	Otu1280
Otu1281	0	0	0	0	0	0	0	0	0	8	0	1	0	5	0	10	0	0	0	0	0	0	0	0	0	2	0	0	0	24	0	1	0	0	0	0	0	0	5	0	0	15	0	2	0	2	0	11	Otu1281
Otu1282	0	0	0	0	0	1	0	0	0	0	0	3	0	22	1	2	0	0	0	0	0	0	0	0	0	0	0	0	0	17	0	0	0	0	0	0	0	4	4	0	0	20	0	3	0	3	0	2	Otu1282
Otu1283	0	0	0	0	0	0	0	0	0	0	0	0	0	0	0	0	76	0	0	0	0	0	0	0	0	0	0	0	0	0	0	0	0	0	0	0	0	0	0	0	0	0	0	0	0	0	0	0	Otu1283
Otu1284	0	0	0	0	0	0	0	0	0	0	0	0	0	0	0	0	146	0	0	0	0	0	0	0	0	0	0	0	0	0	0	0	11	0	0	0	0	0	0	0	0	0	0	0	0	0	0	0	Otu1284
Otu1285	0	0	2	0	0	0	0	0	0	0	0	0	0	0	0	0	75	0	0	0	0	0	0	0	0	0	0	0	0	0	0	0	4	0	0	0	0	0	0	0	0	0	0	0	0	0	0	0	Otu1285
Otu1286	0	0	0	0	0	0	0	0	0	0	0	0	0	0	0	0	0	0	95	0	0	0	0	0	0	0	0	0	0	0	0	0	0	0	0	0	0	0	0	0	0	0	0	0	0	0	0	0	Otu1286
Otu1287	0	0	0	0	0	0	0	0	0	0	0	0	0	0	0	1	0	0	0	0	0	0	0	0	0	0	0	0	0	0	0	0	0	0	0	86	0	0	0	0	0	0	0	0	0	0	0	0	Otu1287
Otu1288	0	0	0	0	0	0	0	0	0	0	0	0	0	0	0	0	0	0	0	0	0	0	0	0	0	0	2	0	0	0	0	0	0	0	0	0	0	0	0	0	76	0	0	0	0	0	0	0	Otu1288
Otu1289	0	0	0	80	0	0	0	0	0	0	0	0	0	0	0	0	0	0	0	0	0	0	0	0	0	0	0	0	0	0	0	0	0	0	0	0	0	0	0	0	0	0	0	0	0	0	0	0	Otu1289
Otu1290	0	0	0	76	0	0	0	0	0	0	0	0	0	0	0	0	0	0	0	0	0	0	0	0	0	0	0	0	0	0	0	0	0	0	0	0	0	0	0	0	0	0	0	0	0	0	0	0	Otu1290
Otu1291	0	0	0	112	0	0	0	0	0	0	0	0	0	0	0	0	0	0	0	0	0	0	0	0	0	0	0	0	0	0	0	0	0	0	0	0	0	0	0	0	0	0	0	0	0	0	0	0	Otu1291
Otu1292	0	0	0	41	0	0	0	0	0	0	0	0	0	0	0	0	0	0	0	0	0	0	0	0	0	0	0	0	0	0	0	0	0	88	0	0	0	0	0	0	0	0	0	0	0	0	0	0	Otu1292
Otu1293	0	0	0	0	54	0	0	0	0	0	0	0	0	0	0	0	0	0	0	0	0	0	0	0	0	0	0	0	0	0	0	0	0	0	0	0	42	0	0	0	0	0	0	0	0	0	0	0	Otu1293
Otu1294	0	0	0	0	2	0	0	0	0	0	0	0	0	0	0	0	0	0	0	0	2	19	0	0	0	1	0	6	0	0	0	0	0	0	1	0	4	25	0	0	0	7	0	0	0	0	0	4	Otu1294
Otu1295	0	0	0	0	3	0	0	0	0	0	0	0	0	2	0	1	0	0	0	0	1	0	1	7	0	3	0	0	0	3	0	0	0	0	0	0	3	31	21	0	0	3	0	0	0	4	0	0	Otu1295
Otu1296	0	0	0	0	5	0	19	0	0	0	0	0	0	0	0	0	0	0	0	0	2	3	0	0	1	0	0	6	0	1	0	0	0	0	0	0	0	43	0	0	0	1	0	1	0	0	0	4	Otu1296
Otu1297	0	0	0	0	1	3	0	0	0	0	0	0	0	0	0	0	0	0	0	0	2	32	0	0	0	0	0	7	0	0	0	0	0	0	0	0	1	29	0	0	0	0	0	0	0	0	0	0	Otu1297
Otu1298	0	0	0	1	0	63	0	0	0	0	0	0	0	0	0	0	0	0	0	0	0	0	0	0	0	0	0	0	0	0	0	0	0	0	0	0	1	26	0	0	0	0	0	0	0	0	0	0	Otu1298
Otu1299	0	0	0	0	0	0	0	0	0	18	0	3	0	0	0	7	0	0	0	0	0	5	0	0	0	4	0	0	0	3	0	0	0	0	0	0	0	16	0	0	0	30	0	0	0	1	0	16	Otu1299
Otu1300	0	0	0	0	0	0	0	0	0	2	0	4	0	0	0	3	0	0	0	0	0	2	0	0	0	4	0	0	0	4	0	0	0	0	0	0	0	12	18	8	0	17	0	2	0	2	0	4	Otu1300
Otu1301	0	0	0	0	0	0	0	0	0	2	0	11	0	0	0	0	0	0	0	0	0	0	0	0	0	0	0	0	0	0	0	0	0	0	0	0	0	0	0	0	0	64	0	0	0	10	0	0	Otu1301
Otu1302	0	0	0	0	0	0	0	0	0	3	0	4	0	4	0	7	0	0	0	0	0	0	0	0	0	0	0	0	0	7	0	0	0	0	0	41	0	0	0	0	0	0	0	3	0	0	0	12	Otu1302
Otu1303	0	0	0	0	0	0	0	0	0	9	0	4	0	6	0	0	0	0	0	0	0	0	0	0	0	0	0	7	0	0	0	0	0	0	0	0	0	0	0	43	0	6	0	11	0	0	0	3	Otu1303
Otu1304	0	0	0	0	0	0	0	0	0	8	0	0	0	2	0	4	0	0	0	0	0	0	0	37	0	0	0	0	0	0	0	0	0	0	0	0	1	5	0	16	0	0	0	1	0	0	0	0	Otu1304
Otu1305	0	0	0	0	0	0	0	0	0	0	0	4	0	15	0	0	0	0	0	0	0	0	0	17	0	0	0	0	0	18	0	0	0	0	0	0	0	18	0	0	0	16	0	2	0	0	0	4	Otu1305
Otu1306	0	0	0	0	0	0	0	0	0	0	0	0	0	0	0	0	88	0	0	0	0	0	0	0	0	0	0	0	0	0	0	0	0	0	0	0	0	0	0	0	0	0	0	0	0	0	0	0	Otu1306
Otu1307	0	0	0	0	0	0	0	0	0	0	0	0	0	0	0	0	0	0	0	0	0	0	187	6	0	0	0	0	0	0	0	0	0	0	0	0	0	0	0	19	0	0	0	0	0	0	0	0	Otu1307
Otu1308	0	0	0	0	0	0	0	0	0	0	0	0	0	0	0	0	0	0	0	0	0	0	0	0	0	0	0	0	0	0	0	0	0	84	0	0	0	0	0	0	0	0	0	0	0	0	0	0	Otu1308
Otu1309	0	0	0	0	0	0	0	0	0	0	0	0	0	0	0	0	0	0	0	0	0	0	0	0	0	0	0	0	0	0	0	0	0	0	0	85	0	0	0	0	0	0	0	0	0	0	0	0	Otu1309
Otu1310	0	0	0	0	0	0	0	0	0	0	0	0	0	0	0	0	0	0	0	0	0	0	0	0	0	0	0	0	0	0	0	0	0	0	0	162	0	0	0	0	0	0	0	0	0	0	0	0	Otu1310
Otu1311	79	0	1	0	0	0	0	0	0	0	0	0	0	0	0	0	0	70	0	0	0	0	0	0	0	0	0	0	0	0	0	0	2	0	0	0	0	0	0	0	0	0	0	0	0	0	0	0	Otu1311
Otu1312	16	0	0	0	0	0	0	0	0	0	0	0	0	0	0	0	0	0	0	62	0	0	0	0	0	0	0	0	0	0	0	0	0	0	2	0	0	0	0	0	0	0	0	0	0	0	0	0	Otu1312
Otu1313	0	36	2	20	0	0	0	0	0	0	0	0	0	0	0	0	0	0	0	21	0	0	0	8	0	0	0	0	0	0	0	0	0	0	1	0	0	0	0	0	0	0	0	0	0	0	0	0	Otu1313
Otu1314	0	0	4	0	1	11	0	0	0	0	0	0	0	0	0	0	0	0	0	0	8	0	0	0	0	0	0	13	0	0	0	0	0	0	0	22	4	9	0	1	0	0	0	0	0	0	0	0	Otu1314
Otu1315	0	0	27	0	18	0	2	0	0	0	0	0	0	0	0	0	0	0	0	0	5	1	0	0	0	0	0	1	0	0	0	0	0	0	1	0	30	5	0	0	0	0	0	0	0	0	0	0	Otu1315
Otu1316	0	0	3	0	0	5	0	0	0	0	0	0	0	0	0	0	0	0	0	0	1	3	0	9	0	0	0	13	0	0	0	0	0	0	1	0	5	40	0	11	0	0	0	2	0	0	0	0	Otu1316
Otu1317	0	0	9	70	0	0	0	0	0	0	0	0	0	0	0	0	0	0	0	0	0	0	0	0	0	0	0	0	0	0	0	0	0	0	1	0	0	0	0	0	0	0	0	0	0	0	0	0	Otu1317
Otu1318	0	0	8	71	0	0	0	0	0	0	0	0	0	0	0	0	0	0	0	0	0	0	0	0	0	0	0	0	0	0	0	0	0	0	0	0	0	0	0	0	0	0	0	0	0	0	0	0	Otu1318
Otu1319	0	0	0	48	0	0	0	0	0	0	0	0	0	0	0	0	0	0	0	31	0	0	0	0	0	0	0	0	0	0	0	0	0	0	0	0	0	0	0	0	0	0	0	0	0	0	0	0	Otu1319
Otu1320	0	0	0	0	15	0	0	0	0	0	0	0	0	0	1	0	0	0	0	0	2	0	0	0	0	0	0	1	0	0	0	0	0	0	0	0	68	0	0	0	0	0	0	0	0	0	0	0	Otu1320
Otu1321	0	0	0	0	29	0	0	0	0	0	0	0	0	0	0	0	0	0	0	0	36	0	0	0	0	0	0	0	0	0	0	0	0	0	0	0	42	0	0	0	0	0	0	0	0	0	0	0	Otu1321
Otu1322	0	0	0	0	0	3	0	0	0	2	0	4	0	5	0	6	0	0	0	0	0	7	0	3	0	1	0	0	0	4	0	0	0	0	0	0	0	0	10	9	0	16	0	12	0	2	0	2	Otu1322
Otu1323	0	0	0	0	0	3	0	0	0	0	0	1	0	3	0	1	0	0	0	25	0	0	0	2	0	0	0	2	0	2	0	0	0	0	0	0	0	7	5	13	0	9	0	4	0	0	0	2	Otu1323
Otu1324	0	0	0	0	0	7	0	0	0	1	0	0	0	0	0	0	0	0	0	0	0	22	0	5	0	0	0	0	0	0	0	0	0	0	0	0	0	28	0	8	0	0	0	0	0	0	0	0	Otu1324
Otu1325	0	0	0	0	0	9	0	0	0	6	1	3	0	7	0	0	0	0	0	1	0	0	0	0	0	1	0	0	0	0	0	0	0	0	0	0	1	24	1	5	0	14	0	16	0	0	0	0	Otu1325
Otu1326	0	0	0	0	0	3	0	0	0	2	0	0	0	1	0	1	0	0	0	0	0	0	0	18	0	0	0	0	0	3	0	0	0	0	0	0	0	11	0	13	0	11	0	6	0	0	0	0	Otu1326
Otu1327	0	0	0	0	1	26	1	0	0	10	2	3	0	1	1	8	0	0	0	2	0	2	0	9	0	1	0	9	0	4	0	0	0	0	0	0	0	0	10	14	0	12	0	2	0	2	0	48	Otu1327
Otu1328	0	0	0	0	0	0	143	0	0	0	0	0	0	0	0	0	0	0	0	0	0	0	0	0	0	0	0	0	0	0	0	0	0	0	0	0	0	0	0	0	0	0	0	0	0	0	0	0	Otu1328
Otu1329	0	0	0	0	0	0	0	0	7	0	21	0	5	0	2	0	0	0	0	0	0	0	0	0	1	0	1	0	0	0	4	0	0	0	0	0	0	0	0	0	8	0	153	0	0	0	0	0	Otu1329
Otu1330	0	0	0	0	0	0	0	0	0	6	0	0	0	0	0	0	0	0	0	0	0	0	0	22	0	0	0	0	0	0	0	0	0	0	0	0	0	36	0	0	0	12	0	8	0	0	0	0	Otu1330
Otu1331	0	0	0	0	0	0	0	0	0	7	0	6	0	4	0	3	0	0	0	0	0	0	0	6	0	0	0	0	0	0	0	0	0	0	0	0	0	0	9	11	0	17	0	6	0	2	0	8	Otu1331
Otu1332	0	0	0	0	0	0	0	0	0	4	0	1	0	1	0	13	0	0	0	0	0	9	0	0	0	1	0	0	0	12	0	0	0	0	0	0	0	0	7	0	0	8	0	5	0	6	0	6	Otu1332
Otu1333	0	0	0	0	0	0	0	0	0	1	0	0	0	0	0	0	31	0	0	0	0	0	0	34	0	0	0	4	0	0	0	0	0	0	0	0	0	11	0	0	0	0	0	0	0	0	0	0	Otu1333
Otu1334	0	0	0	0	0	0	0	0	0	0	0	0	0	0	0	0	0	11	0	39	0	0	0	0	0	0	0	0	0	0	0	0	13	0	0	0	0	0	0	0	0	0	0	0	0	0	0	0	Otu1334
Otu1335	0	0	0	0	0	0	0	0	0	0	0	0	0	0	0	0	0	0	0	73	0	0	0	0	0	0	0	0	0	0	0	0	0	0	0	0	0	0	0	0	0	0	0	0	0	0	0	0	Otu1335
Otu1336	0	0	0	0	0	0	0	0	0	0	0	0	0	0	0	0	0	0	0	0	0	44	0	0	0	1	0	4	0	0	0	0	0	0	0	0	0	6	4	0	0	12	0	0	0	0	0	4	Otu1336
Otu1337	0	0	0	0	0	0	0	0	0	0	0	0	0	0	0	0	0	0	0	0	0	0	0	0	0	6	0	0	0	16	0	0	0	0	0	0	0	0	0	21	0	0	0	53	0	0	0	0	Otu1337
Otu1338	0	75	0	1	0	0	0	0	0	0	0	0	0	0	0	0	0	0	0	8	0	0	0	0	0	0	0	10	0	0	0	0	0	0	0	0	0	0	0	0	0	0	0	0	0	0	0	0	Otu1338
Otu1339	0	70	0	13	0	0	0	0	0	0	0	0	0	0	0	0	0	0	0	0	0	0	0	0	0	0	0	0	0	0	0	0	0	0	1	0	0	0	0	0	0	0	0	0	0	0	0	0	Otu1339
Otu1340	0	0	7	0	3	5	5	0	0	0	0	2	1	0	0	0	0	0	0	0	1	2	0	5	0	0	0	7	0	0	0	0	2	0	0	25	3	11	0	0	0	0	0	0	0	0	0	0	Otu1340
Otu1341	0	0	0	69	0	0	0	0	0	0	0	0	0	0	0	0	0	0	0	0	0	0	0	0	0	0	0	0	0	0	0	0	0	0	0	0	0	0	0	0	0	0	0	0	0	0	0	0	Otu1341
Otu1342	0	0	0	4	1	4	0	0	0	0	0	0	0	0	0	0	0	0	0	12	0	2	0	7	0	0	0	2	0	0	0	0	2	0	0	19	1	22	7	3	0	0	0	3	0	0	0	0	Otu1342
Otu1343	0	0	0	47	2	0	0	0	0	0	1	0	0	0	0	3	0	0	0	0	0	0	1	0	0	0	0	0	0	1	0	0	0	0	0	0	0	18	0	8	0	0	1	0	0	0	0	3	Otu1343
Otu1344	0	0	0	0	1	3	0	0	0	0	0	2	0	4	0	1	0	0	0	0	2	8	0	26	0	0	0	19	0	0	0	0	0	0	0	9	3	0	1	2	0	14	0	0	0	0	0	2	Otu1344
Otu1345	0	0	0	0	2	10	0	0	0	0	0	0	0	0	0	0	0	0	0	0	1	0	1	3	0	0	0	0	0	0	0	0	0	0	0	0	1	46	0	40	0	0	0	6	0	0	0	0	Otu1345
Otu1346	0	0	0	0	0	3	0	0	0	3	0	0	0	1	0	2	0	0	0	0	0	0	0	19	0	2	1	0	0	6	0	0	0	0	0	0	0	4	9	2	0	14	0	10	0	0	0	3	Otu1346
Otu1347	0	0	0	0	0	4	0	0	0	0	0	0	0	6	0	2	0	0	0	0	0	0	0	7	0	0	0	0	0	4	0	0	0	0	0	41	0	21	4	1	0	5	0	3	0	0	0	0	Otu1347
Otu1348	0	0	0	0	2	0	1	0	1	0	1	0	0	8	0	3	0	0	0	0	4	13	0	0	1	0	0	19	0	0	0	0	0	0	0	0	0	14	0	3	0	11	0	1	0	8	0	1	Otu1348
Otu1349	0	0	0	0	0	0	0	0	2	1	3	2	4	5	2	13	0	0	0	0	0	2	0	10	0	0	0	0	0	3	1	0	0	0	0	0	0	2	1	1	4	0	1	3	0	5	0	14	Otu1349
Otu1350	0	0	0	0	0	0	0	0	0	19	0	0	0	2	0	7	0	0	0	0	0	0	0	0	0	4	0	0	0	17	0	0	0	0	0	0	0	0	3	0	0	28	0	8	0	5	0	0	Otu1350
Otu1351	0	0	0	0	0	0	0	0	0	7	0	0	0	0	0	0	0	0	0	0	0	0	0	24	0	0	0	0	0	0	0	0	0	0	0	0	0	0	31	12	0	0	1	15	0	0	0	0	Otu1351
Otu1352	0	0	0	0	0	0	0	0	0	3	0	0	0	0	0	1	0	0	0	0	0	5	0	19	0	0	0	0	0	0	0	0	0	0	0	9	0	3	5	8	0	2	0	2	0	2	0	8	Otu1352
Otu1353	0	0	0	0	0	0	0	0	0	3	0	3	0	1	0	0	0	0	0	0	0	7	0	6	0	0	0	0	0	4	0	0	0	0	0	0	0	0	12	6	0	19	0	6	0	1	1	1	Otu1353
Otu1354	0	0	0	0	0	0	0	0	0	0	0	0	0	7	0	0	0	13	0	0	0	0	0	13	0	0	0	0	0	0	0	0	0	0	0	49	0	0	0	0	0	0	0	0	0	0	0	0	Otu1354
Otu1355	0	0	0	0	0	0	0	0	0	0	0	0	0	0	0	0	0	0	0	71	0	0	0	0	0	0	0	0	0	0	0	0	0	0	0	0	0	0	0	0	0	0	0	0	0	0	0	0	Otu1355
Otu1356	0	0	0	0	0	0	0	0	0	0	0	0	0	0	0	0	0	0	0	44	0	8	0	0	0	0	0	12	0	0	0	0	0	0	0	0	0	0	0	0	0	0	0	0	0	0	0	0	Otu1356
Otu1357	0	0	0	0	0	0	0	0	0	0	0	0	0	0	1	0	0	0	0	14	0	6	0	23	0	0	0	6	0	0	0	0	0	0	0	30	0	11	0	5	0	0	0	0	0	0	0	4	Otu1357
Otu1358	0	0	0	0	0	0	0	0	3	0	4	0	2	0	1	0	0	0	1	0	0	0	0	0	1	0	354	0	0	0	9	0	0	0	0	0	0	0	0	0	32	0	4	0	0	0	0	0	Otu1358
Otu1359	163	0	0	0	0	0	0	0	0	0	0	0	0	0	0	0	0	0	0	0	0	0	0	0	0	0	0	0	0	0	0	0	0	0	0	0	0	0	0	0	0	0	0	0	0	0	0	0	Otu1359
Otu1360	85	0	0	0	0	0	0	0	0	0	0	0	0	0	0	0	0	0	0	0	0	0	0	0	0	0	0	0	0	0	0	0	0	0	0	0	0	0	0	0	0	0	0	0	0	0	0	0	Otu1360
Otu1361	0	71	0	0	0	0	0	0	0	0	0	0	0	0	0	0	0	0	0	0	0	0	0	0	0	0	0	0	0	0	0	0	0	0	0	0	0	0	0	0	0	0	0	0	0	0	0	0	Otu1361
Otu1362	0	0	6	8	0	0	0	0	0	0	0	0	0	0	0	0	0	0	50	0	0	0	0	0	0	0	0	0	0	0	0	0	0	0	0	0	0	0	0	0	0	0	0	0	0	0	0	0	Otu1362
Otu1363	0	0	6	15	3	0	4	0	0	0	0	0	0	0	0	0	0	6	0	28	2	0	0	12	0	0	0	4	0	0	0	0	0	0	0	0	0	1	0	0	0	0	0	0	0	0	0	0	Otu1363
Otu1364	0	0	0	70	0	0	0	0	0	0	0	0	0	0	0	0	0	0	0	0	0	0	0	0	0	0	0	0	0	0	0	0	0	0	0	0	0	0	0	0	0	0	0	0	0	0	0	1	Otu1364
Otu1365	0	0	0	27	0	0	0	0	0	0	0	0	0	0	0	0	33	2	0	27	0	0	0	0	0	0	0	0	0	0	0	0	0	0	0	0	0	0	0	0	0	0	0	0	0	0	0	0	Otu1365
Otu1366	0	0	0	0	5	18	2	0	1	0	2	20	3	1	0	0	0	0	0	0	0	0	0	2	11	2	0	9	0	4	0	0	0	0	0	0	2	22	0	1	0	5	3	0	0	0	3	0	Otu1366
Otu1367	0	0	0	0	25	0	0	0	0	0	0	0	0	0	0	0	0	0	0	0	45	0	0	0	0	0	0	0	0	0	0	0	0	0	0	0	57	0	0	0	0	0	0	0	0	0	0	0	Otu1367
Otu1368	0	0	0	0	51	0	0	0	0	0	0	0	0	0	0	0	0	0	0	0	57	0	0	0	0	0	0	0	0	0	0	0	0	0	0	0	48	0	0	0	0	0	0	0	0	0	0	0	Otu1368
Otu1369	0	0	0	0	0	6	0	0	0	0	0	0	0	0	0	0	0	0	0	0	0	0	0	20	0	1	0	0	0	0	0	0	0	0	0	0	0	20	0	28	0	0	0	0	0	0	0	0	Otu1369
Otu1370	0	0	0	0	0	15	0	0	0	0	0	0	0	9	0	2	0	0	0	0	0	0	0	25	0	0	0	0	0	0	0	0	0	0	0	0	0	0	0	15	0	9	0	0	0	0	0	0	Otu1370
Otu1371	0	0	0	0	0	49	0	0	0	10	0	7	0	7	0	0	0	0	0	0	0	0	0	0	0	0	0	0	0	0	0	0	0	0	0	0	0	0	0	0	0	12	0	0	0	3	0	10	Otu1371
Otu1372	0	0	0	0	0	0	0	0	0	3	0	0	0	8	0	6	0	0	0	0	0	0	0	0	0	0	0	0	0	7	0	0	0	0	0	0	0	0	6	0	0	2	0	1	0	13	0	12	Otu1372
Otu1373	0	0	0	0	1	0	0	0	0	5	0	3	0	3	0	0	0	0	0	0	0	0	0	0	0	1	0	0	0	1	0	0	0	0	0	0	0	0	8	7	0	33	0	14	0	2	0	4	Otu1373
Otu1374	0	0	0	0	0	0	0	0	0	5	0	0	0	0	0	0	0	0	0	0	0	0	0	0	0	0	0	11	0	0	0	0	0	0	0	0	0	36	0	13	0	0	0	3	0	1	0	0	Otu1374
Otu1375	0	0	0	0	0	0	0	0	0	0	0	4	0	3	0	1	0	0	0	0	1	0	0	0	0	0	0	5	0	6	0	0	0	0	0	0	2	8	14	0	0	22	0	0	0	3	0	0	Otu1375
Otu1376	0	0	0	0	0	0	0	0	0	0	0	0	0	0	0	0	106	0	0	0	0	0	0	0	0	0	0	0	0	0	0	0	1	0	1	0	0	0	0	0	0	0	0	0	0	0	0	0	Otu1376
Otu1377	0	0	0	0	0	0	0	0	0	0	0	0	0	0	0	0	0	0	0	29	0	0	0	0	0	0	0	0	0	0	0	0	0	0	0	59	2	0	3	0	0	0	0	2	0	0	0	0	Otu1377
Otu1378	0	0	0	0	0	0	0	0	0	0	0	0	0	0	0	0	0	0	0	0	1	4	0	19	0	0	0	0	0	0	0	0	0	0	0	26	2	12	0	12	0	0	0	0	0	0	0	0	Otu1378
Otu1379	0	0	9	0	9	0	0	0	0	0	0	0	0	0	0	0	0	0	0	0	2	0	0	0	0	0	0	1	0	0	0	0	0	0	1	36	4	7	0	0	0	0	0	0	0	0	0	0	Otu1379
Otu1380	0	0	68	1	0	0	0	0	0	0	0	0	0	0	0	0	0	0	0	0	0	0	0	0	0	0	0	0	0	0	0	0	0	0	0	0	0	0	0	0	0	0	0	0	0	0	0	0	Otu1380
Otu1381	0	0	11	0	0	0	0	0	0	0	0	0	0	0	0	0	0	0	59	0	0	0	0	0	0	0	0	0	0	0	0	0	0	0	0	0	0	7	0	0	0	0	0	0	0	0	0	0	Otu1381
Otu1382	0	0	0	66	1	0	0	0	0	0	0	0	0	2	0	0	0	0	0	0	0	0	0	0	0	0	0	6	0	0	0	0	0	0	0	0	0	0	0	0	0	2	0	2	0	0	0	4	Otu1382
Otu1383	0	0	0	0	1	9	8	0	0	0	0	0	1	0	5	0	0	0	0	0	0	6	2	0	1	0	0	0	0	0	0	0	0	0	0	0	4	0	0	0	0	30	0	0	0	0	1	0	Otu1383
Otu1384	0	0	0	0	0	6	0	0	0	0	0	3	0	0	0	0	0	0	0	0	0	0	0	0	0	3	0	0	0	3	0	0	0	0	0	0	0	14	1	0	0	16	0	9	0	8	0	4	Otu1384
Otu1385	0	0	1	0	0	5	0	0	0	0	0	2	0	0	0	1	0	0	0	0	0	15	1	0	0	0	0	1	0	0	0	0	0	0	0	20	3	7	0	11	0	2	0	4	0	2	0	1	Otu1385
Otu1386	0	0	0	0	1	5	0	0	0	0	0	0	0	0	0	0	0	0	0	8	0	0	0	14	0	0	0	0	0	0	0	0	0	0	0	28	0	2	0	8	0	3	0	0	0	0	0	0	Otu1386
Otu1387	0	0	0	0	0	4	0	0	0	1	0	0	0	2	0	1	0	0	0	0	0	0	0	23	0	0	0	8	0	0	0	0	0	0	0	1	0	7	7	7	0	12	0	3	0	0	0	0	Otu1387
Otu1388	0	0	0	0	0	10	0	0	0	0	0	0	0	0	0	0	0	0	0	0	0	0	0	30	0	0	0	0	0	0	0	0	0	0	0	0	0	40	0	3	0	0	0	1	0	0	0	0	Otu1388
Otu1389	0	0	0	0	0	0	79	0	0	0	0	0	0	0	0	0	0	0	0	0	0	0	0	0	0	0	0	0	0	0	0	0	0	0	0	0	0	0	0	0	0	0	0	0	0	0	0	0	Otu1389
Otu1390	0	0	0	0	0	0	0	0	0	13	0	6	0	6	0	2	0	0	0	0	0	0	0	0	0	1	0	0	0	5	0	0	0	0	0	0	0	1	7	0	0	23	0	2	0	5	0	5	Otu1390
Otu1391	0	0	0	0	0	0	0	0	0	10	0	3	0	6	0	11	0	0	0	0	0	0	0	0	0	0	0	0	0	15	0	0	0	0	0	0	0	0	0	0	0	15	0	1	0	6	0	5	Otu1391
Otu1392	0	0	0	0	0	0	0	0	0	7	0	0	0	5	0	1	0	0	0	0	0	3	0	0	0	1	0	5	0	6	0	0	0	0	0	0	0	0	17	0	0	52	0	10	0	4	0	0	Otu1392
Otu1393	0	0	0	0	0	0	0	0	0	0	0	0	0	139	0	0	0	0	0	0	0	0	0	0	2	0	0	0	0	0	0	0	0	0	0	0	0	0	0	0	0	0	5	0	0	0	0	0	Otu1393
Otu1394	0	0	0	0	0	0	0	0	0	0	0	0	0	6	0	9	0	0	0	0	0	0	0	13	0	1	0	0	0	6	0	0	0	0	0	0	0	24	0	0	0	9	0	3	0	0	0	8	Otu1394
Otu1395	0	0	0	0	0	0	0	0	0	0	0	0	0	0	0	0	130	4	0	0	0	0	0	0	0	0	0	0	0	0	0	0	0	0	0	0	0	0	0	0	0	0	0	0	0	0	0	0	Otu1395
Otu1396	0	0	0	0	0	0	0	0	0	0	0	0	0	0	0	0	0	0	0	67	0	0	0	0	0	0	0	0	0	0	0	0	0	0	0	0	0	0	0	0	0	0	0	0	0	0	0	0	Otu1396
Otu1397	0	0	0	0	0	0	0	0	0	0	0	0	0	0	0	0	0	0	0	0	0	0	75	1	0	0	0	0	0	0	0	0	0	0	0	0	0	0	0	3	0	0	0	0	0	0	0	0	Otu1397
Otu1398	0	0	0	0	0	0	0	0	0	2	0	0	0	0	0	1	0	0	0	0	0	0	0	76	0	0	0	1	0	0	0	0	0	0	0	0	0	0	2	1	0	4	0	0	0	0	0	0	Otu1398
Otu1399	0	0	0	0	0	3	1	0	0	2	3	1	0	0	0	0	0	0	0	0	0	0	0	10	1	29	1	0	0	0	0	0	0	0	0	0	0	0	29	2	0	14	0	51	0	9	0	0	Otu1399
Otu1400	0	0	5	48	0	0	0	0	0	0	0	0	0	1	0	0	0	0	0	0	0	0	0	0	0	0	0	0	0	0	0	0	0	0	1	12	0	0	0	0	0	0	0	0	0	0	0	0	Otu1400
Otu1401	0	0	4	0	16	0	0	0	0	0	0	0	0	0	0	0	0	0	0	0	9	0	0	0	0	0	0	16	0	0	0	0	0	0	0	0	21	11	0	0	0	0	0	0	0	0	0	0	Otu1401
Otu1402	0	0	0	0	34	0	0	0	0	0	0	0	0	0	0	0	0	0	0	0	40	0	0	0	0	0	0	0	0	0	0	0	0	0	0	0	20	0	0	0	0	0	0	0	0	0	0	0	Otu1402
Otu1403	0	0	0	0	0	10	0	0	0	0	0	0	0	1	0	0	0	0	0	0	0	0	0	2	0	0	0	0	0	12	0	0	0	0	0	0	0	1	10	9	0	16	0	7	0	3	0	4	Otu1403
Otu1404	0	0	0	0	0	10	0	0	0	8	0	2	0	4	0	0	0	0	0	0	0	0	0	0	0	0	0	0	0	5	0	1	0	0	0	0	0	0	4	19	0	7	0	0	0	0	0	14	Otu1404
Otu1405	0	0	0	0	0	0	1	0	0	4	0	11	0	8	0	2	0	0	0	0	0	0	0	0	0	0	0	0	0	0	0	0	0	0	0	0	0	0	0	14	0	0	0	21	0	0	0	39	Otu1405
Otu1406	0	0	0	0	0	0	0	0	4	0	3	0	0	50	6	0	0	0	0	0	0	0	0	0	0	6	0	0	0	0	0	0	0	0	0	0	0	0	0	0	12	0	0	0	0	0	0	0	Otu1406
Otu1407	0	0	0	0	0	0	0	0	0	2	0	0	0	1	0	10	0	0	0	0	0	0	0	0	0	0	0	0	0	0	0	0	0	0	0	0	0	5	17	11	0	3	0	7	0	0	0	12	Otu1407
Otu1408	0	0	0	0	0	0	0	0	0	4	0	0	0	0	0	2	0	0	0	0	0	0	0	0	0	0	0	0	0	0	0	0	0	0	0	0	0	0	22	46	0	0	0	0	0	0	0	0	Otu1408
Otu1409	0	0	0	0	0	0	1	0	0	5	0	2	0	5	0	4	0	0	0	0	1	0	0	9	0	1	0	0	0	9	0	0	0	0	0	0	0	9	4	3	0	8	0	3	0	6	0	9	Otu1409
Otu1410	0	0	0	0	0	0	0	0	0	0	0	0	0	0	0	3	0	0	0	0	0	0	0	32	0	1	0	0	0	0	0	0	0	0	0	0	0	0	0	11	0	20	0	4	0	0	0	0	Otu1410
Otu1411	0	0	0	0	0	0	0	0	0	0	0	0	0	0	0	0	0	0	0	0	0	0	108	0	0	0	0	0	0	0	0	0	0	0	0	0	0	0	0	2	0	0	0	0	0	0	0	0	Otu1411
Otu1412	0	0	0	0	0	0	0	0	0	0	0	0	0	0	0	0	0	0	0	0	0	0	0	0	0	0	0	4	0	0	0	0	0	0	0	71	0	0	0	0	0	0	0	0	0	0	0	0	Otu1412
Otu1413	0	0	0	0	0	0	0	0	3	0	1	0	1	0	1	0	0	0	0	0	0	0	0	0	0	0	0	0	0	0	0	0	0	0	0	0	0	0	0	0	10	0	74	0	0	0	0	0	Otu1413
Otu1414	0	0	8	0	0	0	40	0	0	0	0	0	4	0	15	8	0	0	0	0	0	0	3	0	0	0	0	0	0	0	0	0	0	0	0	0	0	0	0	0	8	0	1	0	0	0	4	0	Otu1414
Otu1415	0	0	0	66	0	0	0	0	0	0	0	0	0	0	0	0	0	0	0	0	0	0	0	0	0	0	0	0	0	0	0	0	0	0	1	0	0	0	0	0	0	0	0	0	0	0	0	0	Otu1415
Otu1416	0	0	0	46	0	3	0	0	0	0	0	0	0	0	0	0	0	0	0	0	0	5	0	22	0	0	0	0	0	0	0	0	0	0	0	0	0	5	0	4	0	0	0	0	0	0	0	0	Otu1416
Otu1418	0	0	0	0	5	0	3	0	0	0	0	0	0	1	0	0	0	0	0	0	4	12	0	0	0	0	0	2	0	0	0	0	0	0	0	26	6	14	0	0	0	0	0	0	0	0	0	0	Otu1418
Otu1419	0	0	0	0	0	22	0	0	0	0	0	0	0	0	0	0	0	0	0	0	3	2	0	21	0	1	0	7	0	0	0	0	0	0	0	0	0	19	0	7	0	0	0	0	0	0	0	0	Otu1419
Otu1420	0	0	0	0	0	10	0	0	0	0	0	0	0	4	0	2	0	0	0	0	0	0	0	2	0	0	0	0	0	5	0	0	0	0	0	35	0	2	4	5	0	9	0	1	0	0	0	3	Otu1420
Otu1421	0	0	0	0	0	16	5	0	0	0	0	0	0	0	0	0	0	0	0	0	0	0	0	32	0	0	0	0	0	0	0	0	0	0	0	0	0	7	0	18	0	0	0	0	0	0	0	0	Otu1421
Otu1422	0	0	0	0	0	0	93	0	0	0	0	0	0	0	0	0	0	0	0	0	0	0	1	0	0	0	0	0	0	0	0	0	0	0	0	0	0	0	0	0	0	0	0	0	0	0	0	0	Otu1422
Otu1423	0	0	0	0	0	0	0	0	1	0	0	0	0	2	0	0	0	0	0	0	1	0	0	0	0	0	0	4	0	0	0	0	0	0	0	0	1	41	0	2	0	10	0	0	0	0	0	0	Otu1423
Otu1424	0	0	0	0	0	0	0	0	0	3	0	0	0	9	0	8	0	0	0	0	0	0	1	0	0	3	0	0	0	11	0	0	0	0	0	0	0	0	0	0	0	12	0	9	0	0	0	10	Otu1424
Otu1425	0	0	0	0	0	0	0	0	0	3	4	17	0	5	0	1	0	0	0	0	0	0	0	0	0	1	0	0	0	4	0	0	0	0	0	0	0	0	12	0	0	24	0	6	0	3	3	2	Otu1425
Otu1426	0	0	0	0	0	0	0	0	0	5	0	8	0	9	0	10	0	0	0	0	0	0	0	0	0	0	0	0	0	16	0	0	0	0	0	0	0	0	14	0	0	8	0	0	0	4	0	7	Otu1426
Otu1427	0	0	0	0	0	0	0	0	0	12	0	5	0	6	0	12	0	0	0	0	0	0	0	0	0	0	0	0	0	11	0	0	0	0	0	0	0	10	0	0	0	8	0	1	0	0	0	5	Otu1427
Otu1428	0	0	0	0	0	0	0	0	0	2	1	5	0	0	0	2	0	0	0	0	0	0	1	11	0	1	0	0	0	0	0	0	0	0	0	0	0	0	21	2	0	0	0	19	0	0	0	0	Otu1428
Otu1429	0	0	0	0	0	0	0	0	0	0	8	0	16	0	0	0	0	0	0	0	0	0	0	0	0	0	0	0	0	0	0	0	0	0	0	0	0	0	0	0	0	0	36	0	0	0	0	0	Otu1429
Otu1430	0	0	0	0	0	1	0	0	0	0	0	0	0	0	0	2	0	0	0	0	0	3	0	12	0	0	0	0	0	0	0	0	0	0	0	13	0	5	0	5	0	0	0	3	0	2	0	23	Otu1430
Otu1431	0	0	0	0	0	0	0	0	0	0	0	0	0	0	0	0	64	0	0	0	0	0	0	0	0	0	0	0	0	0	0	0	0	0	0	0	0	0	0	0	0	0	0	0	0	0	0	0	Otu1431
Otu1432	0	0	0	0	0	0	0	0	0	0	0	0	0	0	0	0	0	0	0	0	1	16	0	8	0	0	0	0	0	0	0	0	0	0	0	0	0	57	0	0	0	0	0	0	0	0	0	0	Otu1432
Otu1433	0	0	0	0	0	0	0	0	0	0	0	0	0	0	0	0	0	0	0	0	0	0	0	0	0	0	0	0	0	0	0	0	0	0	0	0	92	0	0	0	0	0	0	0	0	0	0	0	Otu1433
Otu1434	0	0	0	0	0	0	0	0	0	0	1	0	0	0	0	0	0	0	0	0	0	0	0	0	0	0	0	0	0	0	0	0	0	0	0	0	0	0	0	0	0	0	56	0	0	0	0	0	Otu1434
Otu1435	0	80	0	0	0	0	0	0	0	0	0	0	0	0	0	0	0	0	0	0	0	0	0	0	0	0	0	0	0	0	0	0	0	0	0	0	0	0	0	0	0	0	0	0	0	0	0	0	Otu1435
Otu1436	0	70	0	0	0	0	0	0	0	0	0	0	0	0	0	0	0	0	0	0	0	0	0	0	0	0	0	0	0	0	0	0	0	0	0	0	0	0	0	0	0	0	0	0	0	0	0	0	Otu1436
Otu1437	0	0	5	0	0	0	0	0	0	2	0	9	1	0	0	0	0	0	0	0	0	0	0	0	0	0	1	0	0	2	0	0	0	0	0	0	0	0	22	0	1	22	5	7	0	4	1	0	Otu1437
Otu1438	0	0	26	8	2	0	0	0	0	0	0	0	0	0	1	0	0	0	0	0	0	3	0	12	0	0	0	0	0	0	0	0	0	0	2	0	6	0	0	0	0	0	0	0	0	0	0	0	Otu1438
Otu1439	0	0	0	37	0	0	0	0	0	0	0	0	0	0	0	0	0	8	0	19	0	0	0	0	0	0	0	0	0	0	0	0	2	0	0	0	0	0	0	0	0	0	0	0	0	0	0	0	Otu1439
Otu1440	0	0	0	0	1	0	0	0	0	0	0	0	0	4	0	0	0	0	0	0	1	2	1	4	0	0	0	22	0	7	0	0	0	0	0	0	0	21	7	0	0	0	0	1	0	0	0	0	Otu1440
Otu1441	0	0	0	0	1	16	0	0	0	0	0	0	0	0	0	4	0	0	0	0	0	0	0	46	0	1	0	0	0	8	0	0	0	0	0	0	0	0	0	0	0	0	0	0	0	0	0	0	Otu1441
Otu1442	0	0	0	0	0	6	0	0	0	1	0	0	0	0	0	0	0	0	0	0	0	7	0	15	0	1	0	6	0	0	0	0	0	0	0	0	1	11	0	16	0	1	0	6	0	0	0	3	Otu1442
Otu1443	0	0	0	0	0	10	0	0	0	0	0	0	0	0	0	0	0	0	0	0	0	0	0	24	0	0	0	0	0	0	0	0	0	0	0	0	0	11	0	10	0	20	0	0	0	0	0	0	Otu1443
Otu1444	0	0	0	0	0	7	0	0	0	0	0	5	0	0	0	0	0	0	0	0	0	0	0	0	0	0	0	17	0	0	0	0	0	0	0	0	1	11	0	9	0	4	0	7	0	2	0	3	Otu1444
Otu1445	0	0	0	0	0	9	0	0	0	0	0	2	0	7	0	1	0	0	0	16	0	0	0	10	0	1	0	2	0	3	0	0	0	0	0	0	0	4	2	3	0	12	0	1	0	1	0	8	Otu1445
Otu1446	0	0	0	0	0	2	0	0	0	0	0	2	0	0	0	1	0	0	0	0	0	0	0	18	0	0	0	2	0	3	0	0	0	0	0	0	0	0	6	16	0	0	0	2	0	0	0	5	Otu1446
Otu1447	0	0	0	0	0	0	1	0	0	0	0	0	0	0	0	0	0	0	0	0	0	0	130	0	0	0	0	0	0	0	0	0	0	0	0	0	0	0	0	0	0	0	0	0	0	0	0	0	Otu1447
Otu1448	0	0	0	0	0	0	0	0	13	0	0	0	0	0	0	0	0	0	0	0	0	0	0	0	0	0	0	0	0	0	12	0	0	0	0	0	0	0	0	0	2	0	1	0	0	0	40	0	Otu1448
Otu1449	0	0	0	0	0	0	0	0	0	8	0	0	0	0	0	0	0	0	0	0	0	0	0	0	0	0	0	0	0	0	0	1	0	0	0	0	0	8	2	1	0	0	0	26	0	0	0	17	Otu1449
Otu1450	0	0	0	0	0	0	0	0	0	1	0	0	0	8	0	0	0	0	0	0	0	0	0	9	0	0	0	0	0	4	0	0	0	0	0	43	0	7	0	0	0	2	0	3	0	3	0	1	Otu1450
Otu1451	0	0	0	0	0	0	0	0	0	6	0	0	1	8	0	0	0	0	0	0	0	0	0	0	0	5	0	0	0	2	0	0	0	0	0	0	0	0	0	0	0	46	0	4	0	0	0	8	Otu1451
Otu1452	0	0	0	0	0	0	0	0	0	3	0	0	0	3	0	10	0	0	0	0	0	0	0	0	0	1	0	0	0	4	0	1	0	0	0	0	0	0	10	0	0	6	0	8	0	0	0	26	Otu1452
Otu1453	0	0	0	0	0	0	0	0	0	0	0	0	0	0	0	0	0	0	0	49	0	0	2	11	0	0	0	0	0	0	0	0	0	0	0	0	0	16	0	0	0	0	0	0	0	0	0	0	Otu1453
Otu1454	0	0	0	0	1	0	0	0	0	0	0	0	0	0	0	0	0	0	0	0	0	0	0	46	0	0	0	0	0	0	0	0	0	0	0	7	0	0	0	14	0	0	0	0	0	0	0	0	Otu1454
Otu1455	0	0	0	0	0	0	0	0	0	0	0	0	0	0	0	0	0	0	0	0	1	0	0	0	3	0	0	0	0	0	0	0	0	0	0	71	0	0	0	0	0	0	0	0	0	0	0	0	Otu1455
Otu1456	0	0	0	0	0	0	0	0	0	0	0	0	0	0	0	0	0	0	0	0	0	0	0	0	0	0	0	12	0	0	0	0	0	0	0	0	0	0	0	55	0	0	0	8	0	0	0	0	Otu1456
Otu1457	0	0	0	0	0	0	0	0	0	0	0	0	0	0	0	2	0	0	0	0	0	0	0	0	0	0	0	0	0	0	0	0	0	0	0	0	0	0	0	1	0	56	0	19	0	0	0	6	Otu1457
Otu1458	0	0	28	0	0	0	0	0	0	0	0	0	0	0	0	0	0	47	0	0	0	0	0	0	0	0	0	0	0	0	0	0	0	0	0	0	0	0	0	0	0	0	0	0	0	0	0	0	Otu1458
Otu1459	0	0	3	42	0	0	0	0	0	0	0	0	0	0	0	0	12	0	0	0	0	0	0	0	0	0	0	0	0	0	0	0	9	0	1	0	0	0	0	0	0	0	0	0	0	0	0	0	Otu1459
Otu1460	0	0	0	20	0	6	0	0	0	6	0	0	0	4	0	6	0	0	0	0	0	4	0	0	0	0	0	0	0	17	0	0	0	0	0	29	0	2	11	6	0	1	0	7	0	4	0	3	Otu1460
Otu1461	0	0	0	52	0	0	0	0	0	1	0	0	0	0	0	0	0	0	0	0	0	0	0	0	0	0	0	0	0	0	0	0	0	0	0	0	0	0	0	4	0	0	0	0	0	0	0	2	Otu1461
Otu1462	0	0	0	0	4	0	10	0	0	0	0	0	0	7	0	0	0	7	0	0	2	16	0	0	1	0	0	6	0	4	0	0	0	0	0	0	4	0	0	0	0	0	0	0	0	1	2	0	Otu1462
Otu1463	0	0	0	0	1	0	0	0	0	0	0	0	0	8	0	6	0	0	0	0	0	0	0	20	0	0	0	0	0	7	0	0	0	0	3	0	0	0	0	17	0	0	0	0	0	0	0	0	Otu1463
Otu1464	0	0	0	0	0	2	0	0	0	0	0	0	0	0	0	0	0	0	0	0	0	10	0	6	0	1	0	8	0	0	0	0	0	0	0	3	0	17	3	3	0	0	0	1	0	0	0	0	Otu1464
Otu1465	0	0	0	0	0	15	0	0	0	0	0	0	0	0	0	0	0	0	0	0	0	5	0	23	0	2	0	0	0	0	0	0	0	0	0	0	0	0	0	11	0	0	0	2	0	0	0	8	Otu1465
Otu1466	0	0	0	0	1	10	0	0	0	0	0	0	0	0	0	0	0	0	0	0	1	14	0	0	0	0	0	2	0	0	0	0	0	0	0	0	0	8	9	12	0	0	0	2	0	0	0	0	Otu1466
Otu1467	0	0	1	0	1	0	3	0	0	1	0	1	0	2	0	1	0	0	0	20	0	0	0	11	0	1	0	0	0	3	0	0	0	0	0	13	0	9	2	5	0	2	0	0	0	0	0	11	Otu1467
Otu1468	0	0	0	0	0	0	0	0	0	13	1	4	0	0	0	6	0	0	0	0	0	0	0	0	0	2	0	0	0	4	0	0	0	0	0	0	0	0	11	0	0	20	0	3	0	0	0	1	Otu1468
Otu1469	0	0	0	0	0	0	0	0	0	10	0	3	0	0	0	0	0	0	0	0	1	0	0	0	0	0	0	0	0	5	0	0	0	0	0	0	1	31	8	0	0	0	0	1	0	0	0	2	Otu1469
Otu1470	0	0	0	0	0	0	0	0	0	4	0	2	0	6	2	0	0	0	0	0	0	3	0	0	0	1	0	0	0	4	0	0	0	0	0	0	0	11	8	0	0	12	0	3	0	2	0	0	Otu1470
Otu1471	0	0	0	0	0	0	1	0	0	0	0	5	0	9	0	12	0	0	0	0	0	0	0	0	0	0	0	0	0	9	0	0	0	0	0	0	0	0	11	0	0	7	1	7	0	0	0	6	Otu1471
Otu1472	0	0	0	0	0	0	0	0	0	1	0	0	0	0	0	0	0	0	0	0	0	3	0	33	0	0	0	7	0	0	0	0	0	0	0	0	0	9	0	12	0	0	0	1	0	2	0	0	Otu1472
Otu1473	0	0	0	0	0	0	0	0	0	0	0	0	0	0	0	0	0	0	0	0	0	0	69	0	0	0	0	0	0	0	0	0	0	0	0	0	0	0	0	0	0	0	0	0	0	0	0	0	Otu1473
Otu1474	0	0	1	47	0	0	0	0	0	0	0	0	0	0	0	0	0	0	0	17	0	0	0	0	0	0	0	0	0	0	0	0	0	0	0	0	0	0	0	0	0	0	0	0	0	0	0	0	Otu1474
Otu1475	0	0	0	73	0	0	0	0	0	0	0	0	0	0	0	0	0	0	0	0	0	0	0	0	0	0	0	0	0	0	0	0	0	0	0	0	0	0	0	0	0	0	0	0	0	0	0	0	Otu1475
Otu1476	0	0	0	0	57	0	0	0	0	0	0	0	0	0	0	0	0	0	0	0	32	0	0	0	0	0	0	0	0	0	0	0	0	0	0	0	19	0	0	0	0	0	0	0	0	0	0	0	Otu1476
Otu1478	0	0	0	0	2	0	0	0	0	0	0	0	0	0	0	0	0	0	0	0	0	7	0	41	0	0	0	0	0	0	0	0	0	0	0	0	0	0	0	12	0	6	0	0	0	0	0	0	Otu1478
Otu1480	0	0	0	0	0	5	0	0	0	0	0	4	0	6	0	1	0	0	0	0	1	0	0	24	0	1	0	0	0	1	0	0	0	0	0	0	0	0	10	13	0	0	0	4	0	0	0	1	Otu1480
Otu1481	0	0	0	0	0	3	0	0	0	4	0	6	0	0	0	0	0	0	0	0	0	6	0	1	0	4	0	2	0	2	0	0	0	0	0	0	1	21	7	4	0	7	0	3	0	0	0	1	Otu1481
Otu1482	0	0	0	0	0	4	0	0	0	0	0	0	0	0	0	0	0	0	0	0	0	0	0	23	0	0	0	0	0	0	0	0	0	0	0	0	0	0	0	44	0	0	0	0	0	0	0	0	Otu1482
Otu1483	0	0	0	0	0	4	0	0	0	0	0	4	0	0	0	0	0	0	0	0	0	0	0	0	0	0	0	0	0	0	0	0	0	0	0	0	0	0	4	0	0	50	0	0	0	0	0	3	Otu1483
Otu1484	0	0	0	0	0	8	0	0	0	2	0	3	0	0	0	0	0	0	0	0	0	0	0	19	0	0	0	0	0	0	0	0	0	0	0	0	0	20	20	0	0	0	0	3	0	0	0	0	Otu1484
Otu1485	0	0	0	0	0	12	0	0	0	7	0	0	0	0	0	0	0	0	0	0	0	0	0	0	0	0	0	0	0	0	0	0	0	0	0	42	0	0	0	0	0	3	0	0	0	0	0	0	Otu1485
Otu1486	0	0	0	0	0	0	1	0	0	0	0	0	0	0	0	0	0	0	0	0	1	0	1	0	0	0	0	0	0	0	0	0	0	0	0	0	55	0	0	0	0	0	0	0	0	0	0	0	Otu1486
Otu1487	0	0	0	0	0	0	2	0	0	0	0	0	0	0	0	0	0	0	0	0	1	0	0	11	1	0	0	25	0	0	0	0	0	0	0	0	12	3	0	16	0	0	0	0	0	0	0	0	Otu1487
Otu1488	0	0	0	0	0	0	0	0	0	4	0	1	0	1	0	10	0	0	0	0	0	0	0	0	0	3	0	3	0	0	0	0	0	0	0	0	0	0	4	5	0	15	0	6	0	4	0	10	Otu1488
Otu1489	0	0	0	0	0	0	0	0	0	14	0	0	0	6	0	9	0	0	0	0	0	0	0	0	0	0	0	0	0	0	0	0	0	0	0	0	0	0	0	35	0	0	0	6	0	3	0	0	Otu1489
Otu1490	0	0	0	0	0	0	0	0	0	10	0	5	0	0	0	3	0	0	0	0	0	0	0	10	0	3	0	0	0	0	0	0	0	0	0	0	0	0	11	9	0	6	0	5	0	0	0	0	Otu1490
Otu1491	0	0	0	0	1	0	0	0	0	0	0	4	0	0	0	2	0	0	0	0	0	6	0	10	0	0	0	1	0	0	0	0	0	0	0	0	3	38	6	2	0	0	0	2	0	0	0	0	Otu1491
Otu1492	0	0	0	0	0	0	0	0	0	0	0	0	0	3	0	0	0	0	0	61	0	0	0	0	0	0	0	0	0	0	0	0	0	0	0	0	0	0	0	0	0	0	0	0	0	0	0	0	Otu1492
Otu1493	0	0	0	0	0	0	0	0	0	0	0	0	0	0	0	4	0	0	0	0	0	0	0	19	0	0	0	0	0	7	0	0	0	0	0	0	0	0	0	15	0	3	0	7	0	3	0	3	Otu1493
Otu1494	0	0	0	0	0	0	0	0	0	0	0	0	0	0	0	0	54	0	0	0	0	0	0	0	0	0	0	0	0	0	0	0	5	0	0	0	0	0	0	0	0	0	0	0	0	0	0	0	Otu1494
Otu1495	0	0	0	0	0	0	0	0	0	0	0	0	0	0	0	0	54	0	0	0	0	0	0	0	0	0	0	0	0	0	0	0	0	0	0	0	0	0	0	0	0	0	0	0	0	0	0	0	Otu1495
Otu1496	0	0	0	0	0	0	0	0	0	0	0	0	0	0	0	0	62	0	0	0	0	0	0	0	0	0	0	0	0	0	0	0	0	0	0	0	0	0	0	0	0	0	0	0	0	0	0	0	Otu1496
Otu1497	0	0	0	0	0	0	0	0	0	0	0	0	0	0	0	1	22	0	0	0	0	24	0	4	0	0	0	7	0	3	0	0	3	0	0	0	0	2	0	3	0	6	1	0	0	0	0	10	Otu1497
Otu1498	0	0	0	0	0	0	0	0	0	0	0	0	0	0	0	0	0	0	0	0	0	0	0	46	0	0	0	0	0	0	0	0	0	0	0	0	0	19	0	0	0	0	0	0	0	0	0	0	Otu1498
Otu1499	0	0	0	0	0	0	0	0	0	0	0	0	0	0	0	0	0	0	0	0	0	0	0	34	0	1	0	0	0	0	0	0	0	0	0	0	0	0	17	0	0	0	0	4	0	0	0	8	Otu1499
Otu1500	0	0	0	0	0	0	0	0	0	0	0	0	0	0	0	0	0	0	0	0	0	0	0	54	0	0	0	0	0	0	1	0	0	0	0	0	0	0	3	5	0	0	0	0	0	0	0	0	Otu1500
Otu1501	0	0	0	0	0	0	0	0	0	0	0	0	0	0	0	0	0	0	0	0	0	0	0	0	0	0	79	0	0	0	0	0	0	0	0	0	0	0	0	0	0	0	0	0	0	0	0	0	Otu1501
Otu1502	118	0	0	0	0	0	0	0	0	0	0	0	0	0	0	0	0	0	0	0	0	0	0	0	0	0	0	0	0	0	0	0	0	0	0	0	0	0	0	0	0	0	0	0	0	0	0	0	Otu1502
Otu1503	1	0	13	0	0	0	0	0	0	0	0	0	0	0	0	0	0	54	0	0	0	0	0	0	0	0	0	0	0	0	0	0	0	0	0	0	0	0	0	0	0	0	0	0	0	0	0	0	Otu1503
Otu1504	0	0	6	20	0	0	0	0	0	0	0	0	0	0	0	0	0	0	0	43	0	0	0	0	0	0	0	0	0	0	0	0	0	0	0	0	0	0	0	0	0	0	0	0	0	0	0	0	Otu1504
Otu1505	0	0	26	0	0	0	0	0	0	0	0	0	0	0	0	0	0	5	0	0	0	0	0	0	0	0	0	0	0	0	0	0	2	0	26	0	0	0	0	0	0	0	0	0	0	0	0	0	Otu1505
Otu1506	0	0	0	29	0	0	0	0	0	0	0	0	1	0	0	0	0	0	0	29	0	2	0	0	0	0	0	0	0	4	0	0	2	0	0	0	0	0	0	0	0	0	0	0	0	0	0	0	Otu1506
Otu1507	0	0	0	59	0	0	0	0	0	0	0	0	0	0	0	0	0	0	0	0	0	0	0	0	0	0	0	0	0	0	0	0	0	0	0	0	0	0	0	3	0	0	0	0	0	0	0	0	Otu1507
Otu1508	0	0	0	65	0	0	0	0	0	0	0	0	0	0	0	0	0	0	0	0	0	0	0	0	0	0	0	0	0	0	0	0	0	0	0	0	1	0	0	0	0	0	0	0	0	0	0	0	Otu1508
Otu1509	0	0	0	44	0	0	0	0	0	5	0	0	0	1	0	0	0	0	0	0	0	1	0	1	0	0	0	0	0	1	0	0	0	0	0	0	0	9	0	0	0	5	0	1	0	0	0	0	Otu1509
Otu1510	0	0	0	74	0	0	3	0	0	0	0	0	0	0	0	0	0	0	0	0	0	7	0	0	0	0	0	0	0	0	0	0	0	0	0	0	0	19	0	0	0	0	0	0	0	0	0	0	Otu1510
Otu1511	0	0	0	0	37	0	0	0	0	0	0	0	0	0	0	0	0	0	0	0	56	0	0	0	0	0	0	0	0	0	0	0	0	0	0	0	49	0	0	0	0	0	0	0	0	0	0	0	Otu1511
Otu1512	0	0	0	0	2	0	0	0	0	0	0	0	0	0	0	0	0	0	0	0	0	0	0	0	0	0	0	0	0	0	0	0	0	0	0	50	0	0	0	0	0	0	0	0	0	0	0	1	Otu1512
Otu1513	0	0	0	0	65	0	0	0	0	0	0	0	0	0	0	0	0	0	0	0	59	0	0	0	0	0	0	0	0	0	0	0	0	0	0	0	75	0	0	0	0	0	0	0	0	0	0	0	Otu1513
Otu1514	0	0	0	0	11	1	50	0	0	0	0	0	0	0	0	0	0	0	0	0	0	0	0	0	0	0	0	0	0	0	0	0	0	0	0	0	6	0	0	0	0	0	0	0	0	0	0	0	Otu1514
Otu1515	0	0	0	0	51	0	0	0	0	0	0	0	0	0	0	0	0	0	0	0	72	0	0	0	0	0	0	0	0	0	0	0	0	0	0	0	46	0	0	0	0	0	0	0	0	0	0	0	Otu1515
Otu1517	0	0	0	0	66	0	1	0	0	0	0	0	0	0	0	0	0	0	0	0	59	0	0	0	0	0	0	0	0	0	0	0	0	0	0	0	75	0	0	0	0	0	0	0	0	0	0	0	Otu1517
Otu1518	0	0	0	0	0	8	0	0	0	0	0	4	0	1	0	0	0	0	0	0	1	1	0	0	0	0	0	0	0	0	0	0	0	0	0	10	0	14	4	12	0	0	0	3	0	0	0	0	Otu1518
Otu1519	0	0	0	0	0	15	0	0	0	5	0	0	0	1	0	0	0	0	0	0	0	0	0	43	0	0	0	5	0	0	0	0	0	0	0	0	0	0	5	4	0	0	0	0	0	0	0	0	Otu1519
Otu1520	0	0	0	0	0	7	0	0	0	2	0	2	0	6	0	1	0	0	0	0	0	0	0	0	0	2	0	0	0	6	0	0	0	0	0	0	0	0	3	10	0	13	0	5	0	2	0	1	Otu1520
Otu1521	0	0	0	0	0	9	0	0	0	2	1	3	0	2	1	2	0	0	0	0	0	0	0	0	0	4	0	0	0	13	0	0	0	0	0	0	0	0	11	0	0	10	0	4	0	0	0	0	Otu1521
Otu1522	0	0	0	0	0	0	5	0	0	5	0	0	0	1	0	0	0	0	0	0	1	0	0	0	1	1	0	6	0	1	0	0	0	0	0	32	5	1	0	0	0	0	0	2	0	0	0	3	Otu1522
Otu1523	0	0	0	0	0	0	0	0	2	0	0	0	8	0	0	0	0	0	0	0	0	0	119	20	0	0	0	0	0	0	0	0	0	0	0	0	1	0	0	21	1	0	0	0	0	0	0	0	Otu1523
Otu1524	0	0	0	0	0	0	0	0	4	0	62	0	7	0	0	0	0	0	0	0	0	0	0	0	1	0	3	0	0	0	1	0	0	0	0	0	0	0	0	0	11	0	18	1	0	0	0	0	Otu1524
Otu1525	0	0	0	0	0	0	0	0	0	7	0	6	0	11	0	8	0	0	0	0	0	2	0	2	0	0	0	0	0	13	0	0	0	0	0	0	0	0	5	5	0	10	0	2	0	7	0	9	Otu1525
Otu1526	0	0	0	0	0	0	0	0	0	7	0	0	0	5	0	8	0	0	0	0	0	0	0	5	0	2	0	0	0	11	0	0	0	0	0	0	0	0	4	12	0	4	0	0	0	0	0	5	Otu1526
Otu1527	0	0	0	0	0	0	0	0	0	16	0	0	0	4	0	2	0	0	0	23	0	0	0	9	0	0	0	0	0	0	0	0	0	0	0	0	0	0	0	8	0	5	0	0	0	0	0	0	Otu1527
Otu1528	0	0	0	0	0	0	0	0	0	0	247	0	0	0	0	0	0	0	0	0	0	0	0	0	0	0	4	0	0	0	0	0	0	0	0	0	0	0	0	0	0	0	1	0	0	0	0	0	Otu1528
Otu1529	0	0	0	0	0	0	0	0	0	0	0	5	0	1	0	0	0	0	0	0	0	0	0	16	0	0	0	0	0	0	0	0	0	0	0	0	0	5	5	11	0	16	0	14	0	0	0	0	Otu1529
Otu1530	0	0	0	0	0	0	0	0	0	0	0	2	0	8	0	0	0	0	0	0	0	0	0	0	0	1	0	2	0	0	0	0	0	0	0	0	1	0	0	18	0	3	0	17	0	0	0	8	Otu1530
Otu1531	0	0	0	0	0	0	0	0	0	0	0	0	0	9	0	9	0	0	0	0	0	0	0	21	0	2	0	0	0	5	0	0	0	0	0	0	0	0	0	0	0	25	0	3	0	0	0	0	Otu1531
Otu1532	0	0	0	0	0	0	0	0	0	0	0	0	0	0	0	0	60	0	0	0	0	0	0	0	0	0	0	0	0	0	0	0	1	0	0	0	0	0	0	0	0	0	0	0	0	0	0	0	Otu1532
Otu1533	0	0	0	0	0	0	0	0	0	0	0	0	0	0	0	1	77	0	0	0	0	0	0	0	0	0	0	0	0	0	0	0	0	0	0	0	0	0	0	0	0	0	0	0	0	0	0	0	Otu1533
Otu1534	0	0	0	0	0	0	0	0	0	0	0	0	0	0	0	0	0	2	0	0	0	0	0	9	0	0	0	0	0	3	0	0	6	0	0	41	0	0	0	0	0	0	0	1	0	0	0	0	Otu1534
Otu1535	0	0	0	0	0	0	0	0	0	0	0	1	0	0	0	0	0	0	0	0	0	7	0	14	0	0	0	0	0	0	0	0	0	0	0	0	0	25	0	9	0	0	0	0	0	0	0	0	Otu1535
Otu1536	0	0	0	0	0	0	0	0	0	0	0	0	0	0	0	0	0	0	0	0	0	0	1	0	0	0	0	0	0	0	0	0	0	0	0	0	55	0	0	0	0	0	0	0	0	0	0	0	Otu1536
Otu1537	0	0	0	0	0	0	0	0	0	0	0	0	0	0	0	1	0	0	0	0	0	0	0	0	0	0	0	0	0	1	0	0	0	0	0	54	0	0	0	0	0	5	0	1	0	0	0	0	Otu1537
Otu1538	0	67	0	0	0	0	0	0	0	0	0	0	0	0	0	0	0	0	0	0	0	0	0	0	0	0	0	0	0	0	0	0	0	0	0	0	0	0	0	0	0	0	0	0	0	0	0	0	Otu1538
Otu1539	0	0	4	28	0	0	0	0	0	0	0	0	0	0	0	0	0	0	0	0	0	0	0	10	0	0	0	0	0	0	0	0	0	0	0	0	1	9	0	5	0	0	0	0	0	0	0	0	Otu1539
Otu1540	0	0	0	84	0	0	0	0	0	0	0	0	0	0	0	0	0	0	0	1	0	0	0	0	0	0	0	0	0	0	0	0	0	0	0	0	0	0	0	0	0	0	0	0	0	0	0	0	Otu1540
Otu1541	0	0	0	0	5	0	0	0	0	7	0	0	2	0	0	0	0	0	0	0	5	15	1	0	4	0	0	9	0	0	0	0	0	0	0	0	5	5	0	0	3	0	1	0	0	0	6	0	Otu1541
Otu1542	0	0	0	0	33	0	0	0	0	0	0	0	0	0	0	0	0	0	0	0	41	0	0	0	0	0	0	0	0	0	0	0	0	0	0	0	33	0	0	0	0	0	0	0	0	0	0	0	Otu1542
Otu1543	0	0	0	0	0	50	0	0	0	0	0	0	0	16	0	0	0	0	0	0	0	0	0	0	0	7	0	0	0	0	0	0	0	0	0	0	0	0	0	2	0	0	0	13	0	0	0	0	Otu1543
Otu1544	0	0	0	0	0	8	0	0	0	0	0	0	0	2	0	0	47	0	0	0	0	0	0	0	0	0	0	0	0	3	0	0	0	0	0	0	0	0	5	0	0	0	0	1	0	0	0	0	Otu1544
Otu1545	0	0	0	0	0	0	0	0	8	0	17	14	30	76	0	0	0	0	0	0	0	0	0	0	0	1	3	0	0	1	0	0	0	0	0	0	0	0	0	0	0	0	2	0	0	0	0	0	Otu1545
Otu1546	0	0	0	0	0	0	0	0	0	3	0	1	0	4	0	3	0	0	0	0	0	0	0	0	0	1	0	8	0	4	0	0	0	0	0	0	1	0	0	2	1	15	0	16	0	0	0	1	Otu1546
Otu1547	0	0	0	0	0	0	0	0	0	2	0	2	0	2	0	1	0	0	0	0	0	0	1	0	0	0	0	4	0	0	0	0	0	0	0	0	0	13	29	0	0	5	0	16	0	0	0	0	Otu1547
Otu1548	0	0	0	0	0	0	0	0	0	2	0	0	0	9	0	2	0	0	0	22	0	1	0	0	0	0	0	0	0	6	0	0	0	0	0	0	0	0	2	4	0	10	0	7	0	0	0	3	Otu1548
Otu1549	0	0	0	0	0	1	0	0	0	9	0	4	0	1	0	0	0	0	0	0	0	0	0	0	0	2	0	0	0	6	0	0	0	0	0	0	0	0	4	9	0	7	2	3	0	0	0	10	Otu1549
Otu1550	0	0	0	0	0	0	0	0	0	23	0	8	1	2	0	2	0	0	0	0	0	0	0	0	0	0	0	0	0	0	0	0	0	0	0	0	0	0	63	0	0	18	1	5	0	2	0	3	Otu1550
Otu1551	0	0	0	0	0	0	0	0	0	0	0	0	0	2	0	1	0	0	0	0	0	0	0	0	0	0	0	0	0	0	0	0	0	60	0	0	0	0	0	0	0	0	0	0	0	0	0	0	Otu1551
Otu1552	0	0	0	0	1	0	0	0	0	0	0	3	0	5	0	30	0	0	0	0	0	0	0	0	0	2	0	0	0	15	0	0	0	0	1	0	0	0	0	0	0	0	0	0	0	2	0	0	Otu1552
Otu1553	0	0	0	0	0	0	0	0	0	0	14	0	0	0	74	0	0	0	0	0	0	0	0	0	0	0	3	0	0	0	0	0	0	0	0	0	0	0	0	0	0	0	15	2	0	0	3	0	Otu1553
Otu1554	0	0	0	0	0	0	0	0	0	0	0	0	0	0	0	0	62	0	0	0	0	0	0	0	0	0	0	0	0	0	0	0	0	0	0	0	0	0	0	0	0	0	0	0	0	0	0	0	Otu1554
Otu1555	0	0	0	0	0	0	0	0	0	0	0	0	0	0	0	0	0	65	0	0	0	0	0	0	0	0	0	0	0	0	0	0	0	0	0	0	0	0	0	0	0	0	3	0	0	0	0	0	Otu1555
Otu1556	0	0	0	0	0	0	0	0	0	0	0	0	0	0	0	0	0	0	0	0	0	0	0	0	0	0	0	43	0	0	0	0	0	0	0	0	3	22	0	0	0	0	0	5	0	0	0	0	Otu1556
Otu1557	0	0	0	0	0	0	0	0	0	0	0	0	0	0	0	0	0	0	0	0	0	0	0	0	0	0	0	0	0	0	0	0	0	0	0	41	0	14	0	0	0	9	0	0	0	0	0	0	Otu1557
Otu1558	0	0	2	37	0	0	0	0	0	0	0	0	0	0	0	0	25	0	0	0	0	0	0	0	0	0	0	0	0	0	0	0	0	0	0	0	0	0	0	0	0	0	0	0	0	0	0	0	Otu1558
Otu1559	0	0	3	0	0	0	0	0	0	9	0	0	0	16	0	3	0	0	0	0	0	4	0	17	0	1	0	0	0	3	0	0	0	0	0	0	0	0	0	0	0	10	0	0	0	2	0	8	Otu1559
Otu1560	0	0	22	37	1	0	0	0	0	0	0	0	0	0	1	0	0	0	0	0	1	5	1	0	0	0	0	1	0	0	0	0	0	0	2	0	1	0	0	0	0	0	0	0	0	0	1	0	Otu1560
Otu1561	0	0	6	46	0	0	0	0	0	0	0	0	0	0	0	0	0	0	0	4	0	0	0	0	0	0	0	0	0	0	0	0	0	0	0	0	0	0	0	0	0	0	0	0	0	0	0	0	Otu1561
Otu1562	0	0	0	57	0	0	0	0	0	0	0	0	0	0	0	0	0	0	0	0	0	0	0	0	0	0	0	0	0	0	0	0	0	0	0	0	0	0	0	0	0	0	0	0	0	0	0	0	Otu1562
Otu1563	0	0	0	42	0	0	0	0	0	0	0	0	0	0	0	0	0	0	0	0	1	0	0	0	0	0	0	9	0	0	0	0	0	0	0	0	4	7	0	6	0	0	1	0	0	0	0	0	Otu1563
Otu1564	0	0	0	0	1	0	0	0	0	0	0	1	0	0	0	3	0	0	0	0	0	0	0	0	0	0	0	0	0	0	0	0	0	0	0	43	0	0	0	0	0	0	0	0	0	0	0	0	Otu1564
Otu1565	0	0	0	0	0	4	0	0	0	0	0	0	0	0	0	0	0	0	0	0	0	9	0	40	0	0	0	5	0	0	0	0	0	0	0	0	0	0	0	0	0	0	0	0	0	0	0	0	Otu1565
Otu1566	0	0	0	0	0	7	0	0	0	13	0	0	0	3	0	2	0	0	0	0	0	0	0	15	0	0	0	0	0	5	0	0	0	0	0	0	0	6	1	5	0	7	0	3	0	2	0	11	Otu1566
Otu1567	0	0	0	0	0	0	1	0	0	0	0	0	0	0	0	1	0	0	0	0	0	4	0	16	0	0	0	2	0	0	0	0	0	0	0	34	2	3	0	0	0	0	0	0	0	0	0	0	Otu1567
Otu1568	0	0	0	0	0	0	0	0	64	0	0	0	0	0	0	0	0	0	0	0	0	0	0	0	0	2	0	0	0	0	0	0	0	0	0	0	0	0	0	0	0	4	0	2	0	0	1	0	Otu1568
Otu1569	0	0	0	0	0	0	0	0	49	0	47	0	5	0	0	0	0	0	0	0	0	0	0	0	1	0	0	0	0	0	0	0	0	0	0	0	0	0	0	0	0	0	0	0	0	0	4	0	Otu1569
Otu1570	0	0	0	0	0	0	0	0	0	3	0	0	0	0	0	0	0	0	0	0	0	0	0	60	0	0	0	0	0	0	0	0	0	0	0	0	0	0	5	11	0	0	0	1	0	0	0	0	Otu1570
Otu1571	0	0	0	0	0	0	0	0	0	2	0	2	0	1	0	6	0	0	0	15	0	0	0	0	0	2	0	0	0	6	0	0	0	0	0	0	0	0	10	0	0	11	0	4	0	0	0	0	Otu1571
Otu1572	0	0	0	0	0	0	0	0	0	7	0	0	0	2	0	4	0	0	0	0	0	0	0	0	0	2	0	0	0	17	0	0	0	0	0	0	0	0	13	2	0	8	0	19	0	4	0	7	Otu1572
Otu1573	0	0	0	0	0	0	0	0	0	0	0	1	0	0	0	2	0	0	0	0	0	0	0	21	0	0	0	0	0	2	0	0	0	0	0	0	0	19	8	0	0	0	0	9	0	0	0	1	Otu1573
Otu1574	0	0	0	0	0	0	0	0	0	0	0	3	0	1	0	1	0	0	0	0	2	12	0	5	0	0	0	5	0	3	0	0	0	0	0	0	1	8	2	13	0	6	0	0	0	0	0	0	Otu1574
Otu1575	0	0	0	0	0	0	0	0	0	3	0	0	0	41	0	0	0	0	0	0	0	0	0	0	0	0	0	0	0	0	0	0	0	0	0	0	0	0	0	0	0	0	0	0	0	0	0	50	Otu1575
Otu1576	0	0	0	0	0	0	0	0	0	0	0	0	0	4	0	7	0	0	0	0	0	0	0	0	0	2	0	0	0	7	0	0	0	0	0	0	0	0	1	0	0	23	0	1	0	1	0	12	Otu1576
Otu1577	0	0	0	0	0	0	0	0	0	3	0	0	0	4	0	2	0	0	0	45	0	0	0	6	0	0	0	0	0	4	0	0	0	0	0	0	0	0	0	0	0	11	0	10	0	0	0	2	Otu1577
Otu1578	0	0	0	0	0	0	0	0	0	0	0	0	0	0	0	0	65	0	0	0	0	0	0	0	0	0	0	0	0	0	0	0	0	0	0	0	0	0	0	0	0	0	0	0	0	0	0	0	Otu1578
Otu1579	0	0	0	0	0	0	0	0	0	0	0	0	0	0	0	0	0	0	0	0	0	0	91	0	0	0	0	0	0	0	0	0	0	0	0	0	0	0	0	1	0	0	0	0	0	0	0	0	Otu1579
Otu1580	0	0	0	0	0	0	0	0	0	0	0	0	0	0	0	0	0	0	0	0	0	0	68	0	0	0	0	0	0	0	0	0	0	0	0	0	0	0	0	0	0	0	0	0	0	0	0	0	Otu1580
Otu1581	105	0	0	0	7	0	8	0	0	0	19	0	0	0	0	0	0	0	0	0	9	0	14	0	0	0	1	0	0	0	0	0	0	0	0	0	27	0	0	0	0	0	5	0	0	0	0	0	Otu1581
Otu1582	0	62	0	0	0	0	0	0	0	0	0	0	0	0	0	0	0	0	0	0	0	0	0	0	0	0	0	0	0	0	0	0	0	0	0	0	0	0	0	0	0	0	0	0	0	0	0	0	Otu1582
Otu1583	0	0	1	0	4	11	2	0	0	0	0	0	0	0	0	0	0	0	0	0	2	0	2	3	0	0	0	10	0	0	0	0	0	0	0	18	18	12	0	0	0	0	0	0	0	0	1	0	Otu1583
Otu1584	0	0	0	44	0	0	0	0	0	0	0	0	0	0	0	0	14	0	0	0	0	0	0	0	0	0	0	0	0	0	0	0	0	0	0	0	0	0	0	0	0	0	0	0	0	0	0	0	Otu1584
Otu1585	0	0	0	70	0	0	0	0	0	0	0	0	0	0	0	0	0	0	0	0	0	0	0	0	0	0	0	0	0	0	0	0	0	0	0	0	0	0	0	0	0	0	0	0	0	0	0	0	Otu1585
Otu1586	0	0	0	54	0	0	0	0	0	0	0	0	0	0	0	0	0	0	0	0	0	0	0	0	0	0	0	0	0	0	0	0	0	0	0	0	0	0	0	0	0	0	0	0	0	0	0	0	Otu1586
Otu1587	0	0	0	7	1	0	0	0	0	0	0	0	0	0	0	0	0	0	0	0	1	0	0	22	0	0	0	7	0	0	0	0	0	0	0	12	0	0	0	9	0	0	0	0	0	0	0	0	Otu1587
Otu1588	0	0	0	30	0	0	0	0	0	0	0	0	0	0	0	0	0	0	0	37	0	0	0	0	0	0	0	0	0	0	0	0	0	0	0	0	1	0	0	0	0	0	0	0	0	0	0	0	Otu1588
Otu1590	0	0	0	0	5	0	0	0	1	7	0	0	4	0	0	1	0	0	0	0	9	0	0	0	2	0	0	0	0	1	1	0	0	0	0	0	6	22	0	0	0	8	0	0	0	0	0	0	Otu1590
Otu1591	0	0	0	0	29	0	0	0	0	0	0	0	0	0	0	0	0	0	0	0	50	0	0	0	0	0	0	0	0	0	0	0	0	0	0	0	37	0	0	0	0	0	0	0	0	0	0	0	Otu1591
Otu1592	0	0	0	0	51	0	0	0	0	0	0	0	0	0	0	0	0	0	0	0	55	0	0	0	0	0	0	0	0	0	0	0	0	0	0	0	49	0	0	0	0	0	0	0	0	0	0	0	Otu1592
Otu1593	0	0	0	0	0	9	0	0	0	0	0	0	0	0	0	0	0	0	0	0	0	4	0	0	0	0	0	0	0	0	0	0	0	0	0	0	0	37	0	14	0	0	0	0	0	0	0	0	Otu1593
Otu1594	0	0	0	0	0	3	0	0	0	0	0	4	0	0	0	0	0	0	0	0	0	5	1	32	0	0	0	0	0	0	0	0	0	0	0	0	1	7	0	11	0	0	0	0	0	0	0	0	Otu1594
Otu1595	0	0	0	0	0	11	0	0	0	8	0	0	0	0	0	0	0	0	0	0	0	0	0	5	0	0	0	4	0	10	0	0	0	0	0	0	0	3	0	10	0	0	0	2	0	1	0	2	Otu1595
Otu1596	0	0	0	1	0	1	0	0	0	1	0	2	0	0	0	1	0	0	0	0	0	5	0	13	0	0	0	13	0	1	0	0	0	0	0	0	0	9	8	2	0	6	0	4	0	3	0	2	Otu1596
Otu1597	0	0	0	0	0	0	0	0	0	19	0	0	0	11	0	14	0	0	0	0	0	0	0	0	0	0	0	0	0	13	0	0	0	0	0	0	0	0	0	0	0	8	0	0	0	0	0	0	Otu1597
Otu1598	0	0	0	0	0	0	0	0	0	11	0	0	0	6	0	12	0	0	0	0	0	0	0	0	0	0	0	0	0	7	0	0	0	0	0	0	0	0	10	0	0	9	0	5	0	0	0	1	Otu1598
Otu1599	0	0	0	0	0	0	0	0	0	5	0	13	0	3	0	6	0	0	0	0	0	0	0	0	0	3	0	0	0	9	0	0	0	0	0	0	0	0	2	0	0	16	0	10	0	0	0	14	Otu1599
Otu1600	0	0	0	0	0	2	0	0	0	4	0	2	0	1	0	0	0	0	0	0	0	0	0	0	0	3	0	0	0	0	0	0	0	0	0	0	0	3	8	25	0	3	1	7	0	0	0	0	Otu1600
Otu1601	0	0	0	0	0	0	0	0	0	5	0	24	0	10	0	6	0	0	0	0	0	0	0	0	0	0	0	0	0	10	0	0	0	0	0	0	0	0	18	0	0	0	0	4	0	0	0	4	Otu1601
Otu1602	0	0	0	0	0	0	0	0	0	0	0	8	0	0	0	3	0	0	0	0	0	0	0	0	0	0	0	0	0	7	0	0	0	0	0	0	0	0	15	0	0	23	0	0	0	6	0	0	Otu1602
Otu1603	0	0	0	0	0	0	0	0	0	0	0	3	0	0	0	8	0	0	0	0	0	0	0	0	0	0	0	4	0	0	0	0	0	0	0	0	1	37	0	0	0	0	0	12	0	0	0	0	Otu1603
Otu1604	0	0	0	0	0	0	0	0	0	0	0	0	0	1	0	3	55	0	0	0	0	0	0	0	0	1	0	0	0	9	0	0	0	0	0	0	0	0	3	0	0	0	0	0	0	0	0	0	Otu1604
Otu1605	0	0	0	0	0	0	0	0	0	0	0	0	0	0	73	0	0	0	0	0	0	0	0	0	0	0	0	0	0	0	0	0	0	0	0	0	0	0	0	0	0	0	0	0	0	0	1	0	Otu1605
Otu1606	0	0	0	0	0	0	0	0	0	0	0	0	0	0	3	0	0	0	0	0	0	0	0	0	0	0	0	0	0	0	0	0	0	0	0	0	0	0	0	0	0	0	0	0	0	0	53	0	Otu1606
Otu1607	0	0	0	0	0	0	0	0	0	0	0	0	0	0	0	0	62	0	0	0	0	0	0	0	0	0	0	0	0	0	0	0	0	0	0	0	0	0	0	0	0	0	0	0	0	0	0	0	Otu1607
Otu1608	0	0	0	0	0	0	0	0	0	0	0	0	0	0	0	0	73	0	0	0	0	0	0	0	0	0	0	0	0	0	0	0	0	0	0	0	0	0	0	0	0	0	0	0	0	0	0	0	Otu1608
Otu1609	0	0	0	0	0	0	0	0	0	0	0	0	0	0	0	0	0	0	0	59	0	0	0	0	0	0	0	0	0	2	0	0	0	0	1	0	0	0	0	0	0	0	0	0	0	0	0	0	Otu1609
Otu1610	0	0	0	0	1	0	0	0	0	0	0	0	0	0	0	0	0	0	0	0	1	0	0	0	0	0	0	0	0	0	0	0	0	0	0	80	1	0	0	0	0	0	0	0	0	0	0	0	Otu1610
Otu1611	0	0	0	0	0	0	0	0	0	0	0	0	0	0	0	0	0	0	0	0	0	0	57	0	0	0	0	0	0	0	0	0	0	0	0	0	0	0	0	0	0	0	0	0	0	0	0	0	Otu1611
Otu1612	0	0	0	0	0	0	0	0	0	0	0	0	0	0	0	0	0	0	0	0	0	0	83	0	0	0	0	0	0	0	0	0	0	0	0	0	0	0	0	0	0	0	0	0	0	0	0	0	Otu1612
Otu1613	0	0	0	0	0	0	0	0	0	0	0	0	0	0	0	0	0	0	0	0	0	0	67	0	0	0	0	0	0	0	0	0	0	0	0	0	0	0	0	0	0	0	0	0	0	0	0	0	Otu1613
Otu1614	0	0	0	0	0	0	0	0	0	0	1	0	0	0	0	0	0	0	0	0	0	0	0	0	0	0	0	0	0	0	142	0	0	0	0	0	0	0	0	0	0	0	4	0	0	0	0	0	Otu1614
Otu1615	0	0	0	0	0	0	0	0	0	0	0	0	0	0	0	0	0	0	0	0	0	0	0	0	0	0	0	0	0	0	0	0	4	0	0	48	0	7	0	0	0	0	0	0	0	0	0	0	Otu1615
Otu1616	0	0	0	0	0	0	0	0	0	0	0	0	0	0	0	0	0	0	0	0	0	0	0	0	0	0	0	0	0	0	0	0	0	0	0	52	0	0	0	0	0	0	0	0	0	0	0	0	Otu1616
Otu1617	0	0	0	0	0	0	0	0	0	0	6	0	0	0	0	0	0	0	0	0	0	0	0	0	0	1	0	0	0	0	0	0	0	0	0	0	0	0	0	0	49	0	3	0	0	0	0	0	Otu1617
Otu1618	9	7	0	35	0	0	0	0	0	0	0	0	0	0	0	0	0	0	0	15	0	0	0	0	0	0	0	0	0	0	0	0	0	0	0	0	0	0	0	0	0	0	0	0	0	0	0	0	Otu1618
Otu1619	0	68	0	0	0	0	0	0	0	0	0	0	0	0	0	0	0	0	0	0	0	0	0	0	0	0	0	0	0	0	0	0	0	0	0	0	0	0	0	0	0	0	0	0	0	0	0	0	Otu1619
Otu1620	0	0	0	26	0	0	0	0	0	0	0	0	0	0	0	0	0	0	0	40	0	0	0	0	0	0	0	0	0	0	0	0	0	0	0	0	0	0	0	0	0	0	0	0	0	0	0	0	Otu1620
Otu1621	0	0	0	0	50	0	0	0	0	0	0	0	0	0	0	0	0	0	0	0	47	0	0	0	0	0	0	0	0	0	0	0	0	0	0	0	39	0	0	0	0	0	0	0	0	0	0	0	Otu1621
Otu1622	0	0	0	0	2	20	0	0	0	0	0	2	0	0	0	0	0	0	0	0	1	12	0	18	0	0	0	0	0	0	0	0	0	0	0	0	1	0	0	3	0	0	0	0	0	0	0	0	Otu1622
Otu1623	0	0	0	0	2	0	0	0	0	6	0	0	0	0	0	0	0	0	0	0	3	5	0	6	0	0	0	7	0	3	0	0	0	0	0	0	3	13	5	0	0	0	0	1	0	1	0	3	Otu1623
Otu1624	0	0	0	0	4	0	3	0	0	0	1	0	0	0	0	1	0	0	0	0	2	0	0	0	0	0	2	0	0	4	0	0	0	0	0	0	4	34	0	0	2	7	1	0	0	0	3	0	Otu1624
Otu1625	0	0	0	0	1	12	0	0	0	0	0	0	0	0	0	0	0	0	0	0	0	0	0	51	0	0	0	0	0	0	0	0	0	0	0	0	0	17	0	0	0	0	0	3	0	0	0	0	Otu1625
Otu1626	0	0	0	0	0	13	0	0	0	7	0	4	0	4	0	1	0	0	0	0	0	0	0	0	0	4	0	0	0	4	0	0	0	0	0	0	0	0	0	0	0	6	0	0	0	3	0	8	Otu1626
Otu1627	0	0	0	0	1	16	0	0	0	6	0	0	0	0	0	0	0	0	0	0	0	0	0	0	0	0	0	7	0	0	0	0	0	0	0	0	0	25	0	11	0	0	0	0	0	0	0	0	Otu1627
Otu1628	0	0	0	0	0	10	0	0	0	0	0	1	0	6	0	4	0	0	0	0	0	0	0	5	0	1	0	0	0	3	0	0	0	0	0	0	0	0	2	0	0	3	0	2	0	4	0	18	Otu1628
Otu1629	0	0	0	0	0	4	0	0	0	3	0	3	0	0	0	2	0	0	0	0	0	2	0	10	0	0	0	1	0	2	0	0	0	0	0	25	0	0	0	6	0	3	0	1	0	0	0	0	Otu1629
Otu1630	0	0	0	1	0	7	0	0	0	2	0	1	0	2	0	2	8	0	0	3	0	0	0	44	1	0	0	0	0	1	0	0	0	0	0	0	0	0	0	2	0	3	0	1	0	0	0	5	Otu1630
Otu1631	0	0	0	0	0	2	0	0	1	3	0	3	0	6	0	2	0	0	0	0	0	6	0	0	0	0	0	0	0	3	0	0	0	0	0	14	0	11	7	0	0	4	1	4	0	2	0	14	Otu1631
Otu1632	0	0	0	0	0	8	0	0	0	0	0	0	0	0	0	0	0	0	0	0	0	2	0	0	0	0	0	0	0	0	0	0	0	0	0	38	0	4	0	7	0	0	0	0	0	0	0	0	Otu1632
Otu1633	0	0	0	0	0	7	0	0	0	0	0	0	0	5	0	13	0	0	0	0	0	0	0	0	0	0	0	0	0	1	0	0	0	0	0	0	0	0	8	0	0	8	0	2	0	6	0	2	Otu1633
Otu1634	0	0	0	0	0	3	0	0	0	8	0	0	0	3	0	4	0	0	0	0	0	0	0	12	0	0	0	0	0	5	0	0	0	0	0	0	0	0	0	0	0	16	0	5	0	0	0	3	Otu1634
Otu1635	0	0	0	0	0	9	0	0	0	0	0	0	0	0	0	0	0	0	0	0	0	0	0	16	0	0	0	0	0	0	0	0	0	0	0	0	0	0	0	29	0	0	0	0	0	0	0	0	Otu1635
Otu1636	0	0	0	0	0	4	0	0	0	0	0	0	0	3	0	4	0	0	0	28	0	0	0	0	0	0	0	0	0	2	0	0	0	0	0	0	0	0	0	9	0	0	0	1	0	0	0	0	Otu1636
Otu1637	0	0	0	0	0	17	0	0	0	0	0	1	0	0	0	14	0	0	0	0	0	0	0	0	0	0	0	0	0	2	0	0	0	0	0	0	0	28	0	0	0	12	0	0	0	1	0	9	Otu1637
Otu1638	0	0	0	0	0	0	0	0	2	5	4	19	0	0	4	0	0	0	0	0	0	0	0	0	0	0	1	0	0	0	0	0	0	0	0	0	0	0	0	0	4	3	15	5	0	0	0	0	Otu1638
Otu1639	0	0	0	0	0	0	0	0	0	8	0	0	0	0	0	2	0	0	0	0	0	8	0	22	0	0	0	6	0	0	0	0	0	0	2	0	0	1	6	5	0	0	0	0	0	0	0	7	Otu1639
Otu1640	0	0	0	0	0	0	0	0	0	7	0	0	0	2	0	2	0	0	0	0	0	0	0	7	0	2	0	0	0	5	1	0	0	0	0	0	0	0	4	5	0	18	0	3	0	2	0	4	Otu1640
Otu1641	0	0	0	0	0	0	0	0	0	0	8	0	15	0	0	0	0	0	0	0	0	0	0	0	0	0	0	0	0	0	0	0	0	0	0	0	0	0	0	0	0	0	28	0	0	0	0	0	Otu1641
Otu1642	0	0	0	0	0	0	0	0	0	0	0	1	0	0	0	2	0	0	0	0	0	0	0	10	0	1	0	0	0	0	0	0	0	0	0	0	0	0	30	10	0	15	0	1	0	0	0	0	Otu1642
Otu1643	0	0	0	0	0	0	0	0	0	0	0	2	0	2	0	2	0	0	0	0	1	7	0	0	0	1	0	2	0	0	0	0	0	0	0	0	1	22	0	15	0	5	0	0	0	0	0	1	Otu1643
Otu1644	0	0	0	0	0	0	0	0	0	1	0	3	0	7	0	0	0	0	0	0	0	0	0	17	0	0	0	0	0	15	0	0	0	0	0	0	0	0	0	0	0	7	0	6	0	5	0	6	Otu1644
Otu1645	0	0	0	0	0	0	0	0	0	0	0	0	0	5	0	2	0	0	0	0	0	4	1	24	0	0	0	1	0	4	0	0	0	0	0	0	1	3	2	12	0	0	0	1	0	0	0	0	Otu1645
Otu1646	0	0	0	0	0	0	0	0	0	0	0	0	0	2	0	0	0	0	0	0	0	0	0	0	0	0	0	0	0	10	0	0	0	0	0	0	0	0	0	32	0	0	0	8	0	0	0	2	Otu1646
Otu1647	0	0	0	0	0	0	0	0	0	0	0	0	0	6	0	0	0	0	0	0	0	0	0	0	0	3	0	0	0	4	0	0	0	0	0	0	0	12	7	12	0	0	0	0	0	2	0	10	Otu1647
Otu1648	0	0	0	0	0	0	0	0	0	0	0	0	0	0	1	4	0	0	0	0	0	0	0	0	0	0	0	0	0	0	25	0	0	0	0	0	0	0	0	0	12	0	0	0	0	0	0	10	Otu1648
Otu1649	0	0	0	0	0	0	0	0	0	1	0	0	0	1	2	7	0	0	0	0	0	0	0	0	0	2	0	0	0	18	0	0	0	0	0	0	0	0	0	0	0	16	0	1	0	0	0	8	Otu1649
Otu1650	0	0	0	0	0	0	0	0	0	0	0	0	0	0	0	0	62	0	0	0	2	0	0	9	0	0	0	0	0	0	0	0	0	0	0	1	0	0	0	0	0	0	0	0	0	0	0	0	Otu1650
Otu1651	0	0	0	0	0	0	0	0	0	0	0	0	0	0	0	0	0	0	0	49	0	0	0	0	0	0	0	0	0	0	0	0	0	0	0	0	0	0	0	0	0	0	0	0	0	0	0	0	Otu1651
Otu1652	0	0	0	0	0	0	0	0	0	7	0	0	0	0	0	0	0	0	0	0	0	0	0	0	0	0	0	0	0	0	0	0	0	0	0	66	0	4	0	0	0	0	0	0	0	0	0	0	Otu1652
Otu1653	0	0	0	0	0	0	0	0	0	0	0	0	0	0	0	0	0	0	0	0	0	0	0	0	0	0	0	0	0	0	0	0	0	0	0	0	0	0	0	0	0	0	89	1	0	0	0	0	Otu1653
Otu1654	0	0	88	0	0	0	0	0	0	0	0	0	0	0	0	0	0	0	0	0	0	0	0	0	0	0	0	0	0	0	0	0	0	0	0	0	0	0	0	0	0	0	0	0	0	0	0	0	Otu1654
Otu1655	0	0	0	51	0	0	0	0	0	0	0	0	0	0	0	0	0	0	0	0	0	0	0	0	0	0	0	0	0	0	0	0	0	0	0	0	0	0	0	0	0	0	0	0	0	0	0	0	Otu1655
Otu1656	0	0	0	39	0	2	0	0	0	0	0	0	0	3	0	0	0	0	0	0	0	0	0	0	0	1	0	0	0	0	0	0	0	0	0	0	0	11	1	3	0	0	0	0	0	0	0	0	Otu1656
Otu1657	0	0	0	0	56	0	1	0	0	0	0	0	0	0	0	0	0	0	0	0	26	0	0	0	0	0	0	0	0	0	0	0	0	0	0	0	14	0	0	0	0	0	0	0	0	0	0	0	Otu1657
Otu1658	0	0	0	0	1	0	0	0	0	0	0	0	0	0	0	0	0	0	0	0	1	0	0	0	0	0	0	9	0	0	0	0	0	0	0	45	0	7	0	0	0	0	0	0	0	0	0	0	Otu1658
Otu1659	0	0	0	0	3	0	0	0	0	1	0	0	0	0	0	0	0	0	0	0	0	4	0	0	0	0	0	20	0	0	0	0	0	0	0	0	0	19	1	0	0	4	0	0	0	1	0	1	Otu1659
Otu1660	0	0	0	0	1	0	0	0	0	8	0	1	0	4	0	2	0	0	0	0	3	4	0	0	0	1	0	0	0	1	1	0	0	0	0	0	0	13	9	0	0	5	0	4	0	2	0	0	Otu1660
Otu1661	0	0	0	0	2	0	0	0	0	0	0	0	0	0	1	0	0	0	0	0	0	2	0	4	0	0	0	3	0	0	0	0	0	0	0	0	5	26	0	0	0	0	0	0	0	0	0	0	Otu1661
Otu1662	0	0	0	0	0	2	0	0	0	1	0	7	0	2	0	4	0	0	0	0	0	0	0	28	0	2	0	0	0	8	0	0	0	0	0	0	0	15	0	2	0	11	0	15	0	0	0	4	Otu1662
Otu1663	0	0	0	0	0	10	0	0	0	0	0	0	0	13	0	0	0	0	0	0	0	0	0	0	0	0	0	0	0	0	0	0	0	0	0	0	0	0	0	0	0	2	0	32	0	0	0	0	Otu1663
Otu1664	0	0	0	0	0	4	0	0	0	4	0	4	0	5	0	1	0	0	0	0	0	0	0	0	0	1	0	0	0	8	0	0	0	0	0	0	0	0	7	0	0	7	0	2	0	5	0	15	Otu1664
Otu1665	0	0	0	0	0	10	0	0	0	0	0	0	0	0	0	0	0	0	0	0	0	0	1	50	0	0	0	0	0	0	0	0	0	0	0	0	0	0	0	0	0	0	0	0	0	0	0	0	Otu1665
Otu1666	0	0	0	0	0	7	0	0	0	3	0	0	0	4	0	2	0	0	0	0	0	0	0	11	0	0	0	2	0	4	0	0	0	0	0	0	0	7	0	7	0	9	0	3	0	0	0	4	Otu1666
Otu1667	0	0	0	0	0	9	0	0	0	7	0	1	0	0	0	7	0	0	0	0	0	0	0	5	0	1	0	0	0	0	0	0	0	0	0	0	0	6	7	0	0	6	0	0	0	2	0	4	Otu1667
Otu1668	0	0	0	0	0	9	0	0	0	2	0	13	0	0	0	3	0	0	0	0	0	0	0	0	0	0	0	0	0	0	0	0	0	0	0	0	1	0	13	0	0	0	0	12	0	5	0	5	Otu1668
Otu1669	0	0	0	0	0	0	6	0	0	2	0	0	0	0	0	0	0	0	0	0	0	15	0	0	0	0	0	0	0	4	0	0	0	0	0	0	8	12	0	0	0	0	0	0	0	0	0	0	Otu1669
Otu1670	0	0	0	0	0	0	0	0	1	0	41	0	0	0	8	0	0	0	0	0	0	0	0	0	0	0	10	0	0	0	0	0	0	0	0	0	0	0	0	0	1	0	14	0	0	0	0	0	Otu1670
Otu1671	0	0	0	0	0	0	0	0	0	4	0	6	0	0	0	7	0	0	0	0	0	0	0	0	0	0	0	0	0	0	0	0	0	0	0	0	0	0	34	0	0	0	0	25	0	0	0	3	Otu1671
Otu1672	0	0	0	0	0	0	0	0	0	5	0	0	0	8	0	10	0	0	0	0	0	0	0	0	0	0	0	0	0	21	0	0	0	0	0	0	0	0	0	0	0	0	0	5	0	1	0	3	Otu1672
Otu1673	0	0	0	0	0	0	0	0	0	0	1	0	0	0	0	0	0	0	0	0	0	22	0	0	0	0	0	12	0	0	0	0	0	0	0	0	1	0	0	5	0	20	0	0	0	0	0	4	Otu1673
Otu1674	0	0	0	0	0	0	0	0	0	0	13	0	0	0	0	0	0	0	0	0	0	0	0	0	0	0	0	0	0	0	0	0	0	0	0	0	0	0	0	1	0	0	25	0	0	0	32	0	Otu1674
Otu1675	0	0	0	0	0	0	0	0	0	0	21	0	11	4	0	0	0	0	0	0	0	0	0	0	0	0	0	0	0	0	0	0	0	0	0	0	0	0	0	0	10	0	4	9	0	0	0	0	Otu1675
Otu1676	0	0	0	0	0	0	0	0	0	0	0	0	0	7	1	2	0	0	0	0	0	0	0	0	0	0	0	0	0	0	0	0	0	0	0	0	0	21	0	6	0	14	1	0	0	7	0	0	Otu1676
Otu1677	0	0	0	0	0	0	0	0	0	0	0	0	0	0	0	4	0	0	0	0	0	0	0	0	0	0	0	0	0	0	0	0	0	0	0	0	0	0	0	0	0	0	0	0	0	0	2	48	Otu1677
Otu1678	0	0	0	0	0	0	0	0	0	0	0	0	0	0	0	0	52	0	0	0	0	0	0	0	0	0	0	0	0	0	0	0	0	0	0	0	0	0	0	0	0	0	0	0	0	0	0	0	Otu1678
Otu1679	0	0	0	0	0	0	0	0	0	0	0	0	0	0	0	0	0	0	0	65	0	0	0	0	0	0	0	0	0	0	0	0	0	0	0	0	0	0	0	0	0	0	0	0	0	0	0	0	Otu1679
Otu1680	0	0	0	0	0	1	0	0	0	0	0	0	0	0	0	0	0	0	0	0	0	0	0	0	0	0	0	0	0	14	0	0	0	0	0	0	1	39	0	5	0	0	0	0	0	0	0	0	Otu1680
Otu1681	0	0	0	0	0	0	0	0	0	0	0	0	0	0	0	0	0	0	0	0	0	0	0	0	0	0	0	0	0	0	0	0	0	0	0	0	50	0	0	0	0	0	0	0	0	0	0	0	Otu1681
Otu1682	57	0	0	0	0	0	0	0	0	1	0	0	0	0	0	0	0	0	0	0	0	0	0	0	0	0	0	0	0	0	0	0	0	0	0	1	0	0	0	0	0	0	0	0	0	0	0	0	Otu1682
Otu1683	60	0	0	0	0	0	0	0	0	0	0	0	0	0	0	0	0	0	0	0	0	0	0	0	0	0	0	0	0	0	0	0	0	0	0	0	0	0	0	0	0	0	0	0	0	0	0	0	Otu1683
Otu1684	62	0	0	0	0	0	0	0	0	0	0	0	0	0	0	0	0	0	0	0	0	0	0	0	0	0	0	0	0	0	0	0	0	0	0	0	0	0	0	0	0	0	0	0	0	0	0	0	Otu1684
Otu1685	0	0	73	0	0	0	0	0	0	0	0	0	0	0	0	0	0	0	0	0	3	0	0	0	0	0	0	0	0	0	0	0	0	0	0	0	0	0	0	0	0	0	0	0	0	0	0	0	Otu1685
Otu1686	0	0	33	0	0	0	0	0	0	0	0	0	0	0	0	0	0	13	0	0	0	0	0	0	0	0	0	0	0	0	0	0	9	0	1	0	0	0	0	0	0	0	0	0	0	0	0	0	Otu1686
Otu1687	0	0	2	0	2	0	1	0	0	0	0	0	0	0	0	0	5	0	0	0	0	3	0	3	0	0	0	8	0	0	0	0	12	0	1	5	2	7	0	0	0	0	0	0	0	0	0	0	Otu1687
Otu1688	0	0	2	6	0	0	0	0	0	0	0	0	0	0	0	0	0	0	0	55	0	0	0	0	0	0	0	0	0	0	0	0	0	0	1	0	0	0	0	0	0	0	0	0	0	0	0	0	Otu1688
Otu1689	0	0	50	0	0	0	0	0	0	0	0	0	0	0	0	0	0	0	0	0	0	0	0	0	0	0	0	0	0	0	0	0	0	0	0	0	0	0	0	0	0	0	0	0	0	0	0	0	Otu1689
Otu1690	0	0	0	65	0	0	0	0	0	0	0	0	0	0	0	0	0	0	0	0	0	0	0	0	0	0	0	0	0	0	0	0	0	0	0	0	0	0	0	0	0	0	0	0	0	0	0	0	Otu1690
Otu1691	0	0	1	22	0	0	0	0	0	0	0	0	0	0	0	0	0	0	0	0	0	0	0	3	0	0	0	0	0	0	0	0	0	0	1	38	0	3	0	0	0	0	0	0	0	0	0	0	Otu1691
Otu1692	0	0	0	0	1	0	0	0	0	0	0	0	0	0	0	0	0	0	0	0	0	0	0	41	0	0	0	0	0	1	0	0	0	0	0	0	0	0	0	5	0	4	0	1	0	0	0	2	Otu1692
Otu1693	0	0	0	0	1	6	0	0	0	0	0	0	0	2	6	0	0	0	0	0	0	36	0	0	0	2	0	4	0	8	0	0	0	0	0	0	0	0	0	0	0	0	0	0	0	0	0	0	Otu1693
Otu1694	0	0	0	0	0	9	0	0	0	0	0	0	0	0	0	0	0	0	0	0	0	0	0	33	0	0	0	3	0	0	0	0	0	0	0	0	0	5	0	14	0	0	0	0	0	0	0	0	Otu1694
Otu1695	0	0	0	0	0	7	0	0	0	0	1	0	0	0	0	0	0	0	0	0	1	0	0	7	3	0	0	2	0	0	0	0	0	0	0	0	0	8	4	10	1	15	1	0	0	0	0	1	Otu1695
Otu1696	0	0	0	0	0	16	3	0	0	0	0	0	0	2	0	0	0	0	0	0	0	0	0	17	0	0	0	0	0	0	0	0	0	0	0	0	0	0	0	10	0	8	0	0	0	0	0	0	Otu1696
Otu1697	0	0	0	0	0	0	2	0	0	0	0	0	0	0	0	0	0	0	0	0	0	16	0	6	0	0	0	6	0	0	0	0	0	0	0	0	0	20	0	8	1	13	0	0	0	0	0	0	Otu1697
Otu1698	0	0	0	0	0	0	1	0	1	0	0	0	0	0	0	1	0	0	0	0	1	3	0	13	0	0	0	2	0	5	0	0	0	0	0	0	0	22	0	0	0	0	1	3	0	5	0	0	Otu1698
Otu1699	0	0	0	0	0	0	0	0	0	4	0	0	0	1	0	0	0	0	0	0	0	0	0	6	0	0	0	15	0	0	0	0	0	0	0	0	0	0	1	2	0	3	0	4	0	3	0	10	Otu1699
Otu1700	0	0	0	0	0	0	0	0	0	1	0	0	0	1	0	0	0	0	0	41	0	3	0	0	0	0	0	5	0	0	0	0	0	0	0	0	1	0	1	0	0	0	0	0	0	0	0	0	Otu1700
Otu1701	0	0	0	0	0	0	0	0	0	4	0	0	0	2	0	7	0	0	0	0	0	4	0	0	0	0	0	0	0	1	0	0	0	0	0	0	0	0	6	4	0	9	0	0	0	1	0	19	Otu1701
Otu1702	0	0	0	0	0	0	0	0	0	7	0	3	0	0	0	0	0	0	0	0	0	0	0	0	0	1	0	0	0	0	0	0	0	0	0	0	0	0	17	0	0	6	0	20	0	0	0	2	Otu1702
Otu1703	0	0	0	0	0	0	0	0	0	2	0	0	0	8	0	1	0	0	0	0	0	0	0	0	0	0	0	0	0	9	0	0	0	0	0	0	0	0	0	0	0	13	0	4	0	1	0	8	Otu1703
Otu1704	0	0	0	0	0	0	0	0	0	6	0	0	0	2	0	10	0	0	0	0	0	0	0	0	0	1	0	0	0	10	0	0	0	0	0	0	0	0	0	0	0	3	0	1	0	8	0	6	Otu1704
Otu1705	0	0	0	0	0	0	0	0	0	0	1	5	0	3	0	1	0	0	0	0	0	0	0	0	0	0	0	0	0	0	0	0	0	0	0	0	0	0	0	0	0	45	0	0	0	2	1	8	Otu1705
Otu1706	0	0	0	0	0	0	0	0	0	0	0	2	0	3	0	1	0	0	0	0	0	0	0	0	0	1	0	12	0	3	0	0	0	0	0	0	1	0	14	0	0	12	0	7	0	0	0	0	Otu1706
Otu1707	0	0	0	0	0	0	0	0	0	0	0	0	0	0	0	0	15	23	0	0	0	0	0	0	0	0	0	0	0	0	0	0	9	0	0	0	0	0	0	0	0	0	0	0	0	0	0	0	Otu1707
Otu1708	0	0	0	0	0	0	0	0	0	0	0	0	0	0	0	0	0	0	0	47	0	0	0	0	0	0	0	0	0	5	0	0	0	0	0	0	1	0	0	0	0	0	0	0	0	0	0	0	Otu1708
Otu1709	0	0	0	0	0	0	0	0	0	0	0	0	0	0	0	0	0	0	0	0	0	0	89	0	0	0	0	0	0	0	0	0	0	0	0	0	0	0	0	3	0	0	0	0	0	0	0	0	Otu1709
Otu1710	0	0	0	0	0	0	0	0	0	0	2	0	0	0	0	0	0	0	0	0	0	0	0	0	0	0	0	0	0	0	81	0	0	0	0	0	0	0	0	0	0	0	0	0	0	0	0	0	Otu1710
Otu1711	0	0	0	0	0	0	0	0	0	0	0	0	0	0	0	0	0	0	0	0	0	0	0	0	0	0	0	0	0	0	0	0	0	56	0	0	0	0	0	0	0	0	0	0	0	0	0	0	Otu1711
Otu1712	0	0	0	0	0	0	0	0	0	0	0	0	0	0	0	0	0	0	0	0	0	0	0	0	0	0	0	0	0	0	0	0	0	0	0	57	0	0	0	0	0	0	0	0	0	0	0	0	Otu1712
Otu1713	0	0	0	0	0	0	0	0	0	0	0	0	0	1	0	0	0	0	0	0	0	0	0	0	0	0	0	0	0	0	0	0	0	0	0	49	0	0	0	0	0	0	0	0	0	0	0	0	Otu1713
Otu1714	0	0	0	0	0	0	0	0	0	0	0	0	0	0	0	0	0	0	0	0	0	0	0	0	0	0	0	0	0	0	0	0	0	0	0	68	0	0	0	0	0	0	0	0	0	0	0	0	Otu1714
Otu1715	57	49	0	2	0	0	0	0	0	0	0	0	0	0	1	0	0	1	0	0	0	0	0	0	0	0	0	0	0	1	0	0	0	0	0	0	0	1	0	1	0	1	0	0	0	0	0	0	Otu1715
Otu1716	0	0	1	60	0	0	0	0	0	0	0	0	0	0	0	0	0	0	0	0	0	0	0	0	0	0	0	0	0	0	0	0	0	0	1	0	0	0	0	0	0	0	0	0	0	0	0	0	Otu1716
Otu1717	0	0	3	10	0	4	0	0	0	0	0	2	0	0	0	1	0	0	0	8	0	7	0	11	0	0	0	10	0	0	0	0	0	0	1	0	0	0	12	0	0	3	0	0	0	0	0	0	Otu1717
Otu1718	0	0	2	0	0	0	0	0	0	0	0	0	0	0	0	0	0	0	0	33	0	0	0	1	0	0	0	7	0	0	0	0	0	0	0	0	0	15	0	0	0	0	0	0	0	0	0	0	Otu1718
Otu1719	0	0	0	22	0	0	0	0	0	0	0	0	0	0	0	0	0	0	0	0	1	0	0	0	0	0	0	0	0	0	0	0	0	0	0	28	0	1	0	0	0	0	0	0	0	0	0	0	Otu1719
Otu1720	0	0	0	29	0	0	0	0	0	0	0	0	0	0	0	0	0	0	0	0	0	0	0	0	0	0	0	0	0	0	0	0	18	0	0	0	0	0	0	0	0	0	0	0	0	0	0	0	Otu1720
Otu1721	0	0	0	28	0	4	0	0	0	0	0	0	0	0	0	0	0	0	0	0	0	0	0	20	0	0	0	0	0	0	0	0	0	0	0	0	0	0	0	12	0	0	0	0	0	0	0	0	Otu1721
Otu1722	0	0	0	0	84	0	0	0	0	0	0	0	0	0	0	0	0	0	0	0	0	0	0	0	0	0	0	0	0	0	0	0	0	0	0	0	0	0	0	0	0	0	0	0	0	0	0	0	Otu1722
Otu1723	0	0	0	0	7	0	0	0	0	0	0	0	0	0	0	0	0	0	0	35	1	0	0	0	0	0	0	0	0	0	0	0	0	0	0	0	5	0	0	0	0	0	0	0	0	0	0	0	Otu1723
Otu1724	0	0	0	0	1	0	4	0	0	0	0	0	0	0	0	0	0	0	0	33	3	0	0	6	0	0	0	0	0	0	0	0	0	0	0	0	1	0	0	6	0	0	0	0	0	0	0	0	Otu1724
Otu1725	0	0	0	0	3	0	4	0	0	0	0	0	0	0	0	0	0	0	0	0	6	0	0	0	0	0	0	12	0	0	0	0	0	0	0	0	17	0	0	0	0	0	0	0	0	0	0	0	Otu1725
Otu1726	0	0	0	0	0	0	0	0	0	0	0	0	0	0	0	0	0	0	0	0	0	0	0	0	0	0	0	0	0	0	0	0	0	0	0	0	2	0	0	0	0	0	0	0	0	0	0	0	Otu1726
Otu1727	0	0	0	0	59	0	0	0	0	0	0	0	0	0	0	0	0	0	0	0	79	0	0	0	0	0	0	0	0	0	0	0	0	0	0	0	78	0	0	0	0	0	0	0	0	0	0	0	Otu1727
Otu1728	0	0	0	0	1	6	0	0	0	0	0	0	0	0	0	0	0	0	0	0	0	2	0	12	0	0	0	6	0	2	0	0	0	0	0	0	0	2	0	0	0	16	0	0	0	1	0	0	Otu1728
Otu1729	0	0	0	0	0	1	0	0	0	1	0	0	0	0	0	2	0	0	0	0	0	5	0	6	0	0	0	1	0	1	0	0	0	0	0	13	0	4	6	0	0	2	0	0	0	2	0	7	Otu1729
Otu1730	0	0	0	0	0	1	0	0	0	7	0	2	0	4	0	1	0	0	0	0	0	0	0	0	0	4	0	0	0	14	0	0	0	0	0	0	0	0	0	0	0	15	0	1	0	0	0	0	Otu1730
Otu1731	0	0	0	0	0	1	0	0	0	1	0	5	0	2	0	5	0	0	0	0	0	0	0	0	0	0	0	0	0	2	0	0	0	0	0	0	0	0	0	0	0	53	0	5	0	12	0	6	Otu1731
Otu1732	0	0	2	0	0	10	0	0	0	5	1	4	0	2	0	3	0	0	0	0	0	5	0	19	0	1	0	5	0	3	0	0	0	0	0	0	0	6	1	3	0	9	0	2	0	2	0	7	Otu1732
Otu1733	0	0	0	0	0	5	0	0	0	0	0	0	0	0	0	0	0	0	0	0	0	0	0	39	0	0	0	0	0	0	0	0	0	0	1	0	0	11	0	2	0	0	0	0	0	2	0	0	Otu1733
Otu1734	0	0	0	0	0	14	0	0	0	0	0	3	0	0	0	4	0	0	0	0	0	0	0	0	0	0	0	0	0	0	0	0	0	0	0	0	0	8	0	18	0	6	0	5	0	0	0	0	Otu1734
Otu1735	0	0	0	0	0	3	0	0	0	2	0	0	0	3	0	2	0	0	0	0	0	0	0	0	0	1	0	0	0	0	0	1	0	0	0	0	0	0	11	0	0	8	0	6	0	0	0	16	Otu1735
Otu1736	0	0	0	0	0	19	0	0	0	0	0	2	0	0	0	2	0	0	0	0	0	0	0	0	0	0	0	0	0	0	0	0	0	0	0	0	0	0	6	7	0	15	0	2	0	0	0	2	Otu1736
Otu1737	0	0	0	0	0	5	0	0	0	2	0	0	0	0	0	0	0	0	0	0	0	0	0	0	0	0	1	0	0	0	0	0	0	0	0	0	0	26	0	0	0	14	0	0	0	0	0	5	Otu1737
Otu1738	0	0	0	0	0	0	0	0	4	0	0	0	0	0	33	0	0	0	0	0	0	0	0	0	0	0	0	0	0	0	8	0	0	0	0	0	0	0	0	0	1	0	0	0	0	0	18	0	Otu1738
Otu1739	0	0	0	0	0	0	0	0	3	0	1	27	0	0	0	0	0	0	0	0	0	0	0	0	0	0	1	0	0	0	0	0	0	0	0	0	0	0	0	0	0	0	6	0	0	0	9	0	Otu1739
Otu1740	0	0	0	0	0	0	0	0	0	7	0	0	0	6	0	1	0	0	0	0	0	0	0	17	0	0	0	0	0	15	0	0	0	0	0	0	0	0	0	0	0	0	0	0	0	0	0	3	Otu1740
Otu1741	0	0	0	0	0	0	0	0	0	3	0	3	0	10	0	10	0	0	0	0	0	0	0	0	0	1	0	0	0	5	0	0	0	0	0	51	0	11	6	0	0	0	0	2	0	3	0	3	Otu1741
Otu1742	0	0	0	0	1	0	1	0	0	11	0	0	0	0	0	1	0	0	0	0	2	11	0	0	0	1	0	0	0	2	0	0	0	0	1	0	3	25	2	0	0	5	0	1	0	4	0	0	Otu1742
Otu1743	0	0	0	0	0	0	0	0	0	5	0	0	0	0	0	4	0	0	0	0	0	0	0	7	0	1	0	0	0	8	0	0	0	0	0	0	0	11	0	0	0	13	0	1	0	2	0	12	Otu1743
Otu1744	0	0	0	0	0	0	0	0	0	3	0	0	0	0	0	6	0	0	0	0	0	0	0	4	0	0	0	0	0	9	0	0	0	0	0	0	0	0	0	0	0	22	0	2	0	5	0	0	Otu1744
Otu1745	0	0	0	0	0	0	0	0	0	9	0	9	0	0	3	5	0	0	0	0	0	0	0	0	0	0	0	0	0	0	0	0	0	0	0	0	0	0	9	0	0	22	1	2	0	2	0	0	Otu1745
Otu1746	0	0	0	0	0	0	0	0	0	20	0	8	0	18	0	3	0	0	0	0	0	0	0	0	0	0	0	0	0	3	0	0	0	0	0	0	0	0	0	0	0	33	0	12	0	13	0	2	Otu1746
Otu1747	0	0	0	0	0	0	0	0	0	1	0	2	0	0	0	3	0	0	0	0	0	0	0	0	0	1	0	0	0	1	0	0	0	0	0	0	0	15	6	9	0	11	0	5	0	0	0	0	Otu1747
Otu1748	0	0	0	0	0	0	0	0	0	6	0	0	0	4	0	0	0	0	0	22	0	0	0	0	0	1	0	5	0	0	0	0	0	0	0	0	0	7	0	8	0	3	0	0	0	0	0	5	Otu1748
Otu1749	0	0	0	0	0	0	0	0	0	0	43	0	0	0	0	0	0	0	0	0	0	0	0	0	0	0	0	0	0	0	0	0	0	0	0	0	0	0	0	0	0	0	0	0	0	0	0	0	Otu1749
Otu1751	0	0	0	0	0	0	0	0	0	0	0	7	0	3	0	1	0	0	0	0	0	0	0	21	0	0	0	0	0	3	0	0	0	0	0	0	0	0	0	0	0	5	0	14	0	1	0	1	Otu1751
Otu1752	0	0	0	0	0	0	0	0	0	0	1	0	0	10	3	0	0	0	0	0	0	0	0	0	0	0	0	0	0	16	0	0	0	0	0	0	0	7	7	0	0	9	0	0	0	1	0	2	Otu1752
Otu1753	0	0	0	0	0	0	0	0	0	0	0	7	0	1	0	6	0	0	0	0	0	0	0	0	0	0	0	0	0	3	0	0	0	0	0	0	0	15	0	14	0	6	0	7	0	0	0	1	Otu1753
Otu1754	0	0	0	0	0	0	0	0	0	0	0	0	0	0	0	0	49	0	0	0	0	0	0	0	0	0	0	0	0	0	0	0	0	0	0	0	0	0	0	0	0	0	0	0	0	0	0	0	Otu1754
Otu1755	0	0	0	0	0	0	0	0	0	0	0	0	0	0	0	0	51	0	0	0	0	0	0	1	0	0	0	0	0	0	0	0	0	0	0	0	0	0	0	5	0	0	0	0	0	0	0	0	Otu1755
Otu1756	0	0	0	0	0	0	0	0	0	0	0	0	0	0	0	0	51	3	0	0	0	0	0	0	0	0	0	0	0	0	0	0	1	0	0	0	0	0	0	0	0	0	0	0	0	0	0	0	Otu1756
Otu1757	0	0	0	0	0	0	0	0	0	0	0	0	0	0	0	0	48	0	0	0	0	0	0	0	0	0	0	0	0	0	0	0	0	0	0	0	0	0	0	0	0	0	0	0	0	0	0	0	Otu1757
Otu1758	0	0	0	0	0	0	0	0	0	0	0	0	0	0	0	0	0	0	0	54	0	0	0	0	0	0	0	0	0	0	0	0	0	0	0	0	0	0	0	0	0	0	0	0	0	0	0	0	Otu1758
Otu1759	0	0	0	0	0	0	0	0	0	0	0	0	0	0	0	0	0	0	0	52	0	0	0	0	0	0	0	0	0	0	0	0	0	0	0	0	0	0	0	0	0	0	0	0	0	0	0	0	Otu1759
Otu1760	0	0	0	0	0	0	0	0	0	0	0	0	0	0	0	0	0	0	0	24	0	0	0	12	0	0	0	5	0	0	0	0	0	0	0	0	1	0	0	0	0	0	0	0	0	0	0	0	Otu1760
Otu1761	0	0	0	0	0	0	0	0	0	0	0	0	0	0	0	0	0	0	0	51	0	0	0	0	0	0	0	0	0	0	0	0	0	0	0	0	0	0	0	0	0	0	0	0	0	0	0	0	Otu1761
Otu1762	0	0	0	0	0	0	0	0	0	0	0	0	0	0	0	0	0	0	0	0	0	0	169	0	0	0	0	0	0	0	0	0	0	0	0	0	0	0	0	11	0	0	0	0	0	0	0	0	Otu1762
Otu1763	0	0	0	0	0	0	4	0	0	0	0	0	0	0	0	0	0	0	0	0	0	0	56	0	0	0	0	0	0	0	0	0	0	0	0	0	0	0	0	0	0	0	0	0	0	0	0	0	Otu1763
Otu1764	0	0	0	0	0	0	0	0	0	0	0	0	0	0	0	0	0	0	0	0	0	0	102	0	0	0	0	0	0	0	0	0	0	0	0	0	0	0	0	3	0	0	0	0	0	0	0	0	Otu1764
Otu1765	0	0	0	0	0	0	0	0	0	0	0	0	0	0	0	0	0	0	0	0	0	0	0	43	0	0	0	19	0	0	0	0	0	0	0	0	0	0	0	0	1	0	0	0	0	0	0	0	Otu1765
Otu1766	0	0	0	0	0	0	0	0	0	1	0	0	0	2	0	0	0	0	0	0	0	0	0	0	0	0	0	0	0	3	0	0	0	0	0	41	0	0	9	0	0	0	1	2	0	0	0	0	Otu1766
Otu1767	0	0	0	0	0	0	0	0	0	0	0	0	0	0	0	0	0	0	0	0	0	0	0	0	0	0	0	0	0	0	0	0	0	0	0	49	0	0	0	0	0	0	0	0	0	0	0	0	Otu1767
Otu1768	0	0	34	3	0	0	0	0	0	0	0	0	0	0	0	0	0	52	0	0	0	0	0	0	0	0	0	0	0	0	0	0	4	0	0	0	0	0	0	0	0	0	0	0	0	0	0	0	Otu1768
Otu1769	0	0	4	33	0	0	0	0	0	0	0	0	0	0	0	0	14	7	0	0	0	0	0	0	0	0	0	0	0	0	0	0	0	0	4	0	0	0	0	0	0	0	0	0	0	0	0	0	Otu1769
Otu1770	0	0	0	43	0	0	0	0	0	0	0	0	0	0	0	0	0	0	0	0	0	0	0	0	0	0	0	0	0	0	0	0	0	0	0	0	0	0	0	0	0	0	0	0	0	0	0	0	Otu1770
Otu1771	0	0	0	54	0	0	0	0	0	0	0	0	0	0	0	0	0	0	0	0	0	0	0	0	0	0	0	0	0	0	0	0	0	0	0	0	0	0	0	0	0	0	0	0	0	0	0	0	Otu1771
Otu1772	0	0	0	11	0	0	0	0	0	0	0	0	0	0	0	0	0	0	0	0	0	0	0	5	0	1	0	2	0	0	0	0	0	0	0	30	0	0	0	3	0	4	0	1	0	0	0	0	Otu1772
Otu1773	0	0	0	11	0	0	0	0	0	0	0	0	0	0	0	0	0	0	0	51	0	0	0	0	0	0	0	0	0	0	0	0	0	0	0	0	0	0	0	0	0	0	0	0	0	0	0	0	Otu1773
Otu1774	0	0	0	0	1	0	84	0	0	0	0	0	0	0	0	0	0	0	0	0	0	0	0	0	0	0	0	0	0	0	0	0	0	0	0	0	1	0	0	0	0	0	0	0	0	0	0	0	Otu1774
Otu1775	0	0	0	0	1	0	2	0	0	0	0	0	0	2	0	0	0	0	0	32	0	0	0	0	0	0	0	3	0	0	0	0	0	0	0	7	0	0	1	0	0	0	0	1	0	0	0	2	Otu1775
Otu1776	0	0	0	0	1	3	0	0	0	3	0	0	0	0	0	0	0	0	0	0	2	0	0	21	0	0	0	0	0	0	0	0	0	0	0	0	5	6	0	3	0	0	0	2	0	0	0	0	Otu1776
Otu1777	0	0	0	0	55	0	0	0	0	0	0	0	0	0	0	0	0	0	0	0	50	0	0	0	0	0	0	0	0	0	0	0	0	0	0	0	42	0	0	0	0	0	0	0	0	0	0	0	Otu1777
Otu1778	0	0	0	0	2	1	0	0	0	0	0	0	0	0	0	0	0	0	0	0	1	4	0	0	0	0	0	0	0	0	0	0	0	0	0	36	0	0	5	0	0	0	0	0	0	0	0	0	Otu1778
Otu1779	0	0	0	0	1	5	0	0	0	0	0	0	0	0	0	1	0	0	0	0	2	0	0	8	1	0	0	0	0	0	0	0	0	0	0	0	3	5	0	12	0	0	0	5	0	6	0	0	Otu1779
Otu1780	0	0	0	0	0	5	0	0	0	2	0	0	0	1	0	6	0	0	0	4	0	0	0	0	0	1	0	0	0	2	0	0	0	0	0	0	0	0	10	0	0	6	0	2	0	2	0	4	Otu1780
Otu1781	0	0	0	0	0	9	0	0	0	2	0	0	0	0	0	4	0	0	0	0	0	0	0	13	0	0	0	0	0	0	0	0	0	0	0	0	0	0	10	0	0	9	0	6	0	0	0	0	Otu1781
Otu1782	0	0	0	0	0	6	0	0	0	0	0	3	0	1	0	0	0	0	0	0	0	0	1	29	0	0	0	0	0	6	0	0	0	0	0	0	0	0	3	7	0	0	0	0	0	5	0	0	Otu1782
Otu1783	0	0	0	0	0	7	0	0	0	0	0	0	0	0	0	0	0	0	0	0	0	0	0	8	0	0	0	11	0	0	0	0	0	0	0	0	0	6	0	17	0	0	0	0	0	0	0	0	Otu1783
Otu1784	0	0	0	0	0	0	0	0	2	5	1	0	1	6	2	0	0	0	0	0	1	0	0	0	0	2	0	0	0	5	0	0	0	0	0	0	0	0	0	4	0	13	0	4	0	0	0	7	Otu1784
Otu1785	0	0	0	0	0	0	0	0	2	0	17	1	14	0	0	0	0	0	0	0	0	0	0	0	0	0	4	0	0	0	0	0	0	0	0	0	0	0	0	1	2	3	23	0	0	0	0	1	Otu1785
Otu1786	0	0	0	0	0	0	0	0	0	4	0	0	0	0	0	2	0	0	0	0	0	0	0	0	0	2	0	0	0	7	0	0	0	0	0	0	0	0	0	0	0	14	0	8	0	9	0	7	Otu1786
Otu1787	0	0	0	0	0	0	0	0	0	3	0	0	0	5	0	3	0	0	0	0	0	2	0	21	0	2	0	0	0	25	0	0	0	0	0	0	0	0	7	8	0	7	0	2	0	1	0	7	Otu1787
Otu1788	0	0	0	1	0	2	0	0	0	2	0	0	0	1	0	3	0	0	0	0	0	0	0	2	0	0	0	0	0	6	0	0	0	0	0	0	0	9	5	4	0	7	0	0	0	0	0	4	Otu1788
Otu1789	0	0	0	0	0	0	0	0	0	3	0	3	0	1	0	10	0	0	0	0	0	0	0	0	0	0	0	0	0	4	0	0	0	0	0	0	0	0	4	0	0	9	0	4	0	2	0	20	Otu1789
Otu1790	0	0	0	0	0	0	0	0	0	3	0	7	0	11	0	3	0	0	0	0	0	4	0	0	0	0	0	0	0	13	0	0	0	0	0	0	0	5	0	6	0	8	0	1	0	3	0	0	Otu1790
Otu1791	0	0	0	0	0	0	0	0	0	3	0	3	0	0	0	3	0	0	0	0	0	0	0	0	0	0	0	0	0	5	0	0	0	0	0	0	0	0	3	17	0	5	0	8	0	0	0	5	Otu1791
Otu1792	0	0	0	0	0	0	0	0	0	6	0	0	0	6	0	3	0	0	0	0	0	0	0	0	0	0	0	0	0	5	0	0	0	0	0	0	0	0	0	0	0	6	0	3	0	3	0	22	Otu1792
Otu1793	0	0	0	0	0	0	0	0	0	5	0	1	0	3	0	6	0	0	0	0	0	0	0	0	0	0	0	0	0	2	0	0	0	0	0	0	0	9	0	0	0	7	0	6	0	1	0	5	Otu1793
Otu1794	0	0	0	0	0	0	0	0	0	3	0	0	0	4	0	1	0	0	0	0	0	0	0	13	0	0	0	3	0	2	0	0	0	0	0	0	0	0	0	0	0	12	0	3	0	0	0	7	Otu1794
Otu1795	0	0	0	0	0	0	0	0	0	3	0	0	0	0	0	2	0	0	0	29	0	0	0	0	0	1	0	0	0	0	0	0	0	0	0	0	0	0	0	0	0	8	0	0	0	0	0	4	Otu1795
Otu1796	0	0	0	0	0	0	0	0	0	0	90	0	0	0	0	0	0	0	0	0	0	0	0	0	0	0	3	0	0	0	0	0	0	0	0	0	0	0	0	0	0	0	31	0	0	0	0	0	Otu1796
Otu1797	0	0	0	0	0	0	0	0	0	0	0	1	0	0	0	0	0	0	0	1	0	0	0	19	0	0	0	0	0	6	0	0	0	0	0	0	0	12	0	0	0	0	0	0	0	0	0	0	Otu1797
Otu1798	0	0	0	0	0	0	0	0	0	0	0	7	0	6	0	15	0	0	0	0	2	0	0	0	0	0	0	0	0	12	0	0	0	0	0	0	3	0	0	0	0	0	0	0	0	2	0	7	Otu1798
Otu1799	0	0	0	0	0	0	0	0	0	0	0	0	14	0	16	0	0	0	0	0	0	0	0	0	0	11	0	0	0	0	5	0	0	0	0	0	0	0	0	0	0	0	0	0	0	0	4	0	Otu1799
Otu1800	0	0	0	0	0	0	0	0	0	0	0	0	0	4	0	0	0	0	0	0	0	0	0	0	0	0	0	0	0	2	0	0	0	0	0	0	0	23	0	17	0	15	0	5	0	0	0	0	Otu1800
Otu1801	0	0	0	0	0	0	0	0	0	0	0	0	0	0	0	3	0	0	0	0	0	0	0	0	0	2	0	0	0	0	0	0	0	0	0	0	0	0	0	0	0	41	0	0	0	2	0	0	Otu1801
Otu1802	0	0	0	0	0	0	0	0	0	0	0	0	0	0	0	0	53	0	0	0	0	0	0	0	0	0	0	0	0	0	0	0	0	0	0	0	0	0	0	0	0	0	0	0	0	0	0	0	Otu1802
Otu1803	0	0	0	0	0	0	0	0	0	0	0	0	0	0	0	0	42	0	0	0	0	0	0	0	0	0	0	0	0	0	0	0	0	0	2	0	1	0	0	0	0	0	0	0	0	0	0	0	Otu1803
Otu1804	0	0	0	0	0	0	0	0	0	0	0	0	0	0	0	0	0	330	0	0	0	0	0	0	0	0	0	0	0	0	0	0	0	0	0	0	0	0	0	0	0	0	0	0	0	0	0	0	Otu1804
Otu1805	0	0	0	0	0	0	0	0	0	0	0	0	0	0	0	0	0	0	0	48	0	0	0	0	0	0	0	0	0	0	0	0	0	0	0	0	0	0	0	0	0	0	0	0	0	0	0	0	Otu1805
Otu1806	0	0	0	0	0	0	0	0	0	0	0	1	0	1	0	0	0	0	0	3	0	0	0	7	0	0	0	0	0	11	0	0	0	0	0	0	0	1	6	1	0	5	0	2	0	1	0	8	Otu1806
Otu1807	0	0	0	0	0	0	0	0	0	0	0	0	0	0	0	0	0	0	0	53	0	0	0	0	0	0	0	0	0	0	0	0	0	0	0	0	0	0	0	0	0	0	0	0	0	0	0	0	Otu1807
Otu1808	2	89	0	0	0	0	0	0	0	0	0	0	0	0	0	0	0	0	0	0	0	0	0	0	0	0	0	0	0	0	0	0	0	0	0	0	0	0	0	0	0	0	0	0	0	0	0	0	Otu1808
Otu1809	1	1	0	0	0	0	0	0	0	0	0	0	0	0	0	0	48	0	0	0	0	0	0	0	0	0	0	0	0	0	0	0	0	1	0	0	0	0	0	0	0	0	0	0	0	0	0	0	Otu1809
Otu1810	0	0	4	0	0	0	0	0	0	0	0	0	0	0	0	0	0	0	0	38	0	0	0	0	0	0	0	0	0	0	0	0	0	0	1	0	0	0	0	0	0	0	0	0	0	0	0	0	Otu1810
Otu1811	0	0	0	64	0	0	0	0	0	0	0	0	0	0	0	0	0	0	0	0	0	0	0	0	0	0	0	0	0	0	0	0	0	0	0	0	0	0	0	0	0	0	0	0	0	0	0	0	Otu1811
Otu1812	0	0	0	23	0	0	0	0	0	0	0	0	0	0	0	0	0	0	0	19	0	0	0	0	0	0	0	0	0	0	0	0	0	0	0	0	0	9	0	0	0	0	0	0	0	0	0	0	Otu1812
Otu1813	0	0	0	57	0	0	0	0	0	0	0	0	0	0	0	0	0	0	0	0	0	0	0	0	0	0	0	0	0	0	0	0	0	0	1	0	0	0	0	0	0	0	0	0	0	0	0	0	Otu1813
Otu1814	0	0	0	0	18	0	0	0	0	0	0	0	0	0	0	0	0	0	0	0	27	0	0	0	0	0	0	0	0	0	0	0	0	0	0	0	10	0	0	0	0	0	0	0	0	0	0	0	Otu1814
Otu1815	0	0	0	0	2	11	0	0	0	0	0	0	0	0	0	0	0	0	0	0	6	0	0	17	0	0	0	0	0	0	0	0	0	0	0	0	1	0	0	2	0	0	0	0	0	0	0	0	Otu1815
Otu1816	0	0	0	0	1	0	0	0	0	0	0	3	0	2	0	0	0	0	0	0	0	0	0	9	0	1	0	0	0	4	0	0	0	0	0	0	0	0	10	1	0	6	0	4	0	1	0	5	Otu1816
Otu1817	0	0	0	0	3	0	0	0	9	0	0	0	0	0	0	0	0	0	0	0	3	0	0	0	0	0	0	31	0	0	0	0	0	0	0	0	5	0	0	0	0	0	0	0	0	0	0	0	Otu1817
Otu1818	0	0	0	0	25	0	0	0	0	0	0	0	0	0	0	0	0	0	0	0	38	0	0	0	0	0	0	0	0	0	0	0	0	0	0	0	9	0	0	0	0	0	0	0	0	0	0	0	Otu1818
Otu1819	0	0	0	0	39	0	0	0	0	0	0	0	0	0	0	0	0	0	0	0	35	0	0	0	0	0	0	0	0	0	0	0	0	0	0	0	17	0	0	0	0	0	0	0	0	0	0	0	Otu1819
Otu1820	0	0	0	0	1	9	0	0	0	0	0	0	0	0	0	0	0	0	0	0	2	2	1	14	0	0	0	6	0	0	0	0	0	0	0	0	0	15	7	8	0	0	0	0	0	0	0	0	Otu1820
Otu1821	0	0	0	0	0	8	0	0	0	2	0	2	0	3	0	1	0	0	0	0	0	0	0	3	0	0	0	0	0	2	0	0	0	0	0	0	0	8	14	15	0	4	0	7	0	3	0	1	Otu1821
Otu1822	0	0	0	0	0	4	0	0	0	3	0	1	0	8	0	8	0	0	0	0	0	0	0	0	0	0	0	0	0	1	0	0	0	0	0	0	0	0	0	0	0	7	0	4	0	0	0	18	Otu1822
Otu1823	0	0	0	0	0	3	0	0	0	0	0	2	0	0	0	0	0	0	0	0	0	19	0	14	0	0	0	8	0	0	0	0	0	0	0	0	0	43	4	3	0	0	0	0	0	0	0	1	Otu1823
Otu1824	0	0	0	0	0	10	0	0	0	0	0	3	0	0	2	0	0	0	0	0	0	5	0	0	0	0	0	0	0	7	0	0	22	0	0	0	0	0	0	0	0	0	0	8	0	0	0	0	Otu1824
Otu1825	0	0	0	0	0	4	0	0	0	3	0	1	0	5	0	0	0	0	0	0	0	0	0	26	0	0	0	0	0	5	0	0	0	0	0	0	0	0	3	2	0	0	0	0	0	0	0	3	Otu1825
Otu1826	0	0	0	0	0	4	0	0	0	5	0	3	0	5	0	2	0	0	0	0	0	0	0	15	0	1	0	0	0	4	0	0	0	0	0	0	0	0	4	1	0	12	1	2	0	0	0	1	Otu1826
Otu1827	0	0	0	0	0	4	0	0	0	6	0	0	0	3	0	0	0	0	0	0	0	0	0	0	0	0	0	1	0	12	0	0	0	0	0	0	0	0	7	13	0	3	0	1	0	0	0	1	Otu1827
Otu1828	0	0	0	0	0	0	0	0	0	17	0	0	0	0	0	0	0	0	0	0	0	0	0	0	0	1	0	0	0	9	0	0	0	0	0	0	0	0	0	0	0	14	0	7	0	0	0	0	Otu1828
Otu1829	0	0	0	0	0	0	0	0	0	10	0	9	0	11	0	0	0	0	0	0	0	0	0	4	0	0	0	0	0	0	0	0	0	0	0	0	0	0	0	12	0	1	0	2	0	3	0	1	Otu1829
Otu1830	0	0	0	0	0	0	0	0	0	1	0	0	0	0	0	7	0	0	0	0	0	0	0	0	0	0	0	0	0	3	0	0	0	0	0	0	0	0	17	0	0	8	0	4	0	0	0	9	Otu1830
Otu1831	0	0	0	0	0	0	0	0	0	2	0	1	0	0	0	0	0	0	0	8	0	0	0	0	0	0	0	12	0	0	0	0	0	0	0	24	1	1	0	0	0	2	0	3	0	1	0	0	Otu1831
Otu1832	0	0	0	0	0	0	0	0	0	6	0	0	0	7	0	2	0	0	0	0	0	0	0	20	0	0	0	0	0	0	0	0	0	0	0	0	0	0	0	13	0	0	0	10	0	0	0	0	Otu1832
Otu1833	0	0	0	0	0	0	0	0	0	6	0	1	0	3	0	1	0	0	0	0	0	0	0	0	0	0	0	0	0	10	0	0	0	0	0	0	0	0	5	0	0	19	0	5	0	1	0	3	Otu1833
Otu1834	0	0	0	0	0	0	0	0	0	3	1	0	0	0	0	5	0	0	0	0	0	0	0	0	0	1	0	0	0	11	0	0	0	0	0	0	0	0	0	18	0	0	0	1	0	7	0	8	Otu1834
Otu1835	0	0	0	0	0	0	0	0	0	7	0	1	0	1	0	5	0	0	0	0	0	0	0	0	0	0	0	0	0	6	0	0	0	0	0	0	0	16	3	0	0	12	0	1	0	8	0	0	Otu1835
Otu1836	0	0	0	0	0	0	0	0	0	6	0	4	0	13	0	11	0	0	0	0	0	0	0	0	0	0	0	0	0	0	0	0	0	0	0	0	0	0	0	0	0	0	0	3	0	8	2	9	Otu1836
Otu1837	0	0	0	0	0	0	0	0	0	0	45	0	0	0	0	0	0	0	0	0	0	0	0	0	0	0	0	0	0	0	0	0	0	0	0	0	0	0	0	0	0	0	0	0	0	0	0	0	Otu1837
Otu1838	0	0	0	0	0	0	0	0	0	0	49	0	0	0	0	0	0	0	0	0	0	0	0	0	0	0	0	0	0	0	0	0	0	0	0	0	0	0	0	0	0	0	0	0	0	0	0	0	Otu1838
Otu1839	0	0	0	0	0	0	0	0	0	0	0	12	0	0	0	0	0	0	0	0	0	9	0	0	0	0	0	0	0	0	0	0	0	0	0	0	0	16	0	20	0	0	0	0	0	0	0	0	Otu1839
Otu1840	0	0	0	0	0	0	0	0	0	0	0	2	0	0	0	0	0	0	0	0	0	0	0	34	0	0	0	0	0	0	0	0	0	0	0	0	0	0	0	5	0	14	0	2	0	2	0	0	Otu1840
Otu1841	0	0	0	0	0	0	0	0	0	0	0	3	0	0	0	0	0	0	0	0	0	6	0	0	1	1	0	9	0	5	0	0	0	0	0	0	0	16	7	0	1	9	0	4	0	2	0	0	Otu1841
Otu1842	0	0	0	0	0	0	0	0	0	0	0	8	0	0	0	1	0	0	0	0	0	0	0	0	0	2	0	0	0	7	0	0	0	0	0	0	0	0	0	0	0	11	0	0	0	0	0	14	Otu1842
Otu1843	0	0	0	0	0	1	0	0	0	0	0	0	0	8	0	14	0	0	0	0	0	0	0	0	0	0	0	0	0	1	0	1	0	0	0	0	0	0	3	1	0	34	0	3	0	2	0	1	Otu1843
Otu1844	0	0	0	0	0	0	0	0	0	0	0	0	0	0	0	0	51	3	0	0	0	0	0	0	0	0	0	0	0	0	0	0	0	0	0	0	0	0	0	0	0	0	0	0	0	0	0	0	Otu1844
Otu1845	0	0	0	0	0	0	0	0	0	0	0	0	0	0	0	0	0	1	0	0	0	0	0	0	0	0	0	0	0	0	0	0	42	0	0	0	0	0	0	0	0	0	0	0	0	0	0	0	Otu1845
Otu1846	0	0	0	0	0	0	0	0	0	0	0	0	0	0	0	0	0	0	0	24	0	0	0	0	0	0	0	0	0	0	0	0	0	0	11	12	0	0	0	0	0	0	0	0	0	0	0	0	Otu1846
Otu1847	0	0	0	0	1	0	0	0	0	0	0	0	0	0	0	0	0	0	0	40	0	0	0	0	0	0	0	0	0	0	0	0	0	0	0	0	0	0	0	0	0	0	0	0	0	0	0	0	Otu1847
Otu1848	0	0	0	0	0	0	0	0	0	0	0	0	0	0	0	0	0	0	0	0	0	0	0	0	0	0	0	0	0	12	0	0	0	0	0	0	0	0	43	0	0	0	0	2	0	0	0	6	Otu1848
Otu1849	0	0	0	0	0	0	0	0	0	0	0	0	0	0	0	0	0	0	0	0	0	0	0	0	0	0	0	0	0	0	0	0	0	0	0	46	0	0	0	0	0	0	0	0	0	0	0	0	Otu1849
Otu1850	0	0	0	0	0	0	0	0	0	0	0	0	0	1	0	0	0	0	0	0	0	0	0	0	0	0	0	0	0	0	0	0	0	0	0	41	0	0	0	5	0	0	0	0	0	0	0	0	Otu1850
Otu1851	0	0	1	51	0	0	0	0	0	0	0	0	0	0	0	0	0	0	0	0	0	0	0	0	0	0	0	0	0	0	0	0	0	0	0	0	0	0	0	0	0	0	0	0	0	0	0	0	Otu1851
Otu1852	0	0	0	98	0	0	0	0	0	0	0	0	0	0	0	0	0	0	0	0	0	0	0	0	0	0	0	0	0	0	0	0	0	0	0	0	0	0	0	0	0	0	0	0	0	0	0	0	Otu1852
Otu1853	0	0	0	66	0	0	0	0	0	0	0	0	0	0	0	0	0	0	0	0	0	0	0	0	0	0	0	0	0	0	0	0	0	0	0	0	0	0	0	0	0	0	0	0	0	0	0	0	Otu1853
Otu1854	0	0	0	55	0	0	0	0	0	0	0	0	0	0	0	0	0	0	0	0	0	0	0	0	0	0	0	0	0	0	0	0	0	0	0	0	0	0	0	0	0	0	0	0	0	0	0	0	Otu1854
Otu1855	0	0	1	46	0	0	0	0	0	0	0	0	0	0	0	0	0	0	0	0	0	0	0	0	0	0	0	6	0	0	0	0	0	0	0	0	0	0	0	0	0	0	0	0	0	0	0	0	Otu1855
Otu1856	0	0	0	0	9	0	0	0	0	0	0	0	0	0	0	0	0	0	0	0	47	0	0	0	0	0	0	0	0	0	0	0	0	0	0	0	40	0	0	0	0	0	0	0	0	0	0	0	Otu1856
Otu1857	0	0	0	0	5	0	0	0	0	0	0	0	0	0	0	0	0	0	0	0	2	0	0	0	0	0	0	29	0	0	0	0	0	0	0	0	5	0	0	0	0	0	0	0	0	0	2	0	Otu1857
Otu1858	0	0	0	0	12	0	0	0	0	0	0	0	0	0	0	0	0	0	0	0	29	0	0	0	0	0	0	0	0	0	0	0	0	0	0	0	27	0	0	0	0	0	0	0	0	0	0	0	Otu1858
Otu1859	0	0	0	0	1	0	0	0	0	0	0	0	0	0	0	0	0	0	0	0	4	0	0	7	0	0	0	21	0	0	0	0	0	0	0	0	1	17	0	0	0	0	0	0	0	0	0	0	Otu1859
Otu1860	0	0	0	0	30	0	0	0	0	0	0	0	0	0	0	0	0	0	0	0	42	0	0	0	0	0	0	0	0	0	0	0	0	0	0	0	22	0	0	0	0	0	0	0	0	0	0	0	Otu1860
Otu1861	0	0	0	0	0	10	0	0	0	0	0	0	0	0	0	0	0	0	0	0	0	0	0	9	0	0	0	0	0	0	0	0	0	0	0	26	0	0	0	0	0	0	0	0	0	0	0	0	Otu1861
Otu1862	0	0	0	0	0	9	0	0	0	0	0	0	0	0	0	0	0	0	0	0	0	6	0	11	0	0	0	0	0	0	0	0	0	0	0	22	0	1	0	0	0	0	0	0	0	0	0	0	Otu1862
Otu1863	0	0	0	0	0	1	0	0	0	0	0	0	0	0	0	0	0	0	0	0	0	0	0	30	0	0	0	0	0	0	0	0	0	0	0	0	0	0	4	13	0	0	0	0	0	0	0	0	Otu1863
Otu1864	0	0	0	0	0	0	0	0	0	7	0	8	0	0	0	0	0	0	0	0	0	0	0	0	0	0	0	0	0	0	0	0	0	0	0	0	0	8	0	8	0	5	0	0	0	5	0	5	Otu1864
Otu1865	0	0	0	0	0	0	0	0	0	2	0	0	0	4	0	3	0	0	0	0	0	0	0	0	0	0	0	0	0	5	0	0	0	0	0	0	0	0	3	10	0	6	0	3	0	0	0	7	Otu1865
Otu1866	0	0	0	0	0	0	0	0	0	3	0	5	0	5	0	0	0	0	0	0	0	0	0	0	0	0	0	0	0	4	0	0	0	0	0	0	0	0	0	0	0	16	0	4	0	0	0	0	Otu1866
Otu1867	0	0	0	0	0	0	0	0	0	4	0	0	0	3	0	3	0	0	0	0	1	0	0	0	0	0	0	0	0	11	0	0	0	0	0	0	0	0	0	2	0	15	0	0	0	0	0	0	Otu1867
Otu1868	0	0	0	0	0	0	0	0	0	3	0	2	0	8	0	3	0	0	0	0	0	0	0	0	0	0	0	0	0	4	0	0	0	0	0	0	0	12	4	0	0	10	0	7	0	3	0	2	Otu1868
Otu1869	0	0	0	0	0	0	0	0	0	7	0	0	0	1	0	0	0	0	0	0	0	0	0	0	0	0	0	0	0	16	0	0	0	0	0	0	0	0	0	0	0	8	1	6	0	0	0	0	Otu1869
Otu1870	0	0	0	0	0	0	0	0	0	0	0	12	0	0	0	0	0	0	0	0	0	0	0	0	0	0	0	0	0	0	0	0	0	0	0	0	0	0	23	0	0	0	0	23	0	0	0	0	Otu1870
Otu1871	0	0	0	0	0	4	0	0	0	0	0	2	0	0	0	3	0	0	0	0	0	22	0	13	0	0	0	3	0	4	0	0	0	0	0	0	0	4	0	1	0	0	0	0	0	2	0	0	Otu1871
Otu1872	0	0	0	0	0	0	0	0	0	7	0	5	0	36	0	20	0	0	0	0	0	0	0	0	0	2	0	0	0	1	0	0	0	0	0	0	0	0	0	0	0	18	0	0	0	0	0	0	Otu1872
Otu1873	0	0	0	0	0	0	0	0	0	0	0	0	0	1	0	0	0	0	0	0	0	0	0	0	0	0	0	0	0	0	0	0	0	0	0	0	0	0	0	0	0	0	0	1	0	32	18	0	Otu1873
Otu1874	0	0	0	0	0	0	0	0	0	1	0	0	0	4	0	0	0	0	0	0	0	0	0	0	0	0	0	0	0	0	0	0	0	0	0	0	0	0	28	7	0	4	0	1	0	0	0	0	Otu1874
Otu1875	0	0	0	0	0	0	0	0	0	1	0	0	0	1	0	2	0	0	0	0	0	0	0	2	0	2	0	0	0	4	0	2	0	0	0	0	0	5	1	6	0	2	0	1	0	7	0	21	Otu1875
Otu1876	0	0	0	0	0	0	0	0	0	0	0	0	0	3	0	10	0	0	0	0	0	0	0	0	0	0	0	0	0	6	0	0	0	0	0	0	0	0	19	0	1	3	0	1	0	13	0	15	Otu1876
Otu1877	0	0	0	0	0	0	0	0	0	0	0	0	1	0	0	1	0	0	0	0	0	3	0	4	0	0	0	15	0	0	0	0	0	0	0	0	0	23	0	0	1	0	1	0	0	2	0	0	Otu1877
Otu1878	0	0	0	0	0	0	0	0	0	0	0	0	0	0	0	0	45	0	0	0	0	0	0	0	0	0	0	0	0	0	0	0	0	0	0	0	0	0	0	0	0	0	0	0	0	0	0	0	Otu1878
Otu1879	0	0	0	0	0	0	0	0	0	0	0	0	0	0	0	0	0	42	0	0	0	0	0	0	0	0	0	0	0	0	0	0	0	0	0	0	0	0	0	0	0	0	0	0	0	0	0	0	Otu1879
Otu1880	0	0	0	0	0	0	0	0	0	0	0	0	0	0	0	0	0	0	0	0	0	26	0	0	0	0	0	0	0	0	0	0	0	0	0	0	0	12	0	3	0	0	0	0	0	0	5	0	Otu1880
Otu1881	0	0	0	0	0	0	0	0	0	0	0	0	0	0	0	0	0	0	0	0	0	6	0	0	0	0	0	0	0	0	0	0	0	0	0	0	0	27	0	19	0	0	0	0	0	0	0	0	Otu1881
Otu1882	0	0	0	0	0	0	0	0	0	0	0	0	0	0	0	0	0	0	0	0	0	0	0	52	0	0	0	0	0	0	0	0	0	0	0	0	0	0	0	0	0	0	0	5	0	0	0	0	Otu1882
Otu1883	0	0	0	0	0	0	0	0	0	0	0	0	0	0	0	0	0	0	0	0	0	0	0	12	0	0	0	0	0	0	0	0	0	0	0	0	0	21	0	34	0	0	0	0	0	0	0	0	Otu1883
Otu1884	0	0	0	0	0	0	0	0	0	0	0	0	0	0	1	0	0	0	0	0	0	0	0	0	0	0	105	0	0	0	0	0	0	0	0	0	0	0	0	0	0	0	0	0	0	0	0	0	Otu1884
Otu1885	0	0	0	0	0	0	0	0	0	0	2	0	0	0	0	0	0	0	0	0	0	0	0	0	0	0	0	0	0	0	165	0	0	0	0	0	0	0	0	0	0	0	6	0	0	0	0	0	Otu1885
Otu1886	0	0	0	0	0	1	0	0	0	0	0	0	0	0	0	0	0	0	0	0	0	0	0	0	0	0	0	0	0	0	0	0	0	0	1	49	0	0	0	0	0	0	0	0	0	0	0	0	Otu1886
Otu1887	0	0	0	0	0	0	0	0	0	0	0	0	0	0	0	0	0	0	0	0	0	0	0	0	0	0	0	0	0	0	0	0	0	0	0	0	0	0	28	12	0	5	0	0	0	0	0	0	Otu1887
Otu1888	0	0	0	0	0	0	0	0	0	0	0	0	0	0	0	0	0	0	0	0	0	0	0	0	0	0	0	0	0	0	0	0	0	0	0	0	0	0	0	0	0	0	0	5	0	0	49	0	Otu1888
Otu1889	51	49	1	0	0	1	0	0	0	0	0	1	0	0	0	0	0	1	0	0	0	0	0	0	0	0	0	0	0	0	0	0	0	0	0	0	0	2	0	0	0	0	0	0	0	0	0	0	Otu1889
Otu1890	0	43	0	0	0	0	0	0	0	0	0	0	0	0	0	0	0	0	0	0	0	0	0	0	0	0	0	0	0	0	0	0	0	0	0	0	0	0	0	0	0	0	0	0	0	0	0	0	Otu1890
Otu1891	0	0	2	0	0	0	0	0	0	2	0	0	0	0	0	0	0	0	0	0	0	0	0	11	0	0	0	3	0	2	0	0	0	0	0	0	0	7	0	5	0	2	0	1	0	0	0	0	Otu1891
Otu1892	0	0	1	48	0	0	0	0	0	0	0	0	0	0	0	0	0	0	0	0	0	0	0	0	0	0	0	0	0	0	0	0	0	0	2	0	0	0	0	0	0	0	0	0	0	0	0	0	Otu1892
Otu1893	0	0	0	42	0	0	0	0	0	0	0	0	0	0	0	0	0	0	0	0	0	0	0	0	0	0	0	0	0	0	0	0	0	0	0	0	0	0	0	0	0	0	0	0	0	0	0	0	Otu1893
Otu1894	0	0	0	0	0	0	0	0	0	0	0	0	0	0	0	0	0	0	0	0	1	0	0	0	0	0	0	0	0	0	0	0	0	0	0	0	0	0	0	0	0	0	0	0	0	0	0	0	Otu1894
Otu1895	0	0	0	0	52	0	1	0	0	0	0	0	0	0	0	0	0	0	0	0	65	0	0	0	0	0	0	0	0	0	0	0	0	0	0	0	69	0	0	0	0	0	0	0	0	0	0	0	Otu1895
Otu1896	0	0	0	0	58	0	0	0	0	0	0	0	0	0	0	0	0	0	0	0	82	0	0	0	0	0	0	0	0	0	0	0	0	0	0	0	68	0	0	0	0	0	0	0	0	0	0	0	Otu1896
Otu1898	0	0	0	0	1	0	0	0	0	0	0	0	0	2	2	2	0	0	0	0	1	0	0	0	0	1	0	0	0	0	0	0	0	0	0	0	0	9	3	4	0	0	0	8	0	0	0	4	Otu1898
Otu1899	0	0	0	0	22	0	0	0	0	0	0	0	0	0	0	0	0	0	0	0	26	0	0	0	0	0	0	0	0	0	0	0	0	0	0	0	18	0	0	0	0	0	0	0	0	0	0	0	Otu1899
Otu1900	0	0	0	0	1	12	0	0	0	0	0	0	0	0	0	0	0	0	0	0	0	0	0	59	0	0	0	0	0	0	0	0	0	0	0	0	3	0	0	0	0	0	0	0	0	0	0	0	Otu1900
Otu1901	0	0	0	0	28	0	3	0	0	0	0	0	0	0	0	0	0	0	0	0	35	0	0	0	0	0	0	0	0	0	0	0	0	0	0	0	23	0	0	0	0	0	0	0	0	0	0	0	Otu1901
Otu1902	0	0	0	0	0	2	0	0	0	2	0	1	0	7	0	3	0	0	0	0	0	2	0	0	0	2	0	0	0	5	0	0	0	0	0	0	0	0	2	0	0	14	0	1	0	2	0	0	Otu1902
Otu1903	0	0	0	0	0	5	0	0	0	0	0	0	0	0	0	0	0	0	0	0	0	0	0	10	0	0	0	0	0	0	0	0	0	0	0	15	0	5	0	7	0	0	0	0	0	0	0	0	Otu1903
Otu1904	0	0	0	0	0	4	0	0	0	2	0	0	0	4	0	0	0	0	0	0	1	5	0	24	0	0	0	3	0	0	0	0	0	0	0	0	0	4	0	7	0	7	0	3	0	1	0	0	Otu1904
Otu1905	0	0	0	0	0	4	0	0	0	0	0	0	0	0	0	2	0	0	0	0	0	0	0	17	0	0	0	0	0	4	0	0	0	0	0	0	0	3	12	10	0	9	0	0	0	0	0	0	Otu1905
Otu1906	0	0	0	0	0	10	0	0	0	2	0	4	0	0	0	1	0	0	0	0	0	4	0	0	1	0	0	3	0	3	0	0	0	0	0	0	0	5	3	0	0	2	1	0	0	0	0	5	Otu1906
Otu1907	0	0	0	0	0	10	0	0	0	0	0	0	0	0	0	1	0	0	0	0	0	0	0	28	0	0	0	0	0	0	0	0	0	0	0	0	0	0	0	10	0	5	0	0	0	0	0	5	Otu1907
Otu1908	0	0	0	0	0	0	0	0	0	13	0	3	0	0	0	0	0	0	0	0	0	0	0	0	0	5	0	0	0	11	0	0	0	0	0	0	0	0	0	0	0	7	0	15	0	0	0	5	Otu1908
Otu1909	0	0	0	0	0	0	0	0	0	1	0	0	0	2	0	0	0	0	0	0	0	0	0	15	0	0	0	0	0	0	0	0	0	0	0	0	0	6	0	11	0	0	0	2	0	0	0	0	Otu1909
Otu1910	0	0	0	0	0	0	0	0	0	1	0	3	0	5	0	6	0	0	0	0	0	0	0	0	0	1	0	0	0	6	0	0	0	0	0	0	1	0	4	0	0	5	0	1	0	2	0	7	Otu1910
Otu1911	0	0	0	0	0	0	0	0	0	12	0	2	0	4	0	7	0	0	0	0	0	0	0	15	0	2	0	0	0	7	0	1	0	0	0	0	0	0	8	0	0	0	0	2	0	2	0	15	Otu1911
Otu1912	0	0	0	0	0	0	0	0	0	6	0	12	0	0	0	6	0	0	0	0	0	0	0	0	0	0	0	0	0	0	0	0	0	0	0	0	0	0	8	0	0	15	0	13	0	0	0	0	Otu1912
Otu1913	0	0	0	0	0	0	0	0	0	2	0	1	0	12	0	3	0	0	0	0	0	0	0	4	0	1	0	0	0	0	0	0	0	0	0	0	0	10	0	6	0	3	0	1	0	0	0	11	Otu1913
Otu1914	0	0	0	0	1	0	0	0	0	10	0	0	0	3	0	9	0	0	0	0	0	0	0	6	0	2	0	0	0	8	0	0	0	0	0	0	0	3	0	2	0	14	0	0	0	0	0	13	Otu1914
Otu1915	0	0	0	0	0	0	0	0	0	0	0	2	0	1	0	4	0	0	0	0	0	3	0	0	0	1	0	0	0	1	0	0	0	0	0	0	1	1	7	1	0	2	0	7	0	0	0	8	Otu1915
Otu1916	0	0	0	0	0	0	0	0	0	2	0	10	0	2	0	0	0	0	0	0	0	2	0	5	0	0	0	1	0	2	0	0	0	0	0	1	0	1	9	7	0	8	0	6	0	1	0	2	Otu1916
Otu1917	0	0	0	0	0	0	0	0	0	0	0	0	0	0	0	0	47	0	0	0	0	0	0	0	0	0	0	0	0	0	0	0	0	0	1	0	0	3	0	0	0	0	0	0	0	0	0	0	Otu1917
Otu1918	0	0	0	0	0	0	1	0	0	0	0	0	0	0	0	0	0	2	0	0	0	0	0	0	0	0	0	0	0	0	0	0	40	0	1	0	0	0	0	0	0	0	0	0	0	0	0	0	Otu1918
Otu1919	0	0	0	0	0	0	0	0	0	0	0	0	0	3	0	0	0	0	0	29	0	0	0	0	0	0	0	0	0	4	0	0	0	0	0	0	0	0	0	0	0	12	1	0	0	0	0	0	Otu1919
Otu1920	0	0	0	0	0	0	0	0	0	0	0	0	0	0	0	0	0	0	0	45	0	0	0	0	0	0	0	0	0	0	0	0	0	0	0	0	0	0	0	0	0	0	0	0	0	0	0	0	Otu1920
Otu1921	0	0	0	0	0	0	0	0	0	0	0	0	0	0	0	0	0	0	0	0	1	8	0	0	0	2	0	0	0	0	0	0	0	0	0	0	1	48	0	0	0	0	0	0	0	0	0	0	Otu1921
Otu1922	0	0	0	0	0	0	0	0	0	0	0	0	0	0	0	0	0	0	0	0	0	0	56	0	0	0	0	0	0	0	0	0	0	0	0	0	0	0	0	0	0	0	0	0	0	0	0	0	Otu1922
Otu1923	0	0	0	0	0	0	0	0	0	0	0	0	0	0	0	0	0	0	0	0	0	0	53	0	0	0	0	0	0	0	0	0	0	0	0	0	0	0	0	0	0	0	0	0	0	0	0	0	Otu1923
Otu1924	0	0	0	0	0	0	0	0	0	0	0	0	0	0	0	0	0	0	0	0	0	0	0	0	0	0	0	0	0	0	0	0	1	0	0	41	0	0	0	0	0	0	0	0	0	0	0	0	Otu1924
Otu1925	0	0	0	0	0	0	0	0	0	0	0	0	0	0	0	0	0	0	0	0	0	0	0	0	0	0	0	0	0	0	0	0	0	0	0	0	0	0	7	11	0	17	0	5	0	0	0	2	Otu1925
Otu1926	85	99	3	0	0	0	0	0	0	0	0	0	0	0	0	0	0	6	0	0	0	0	0	0	0	0	0	0	0	2	0	0	0	0	0	0	0	0	0	0	0	0	0	0	0	0	0	0	Otu1926
Otu1927	0	0	17	4	0	0	0	0	0	0	0	0	0	0	0	0	0	25	0	0	0	0	0	0	0	0	0	0	0	0	0	0	6	0	0	0	0	0	0	0	0	0	0	0	0	0	0	0	Otu1927
Otu1928	0	0	79	0	1	0	0	0	0	0	0	0	0	0	0	0	0	0	0	0	0	0	0	0	0	0	0	0	0	0	0	0	0	0	0	0	0	0	0	0	0	0	0	0	0	0	0	0	Otu1928
Otu1929	0	0	2	0	0	0	0	0	0	0	0	2	0	2	1	0	0	0	0	0	1	8	0	2	0	0	0	1	0	0	0	0	0	0	0	0	0	14	0	0	0	9	0	3	0	1	0	3	Otu1929
Otu1930	0	0	0	20	3	0	0	0	0	0	0	0	0	0	0	0	0	0	0	0	1	0	0	0	0	0	0	4	0	0	0	0	0	0	0	0	1	10	0	0	0	0	0	0	0	0	0	0	Otu1930
Otu1931	0	0	0	72	0	0	0	0	0	0	0	0	0	0	0	0	0	0	0	0	0	0	0	0	0	0	0	0	0	0	0	0	0	0	0	0	0	0	0	0	0	0	0	0	0	0	0	0	Otu1931
Otu1932	0	0	1	22	0	0	0	0	0	1	0	0	0	0	0	0	0	0	0	0	0	0	0	21	0	0	0	1	0	0	0	0	0	0	2	0	0	4	0	0	0	0	0	0	0	0	0	0	Otu1932
Otu1933	0	0	0	50	0	0	0	0	0	0	0	0	0	0	0	0	0	0	0	0	0	0	0	0	0	0	0	0	0	0	0	0	0	0	0	0	0	0	0	0	0	0	0	0	0	0	0	0	Otu1933
Otu1934	0	0	1	0	1	0	0	0	0	0	0	0	0	0	0	0	0	0	0	0	1	0	1	0	0	0	0	0	0	0	0	0	0	0	1	0	0	16	18	0	0	0	0	0	0	0	1	0	Otu1934
Otu1936	0	0	0	0	7	0	4	0	0	0	1	0	0	0	1	0	0	0	0	0	3	0	1	0	0	0	1	0	0	0	0	0	0	0	0	0	10	20	2	0	0	1	0	0	0	0	0	0	Otu1936
Otu1937	0	0	0	0	0	15	2	0	0	8	0	0	0	0	0	0	0	0	0	0	0	0	0	0	0	0	0	0	0	0	0	0	0	0	0	0	0	0	0	13	0	0	0	0	0	1	0	0	Otu1937
Otu1938	0	0	0	0	0	3	0	0	0	0	0	0	0	0	0	0	0	0	0	35	0	0	0	0	0	0	0	0	0	0	0	0	0	0	0	0	0	0	1	2	0	5	0	0	0	0	0	0	Otu1938
Otu1939	0	0	0	0	0	13	0	0	0	0	0	0	0	9	0	0	0	0	0	0	0	0	0	0	0	2	0	0	0	7	0	0	0	0	0	0	0	3	3	0	0	0	0	5	0	0	0	3	Otu1939
Otu1940	0	0	0	0	0	11	0	0	0	1	0	0	0	7	0	0	0	0	0	0	0	0	0	3	0	0	0	0	0	3	0	0	0	0	0	0	0	0	4	3	0	4	0	7	0	0	0	0	Otu1940
Otu1941	0	0	0	0	0	10	0	0	0	0	0	0	1	1	0	5	0	0	0	0	0	0	0	1	0	0	0	0	0	6	0	0	0	0	0	0	0	0	0	0	3	11	1	0	0	0	2	9	Otu1941
Otu1942	0	0	0	0	0	11	0	0	0	0	0	0	0	0	0	0	0	0	0	0	0	3	1	7	0	0	0	0	0	1	0	0	0	0	0	0	0	7	0	9	0	0	0	0	0	0	0	0	Otu1942
Otu1943	0	0	0	0	0	0	1	0	0	1	0	1	0	2	0	0	0	0	0	0	0	9	0	16	0	0	0	2	0	0	0	0	0	0	0	1	0	1	2	1	0	0	0	0	0	0	0	3	Otu1943
Otu1944	0	0	0	0	0	0	0	0	74	0	1	0	0	0	20	0	0	0	0	0	0	0	0	0	1	1	0	0	0	0	14	0	0	0	0	0	0	0	0	0	4	0	0	1	0	0	0	0	Otu1944
Otu1945	0	0	0	0	0	0	0	0	0	5	0	8	0	3	0	2	0	0	0	0	0	0	1	0	0	1	0	0	0	3	0	0	0	0	0	0	0	0	3	0	1	7	2	12	0	5	0	3	Otu1945
Otu1946	0	0	0	0	0	0	0	0	0	2	0	0	0	7	0	12	0	0	0	0	0	0	0	0	0	0	0	0	0	2	0	0	0	0	0	0	0	0	6	0	0	2	0	0	0	11	0	18	Otu1946
Otu1947	0	0	0	0	0	0	0	0	0	2	0	0	0	0	0	1	0	0	0	0	0	0	0	0	0	0	0	0	0	0	0	0	0	0	0	27	0	0	3	0	0	2	0	0	0	1	0	3	Otu1947
Otu1948	0	0	0	0	0	0	0	0	0	2	0	8	0	2	0	5	0	0	0	0	0	0	0	0	0	1	0	3	0	3	0	1	0	0	0	0	0	5	11	10	0	8	0	2	0	2	0	22	Otu1948
Otu1949	0	0	0	0	0	0	0	0	0	7	0	5	0	2	0	3	0	0	0	0	0	0	0	4	0	0	0	0	0	0	0	0	0	0	0	0	0	0	0	1	0	0	0	6	0	0	0	17	Otu1949
Otu1950	0	0	0	0	0	0	0	0	0	9	0	0	0	1	0	4	0	0	0	0	0	1	0	0	0	5	0	0	0	14	0	0	0	0	0	0	0	0	9	3	0	4	0	4	0	6	0	8	Otu1950
Otu1951	0	0	0	0	0	0	0	0	0	9	0	0	0	0	0	0	0	0	0	0	0	0	0	0	0	0	0	0	0	0	0	0	0	0	0	0	0	0	0	0	0	38	1	0	0	0	0	0	Otu1951
Otu1952	0	0	0	0	0	0	0	0	1	1	0	4	0	10	2	4	0	0	0	0	0	0	0	0	1	0	0	0	0	19	0	0	0	0	0	0	0	0	1	0	0	5	0	2	0	4	1	0	Otu1952
Otu1953	0	0	0	0	0	0	0	0	0	0	3	2	3	0	0	0	0	0	0	0	0	0	0	0	0	0	0	0	0	12	0	0	0	0	0	0	0	0	20	0	0	0	0	0	0	0	0	0	Otu1953
Otu1954	0	0	0	0	1	0	0	0	0	0	0	4	0	0	0	0	0	0	0	0	0	0	1	30	0	0	0	0	0	0	0	0	0	0	0	0	0	10	0	7	0	0	0	0	0	0	0	0	Otu1954
Otu1955	0	0	0	0	0	0	0	0	1	3	0	5	1	18	0	4	0	0	0	0	0	0	0	0	0	0	0	0	0	21	0	0	0	0	0	0	0	0	0	0	0	6	1	4	0	12	0	17	Otu1955
Otu1956	0	0	0	0	0	0	0	0	0	0	0	0	0	2	0	0	0	0	0	0	0	0	0	14	0	0	0	0	0	8	0	0	0	0	0	0	0	0	4	0	0	11	0	6	0	0	0	0	Otu1956
Otu1957	0	0	0	0	1	0	1	0	0	0	0	0	0	1	0	3	0	0	0	0	0	3	0	5	0	2	0	1	0	5	0	0	0	0	0	0	2	8	3	0	1	8	0	0	0	0	0	12	Otu1957
Otu1958	0	0	0	0	0	0	0	0	0	0	0	0	0	0	45	0	0	0	0	0	0	0	0	0	0	0	0	0	0	0	0	0	0	0	0	0	0	0	0	0	0	0	0	0	0	0	8	0	Otu1958
Otu1959	0	0	0	0	0	0	0	0	0	0	0	0	0	0	0	1	0	0	0	20	0	0	0	0	0	0	0	0	0	0	0	0	2	0	0	13	0	1	1	5	0	1	0	0	0	0	0	3	Otu1959
Otu1960	0	0	0	0	0	0	0	0	0	0	0	0	0	0	0	3	0	0	0	0	0	0	0	0	0	0	0	0	0	6	0	0	0	0	0	0	0	0	11	0	0	0	0	8	0	0	0	11	Otu1960
Otu1961	0	0	0	0	0	0	0	0	0	0	0	0	0	0	0	0	49	0	0	0	0	0	0	0	0	0	0	0	0	0	0	0	0	0	0	0	0	0	0	0	0	0	0	0	0	0	0	0	Otu1961
Otu1962	0	0	0	0	0	0	0	0	0	0	0	0	0	0	0	0	0	0	0	46	0	0	0	0	0	0	0	0	0	0	0	0	0	0	0	0	0	0	0	0	0	0	0	0	0	0	0	0	Otu1962
Otu1963	0	0	0	0	0	0	0	0	0	0	0	0	0	0	0	0	0	0	0	41	0	0	0	0	0	0	0	0	0	0	0	0	0	0	0	0	0	0	0	0	0	0	0	0	0	0	0	0	Otu1963
Otu1964	0	0	0	0	0	0	0	0	0	0	0	0	0	0	0	0	0	0	0	42	0	0	0	0	0	0	0	0	0	0	0	0	0	0	0	0	0	0	0	0	0	0	0	0	0	0	0	0	Otu1964
Otu1965	0	0	0	0	0	0	0	0	0	0	0	0	0	0	0	0	0	0	0	0	0	23	0	18	0	0	0	0	0	0	0	0	0	0	0	0	0	0	0	0	0	0	0	0	0	0	0	0	Otu1965
Otu1966	0	0	0	0	0	0	0	0	0	0	0	0	0	0	0	0	0	0	0	0	0	0	1	23	0	0	0	10	0	0	0	0	0	0	0	0	2	16	0	10	0	0	0	0	0	0	0	0	Otu1966
Otu1967	0	0	0	0	0	1	0	0	0	0	0	0	0	0	0	0	0	0	0	0	0	0	0	49	0	0	0	0	0	0	0	0	0	0	0	0	0	0	0	18	0	0	0	0	0	0	0	0	Otu1967
Otu1968	0	0	0	0	0	0	0	0	0	0	0	0	0	0	0	0	0	0	0	0	0	0	0	0	0	2	0	0	0	3	0	0	0	0	0	0	0	0	7	0	0	33	0	0	0	0	0	5	Otu1968
Otu1969	0	0	0	0	0	0	0	0	0	0	0	0	0	0	0	0	0	0	0	0	0	0	0	0	0	0	0	0	0	0	0	0	0	0	0	34	0	0	0	5	0	0	0	0	0	0	0	0	Otu1969
Otu1970	0	0	0	0	0	0	0	0	0	0	0	0	0	0	0	0	0	0	0	0	0	0	0	0	0	0	0	0	0	0	0	0	0	0	0	0	1	0	7	45	0	0	0	0	0	0	0	0	Otu1970
Otu1971	0	37	0	10	0	1	0	0	0	0	0	0	0	0	0	0	0	4	36	0	0	0	0	0	0	0	0	0	0	0	0	0	1	15	0	0	0	0	1	0	0	0	0	0	0	0	1	0	Otu1971
Otu1972	0	0	42	0	0	0	0	0	0	0	0	0	0	0	0	0	0	0	0	0	0	0	0	0	0	0	0	0	0	0	0	0	0	0	2	0	1	0	0	0	0	0	0	0	0	0	0	0	Otu1972
Otu1973	0	0	7	13	0	0	0	0	0	0	0	0	0	0	0	0	0	18	0	0	0	0	0	0	0	0	0	0	0	0	0	0	1	0	0	0	0	0	0	0	0	0	0	0	0	0	0	0	Otu1973
Otu1974	0	0	1	33	0	0	0	0	0	0	0	0	0	0	0	0	0	0	0	11	0	0	0	0	0	0	0	0	0	0	0	0	1	0	3	0	0	0	0	0	0	0	0	0	0	0	0	0	Otu1974
Otu1975	0	0	0	29	0	0	0	0	0	0	0	0	0	0	0	0	0	0	0	23	0	0	0	0	0	0	0	0	0	0	0	0	0	0	0	0	0	0	0	0	0	0	0	0	0	0	0	0	Otu1975
Otu1976	0	0	0	46	0	0	0	0	0	0	0	0	0	0	0	0	0	0	0	8	0	0	0	0	0	0	0	0	0	0	0	0	0	0	0	0	0	0	0	0	0	0	0	0	0	0	0	0	Otu1976
Otu1977	0	0	0	48	0	0	0	0	0	0	0	0	0	0	0	0	0	0	0	0	0	0	0	0	0	0	0	0	0	0	0	0	0	0	0	0	0	0	0	0	0	0	0	0	0	0	0	0	Otu1977
Otu1978	0	0	0	50	0	0	0	0	0	0	0	0	0	0	0	0	0	0	0	0	0	0	0	0	0	0	0	0	0	0	0	0	0	0	0	0	0	0	0	0	0	0	0	0	0	0	0	0	Otu1978
Otu1979	0	0	0	38	0	0	0	0	0	0	0	0	0	0	0	0	0	0	0	4	0	0	0	0	0	0	0	0	0	0	0	0	0	0	0	0	0	0	0	0	0	0	0	0	0	0	0	0	Otu1979
Otu1980	0	0	0	85	0	0	0	0	0	0	0	0	0	0	0	0	0	0	0	0	0	0	0	0	0	0	0	0	0	0	0	0	0	0	0	0	0	0	0	0	0	0	0	0	0	0	0	0	Otu1980
Otu1981	0	0	0	0	44	0	0	0	0	0	0	0	0	0	0	0	0	0	0	0	0	0	0	0	0	0	0	0	0	0	0	0	0	0	0	0	10	0	0	0	0	0	0	0	0	0	0	0	Otu1981
Otu1982	0	0	0	0	2	0	0	0	0	0	0	0	0	0	0	0	0	0	0	0	0	0	0	10	0	0	0	3	0	0	0	0	0	0	0	28	1	0	0	0	0	0	0	0	0	0	0	0	Otu1982
Otu1983	0	0	0	0	20	0	0	0	0	0	0	0	0	0	0	0	0	0	0	0	34	0	0	0	0	0	0	0	0	0	0	0	0	0	0	0	43	0	0	0	0	0	0	0	0	0	0	0	Otu1983
Otu1984	0	0	0	0	1	4	0	0	0	0	0	0	0	0	0	0	0	0	0	0	0	0	0	29	0	0	0	0	0	0	0	0	0	0	0	0	0	0	0	11	0	3	0	0	0	0	0	0	Otu1984
Otu1985	0	0	0	0	0	0	0	0	0	0	0	0	0	0	0	0	0	0	0	0	0	0	0	0	0	0	0	0	0	0	0	0	0	0	0	0	1	0	0	0	0	0	0	0	0	0	0	0	Otu1985
Otu1986	0	0	0	0	2	0	0	0	0	1	0	0	0	0	0	7	0	0	0	0	3	6	0	0	0	0	0	6	0	0	0	0	0	0	0	0	3	13	0	0	0	21	0	0	0	0	0	13	Otu1986
Otu1987	0	0	0	0	42	0	0	0	0	0	0	0	0	0	0	0	0	0	0	0	25	0	0	0	0	0	0	0	0	0	0	0	0	0	0	0	46	0	0	0	0	0	0	0	0	0	0	0	Otu1987
Otu1988	0	0	0	0	35	0	1	0	0	0	0	0	0	0	0	0	0	0	0	0	36	0	0	0	0	0	0	0	0	0	0	0	0	0	0	0	28	0	0	0	0	0	0	0	0	0	0	0	Otu1988
Otu1989	0	0	0	0	0	0	0	0	0	0	0	0	0	0	0	0	0	0	0	0	0	0	0	0	0	0	0	0	0	0	0	0	0	0	0	0	1	0	0	0	0	0	0	0	0	0	0	0	Otu1989
Otu1990	0	0	0	0	4	0	0	0	0	7	0	0	0	0	0	1	0	0	0	0	0	0	0	0	0	0	0	13	0	0	0	0	0	0	0	0	3	16	0	0	0	0	0	0	0	3	0	0	Otu1990
Otu1991	0	0	0	0	0	8	0	0	0	0	0	0	0	0	0	0	0	0	0	0	0	0	0	0	0	0	0	0	0	0	0	0	0	0	0	0	2	26	0	0	0	0	0	0	0	0	0	0	Otu1991
Otu1992	0	0	0	0	0	9	0	0	0	0	0	1	0	0	0	0	0	0	0	0	0	6	0	18	0	0	0	2	0	0	0	0	0	0	0	0	0	17	0	0	0	0	0	1	0	0	0	0	Otu1992
Otu1993	0	0	0	0	0	5	0	0	0	0	0	0	0	0	0	0	0	2	0	18	0	0	0	0	0	0	0	5	0	0	0	0	0	0	0	14	0	0	0	1	0	0	0	0	0	0	0	0	Otu1993
Otu1994	0	0	0	0	0	10	0	0	0	9	0	0	0	2	0	5	0	0	0	0	0	0	0	0	0	2	0	0	0	4	0	0	0	0	0	0	0	0	0	0	0	5	0	5	0	0	0	0	Otu1994
Otu1995	0	0	0	0	0	14	0	0	0	0	0	4	0	0	0	2	0	0	0	0	0	0	0	13	0	0	0	0	0	0	0	0	0	0	0	0	0	3	0	4	0	2	0	6	0	0	0	0	Otu1995
Otu1996	0	0	0	0	0	0	51	0	0	0	0	0	0	0	0	0	0	0	0	0	0	0	0	0	0	0	0	0	0	0	0	0	0	0	0	0	0	0	1	0	0	0	0	0	0	0	0	0	Otu1996
Otu1997	0	0	0	0	0	0	14	0	1	0	2	0	0	0	11	0	0	0	0	0	0	0	0	0	0	10	0	0	0	0	0	0	0	0	0	0	3	0	0	2	0	0	0	0	0	0	0	0	Otu1997
Otu1998	0	0	0	0	0	0	0	0	3	0	0	0	0	0	76	0	0	0	0	0	0	0	0	0	0	0	0	0	0	0	0	0	0	0	0	0	0	0	0	0	0	0	0	0	0	0	2	0	Otu1998
Otu1999	0	0	0	0	0	0	0	0	3	0	0	0	0	0	23	2	0	0	0	0	0	0	0	0	0	1	0	0	0	0	0	0	0	0	0	0	0	0	0	0	0	0	0	0	0	0	13	0	Otu1999
Otu2000	0	0	0	0	0	0	0	0	0	13	0	0	0	0	0	10	0	0	0	0	0	0	0	0	0	0	0	0	0	0	0	0	0	0	0	0	0	0	0	8	0	0	0	4	0	0	0	0	Otu2000
Otu2001	0	0	0	0	0	0	0	0	0	1	0	1	0	1	0	0	0	0	0	1	0	2	0	6	0	0	0	3	0	0	0	0	0	0	0	10	0	2	4	5	0	3	0	1	0	0	0	2	Otu2001
Otu2002	0	0	0	0	0	0	0	0	0	2	0	0	0	5	0	3	0	0	0	0	0	0	0	0	0	0	0	0	0	7	0	0	0	0	0	0	0	0	5	0	0	11	1	0	0	2	0	11	Otu2002
Otu2003	0	0	0	0	0	0	0	0	0	10	0	4	0	5	0	4	0	0	0	0	0	0	0	0	0	1	0	10	0	2	0	0	0	0	0	0	0	0	16	0	0	6	0	5	0	2	0	5	Otu2003
Otu2004	0	0	0	0	0	2	0	0	0	48	0	1	0	0	0	2	0	0	0	0	0	0	0	0	0	0	0	0	0	0	0	0	0	0	0	0	0	0	0	0	0	0	0	0	0	0	0	23	Otu2004
Otu2005	0	0	0	0	0	0	0	0	0	1	0	5	0	0	0	2	0	0	0	0	0	0	0	0	0	0	0	0	0	12	0	0	0	0	0	0	0	0	12	0	0	7	0	11	0	1	0	6	Otu2005
Otu2006	0	0	0	0	0	0	0	0	0	1	0	1	0	1	0	2	37	0	0	1	0	0	0	1	0	0	0	0	0	4	0	0	0	0	0	0	0	0	0	0	0	7	0	2	0	0	0	3	Otu2006
Otu2007	0	0	0	0	0	0	0	0	0	0	0	0	4	0	3	0	0	0	0	0	1	0	0	0	0	0	0	5	0	21	0	0	0	0	0	0	0	0	0	0	1	1	0	0	0	8	2	0	Otu2007
Otu2008	0	0	0	0	0	0	0	0	0	1	0	3	0	6	0	6	0	0	0	0	0	0	0	0	0	0	0	0	0	6	0	0	0	0	0	0	0	0	4	0	0	3	0	2	0	2	0	10	Otu2008
Otu2009	0	0	0	0	0	0	0	0	0	0	0	0	0	19	0	0	0	0	0	0	0	0	0	0	0	0	0	0	0	0	0	0	0	0	0	0	0	0	0	49	0	0	0	2	0	0	0	0	Otu2009
Otu2010	0	0	0	0	0	0	0	0	0	0	0	0	0	10	0	0	0	0	0	0	0	0	0	0	0	0	0	0	0	5	0	0	0	0	0	0	0	15	0	0	0	5	0	4	0	0	0	0	Otu2010
Otu2011	0	0	0	0	0	0	0	0	0	0	0	0	0	0	0	1	0	0	0	0	0	0	0	0	0	0	0	0	0	0	0	0	0	0	0	0	0	0	33	0	0	0	0	4	0	0	0	0	Otu2011
Otu2012	0	0	0	0	0	0	0	0	0	0	0	0	0	0	0	0	34	0	0	0	0	0	0	0	0	0	0	0	0	0	0	0	2	0	0	0	0	0	0	0	0	0	0	0	0	0	0	0	Otu2012
Otu2013	0	0	1	0	0	0	0	0	0	0	0	0	0	0	0	0	0	0	0	45	0	0	0	0	0	0	0	0	0	0	0	0	0	0	0	0	0	0	0	0	0	0	0	0	0	0	0	0	Otu2013
[truncated: 2,144 more rows]
[truncated: 9 more columns]

## Sheet: Foraminifera_ASV_raw
Mitochondrial cytochrome c oxidase subunit I (COI) metabarcoding of Foraminifera communities using taxon-specific primers
Jan-Niklas Macher 1)*, Dimitra Maria Bloska1), Maria Holzmann2), Elsa B. Girard1),3), Jan Pawłowski4), Willem Renema 1),2)
Supplementary Table 2: Foraminifera_ASVs_raw_reads
#OTU ID	T2_Hw2_Foram_Sed_Meiofauna_29_9_21_77660_72_GTAGAGGACTCTCTAT_L001_merged_trimmed_filtered_filtered	T1_S3_Foram_Meio_Meiofauna_29_9_21_77660_17_AGGCAGAATATCCTCT_L001_merged_trimmed_filtered_filtered	T1_S5_Foram_Sed_Meiofauna_29_9_21_77660_81_GCTCATGATATCCTCT_L001_merged_trimmed_filtered_filtered	T2_S1_Foram_Sed_Meiofauna_29_9_21_77660_50_CTCTCTACGTAAGGAG_L001_merged_trimmed_filtered_filtered	T1_S3_Foram_Sed_Meiofauna_29_9_21_77660_65_AAGAGGCATATCCTCT_L001_merged_trimmed_filtered_filtered	T2_S6_Foram_Sed_Meiofauna_29_9_21_77660_90_ATCTCAGGGTAAGGAG_L001_merged_trimmed_filtered_filtered	T3_Hw2_Foram_Sed_Meiofauna_29_9_21_77660_88_ATCTCAGGCTCTCTAT_L001_merged_trimmed_filtered_filtered	T1_S2_Foram_Meio_Meiofauna_29_9_21_77660_9_CGTACTAGTATCCTCT_L001_merged_trimmed_filtered_filtered	T3_S3_Foram_Meio_Meiofauna_29_9_21_77660_19_AGGCAGAAACTGCATA_L001_merged_trimmed_filtered_filtered	T3_S6_Foram_Meio_Meiofauna_29_9_21_77660_43_TAGGCATGACTGCATA_L001_merged_trimmed_filtered_filtered	T2_S5_Foram_Sed_Meiofauna_29_9_21_77660_82_GCTCATGAGTAAGGAG_L001_merged_trimmed_filtered_filtered	T3_S3_Foram_Sed_Meiofauna_29_9_21_77660_67_AAGAGGCAACTGCATA_L001_merged_trimmed_filtered_filtered	T3_Hw1_Foram_Meio_Meiofauna_29_9_21_77660_32_GGACTCCTCTCTCTAT_L001_merged_trimmed_filtered_filtered	T3_S5_Foram_Meio_Meiofauna_29_9_21_77660_35_GGACTCCTACTGCATA_L001_merged_trimmed_filtered_filtered	T1_Hw2_Foram_Meio_Meiofauna_29_9_21_77660_8_CGTACTAGCTCTCTAT_L001_merged_trimmed_filtered_filtered	T3_S1_Foram_Sed_Meiofauna_29_9_21_77660_51_CTCTCTACACTGCATA_L001_merged_trimmed_filtered_filtered	T1_S2_Foram_Sed_Meiofauna_29_9_21_77660_57_CGAGGCTGTATCCTCT_L001_merged_trimmed_filtered_filtered	T3_S5_Foram_Sed_Meiofauna_29_9_21_77660_83_GCTCATGAACTGCATA_L001_merged_trimmed_filtered_filtered	T2_S4_Foram_Sed_Meiofauna_29_9_21_77660_74_GTAGAGGAGTAAGGAG_L001_merged_trimmed_filtered_filtered	T1_S6_Foram_Sed_Meiofauna_29_9_21_77660_89_ATCTCAGGTATCCTCT_L001_merged_trimmed_filtered_filtered	T1_S4_Foram_Sed_Meiofauna_29_9_21_77660_73_GTAGAGGATATCCTCT_L001_merged_trimmed_filtered_filtered	T1_S5_Foram_Meio_Meiofauna_29_9_21_77660_33_GGACTCCTTATCCTCT_L001_merged_trimmed_filtered_filtered	T3_S1_Foram_Meio_Meiofauna_29_9_21_77660_3_TAAGGCGAACTGCATA_L001_merged_trimmed_filtered_filtered	T1_S1_Foram_Sed_Meiofauna_29_9_21_77660_49_CTCTCTACTATCCTCT_L001_merged_trimmed_filtered_filtered	T1_S1_Foram_Meio_Meiofauna_29_9_21_77660_1_TAAGGCGATATCCTCT_L001_merged_trimmed_filtered_filtered	T1_S4_Foram_Meio_Meiofauna_29_9_21_77660_25_TCCTGAGCTATCCTCT_L001_merged_trimmed_filtered_filtered	T2_S3_Foram_Sed_Meiofauna_29_9_21_77660_66_AAGAGGCAGTAAGGAG_L001_merged_trimmed_filtered_filtered	T3_S6_Foram_Sed_Meiofauna_29_9_21_77660_91_ATCTCAGGACTGCATA_L001_merged_trimmed_filtered_filtered	T3_S2_Foram_Sed_Meiofauna_29_9_21_77660_59_CGAGGCTGACTGCATA_L001_merged_trimmed_filtered_filtered	T3_S2_Foram_Meio_Meiofauna_29_9_21_77660_11_CGTACTAGACTGCATA_L001_merged_trimmed_filtered_filtered	T3_Hw2_Foram_Meio_Meiofauna_29_9_21_77660_40_TAGGCATGCTCTCTAT_L001_merged_trimmed_filtered_filtered	T2_S2_Foram_Sed_Meiofauna_29_9_21_77660_58_CGAGGCTGGTAAGGAG_L001_merged_trimmed_filtered_filtered	T3_S4_Foram_Meio_Meiofauna_29_9_21_77660_27_TCCTGAGCACTGCATA_L001_merged_trimmed_filtered_filtered	T3_S4_Foram_Sed_Meiofauna_29_9_21_77660_75_GTAGAGGAACTGCATA_L001_merged_trimmed_filtered_filtered	ID	Phylum	Class	Order	Family	Genus	Species	Subspecies	Similarity	Status
Otu001	0	16	101	318	73	1	0	0	156	11300	1128	638	0	1385	10	296	2	363	372	62	0	592	11677	13877	2614	43256	14924	4	21296	24553	0	0	43254	40328	>Otu001	Foraminifera	No Match	No Match	No Match	No Match	Otu25_Micrometula_sp._17554		91.892	Published
Otu002	1	2183	7730	794	3	4870	2	1	1644	299	605	1111	0	4338	0	1	961	7906	1121	1878	27661	2	119	2744	6524	56	20852	724	2	6363	25031	46431	188	689	>Otu002	Foraminifera	No Match	No Match	No Match	No Match	Otu08_Stainforthia_sp._17321	No Match	97	No Match
Otu003	0	35	661	2161	4012	2576	1	1	2	289	6696	2311	0	158	0	2076	2281	8228	1228	5691	2489	40	0	57	0	0	717	7574	924	308	0	420	494	2488	>Otu003	Foraminifera	No Match	No Match	No Match	No Match	Otu01_Psammophaga_sp._19260_Psammophaga_sp._19296	phokylides	91.973	Private
Otu004	0	0	1	931	0	0	0	0	202	23	0	419	1439	7095	537	0	1	1	1	29	1824	1628	527	318	635	44	0	8784	2662	1688	9847	0	1	5013	>Otu004	Foraminifera	No Match	No Match	No Match	No Match	Otu08_Stainforthia_sp._17321	No Match	97.667	No Match
Otu005	0	5355	0	0	0	0	0	1	1870	0	0	0	0	1958	314	0	0	0	0	0	5	27928	2811	0	44	1	0	0	1	0	0	0	0	0	>Otu005	Foraminifera	No Match	No Match	No Match	No Match	Otu08_Stainforthia_sp._17321	No Match	89.667	No Match
Otu006	0	552	0	0	2	33	1	881	1	0	0	0	0	0	0	0	3776	0	4047	1	1	92	6327	6367	12344	152	0	0	0	545	2261	0	0	0	>Otu006	Foraminifera	No Match	No Match	No Match	No Match	17247_Cyrea_szymborska		93.333	Published
Otu007	0	1204	221	0	3955	2	0	0	2216	17	4199	9673	0	1401	0	0	0	432	74	1	863	6339	2	19	0	341	1030	0	0	36	0	0	334	489	>Otu007	Ciliophora	Colpodea	Colpodida	Colpodidae	Colpoda	sp.		70.54	Published
Otu008	1	0	0	0	0	0	7368	0	0	0	0	2	0	0	2420	11497	0	1	1550	0	0	0	3154	1633	1391	0	0	1	0	386	0	602	0	0	>Otu008	Foraminifera	No Match	No Match	No Match	No Match	17247_Cyrea_szymborska	No Match	90.847	No Match
Otu009	0	0	0	0	3	0	0	5247	763	1	0	0	0	1	534	2	0	136	0	1	0	0	4686	3175	4108	137	0	0	8781	1961	3500	1	136	0	>Otu009	Foraminifera	No Match	No Match	No Match	No Match	Otu24_Haynesina_germanica_18209	No Match	95.667	No Match
Otu010	1	0	0	0	0	2	0	0	0	0	1	1	0	0	1	0	0	1102	16463	0	1	0	1	520	8	0	0	7412	2022	0	0	1	0	7	>Otu010	Foraminifera	No Match	No Match	No Match	No Match	Otu08_Stainforthia_sp._17321	No Match	97.333	No Match
Otu011	0	0	15	0	201	0	0	6232	3576	761	0	445	0	0	0	0	0	0	0	6164	0	0	267	1225	0	0	0	0	0	15	0	0	34	0	>Otu011	Foraminifera	No Match	No Match	No Match	No Match	Otu29_Murayinella_globosa_18043	No Match	98.333	No Match
Otu012	0	334	0	1615	108	0	0	0	0	1335	0	281	0	0	0	0	0	0	0	0	741	0	93	5607	17	122	3575	0	0	151	0	168	842	265	>Otu012	Foraminifera	No Match	No Match	No Match	No Match	Otu29_Murayinella_globosa_18043		91.065	Published
Otu013	0	0	0	12	0	0	0	0	684	188	0	230	0	8489	2	0	0	29	23	388	465	21	9	129	1323	394	0	86	2	386	1521	29	0	80	>Otu013	Foraminifera	No Match	No Match	No Match	No Match	Otu08_Stainforthia_sp._17321	No Match	97.667	No Match
Otu014	0	0	0	0	1	0	2650	1	0	0	0	751	0	0	745	1442	2380	2	1198	0	502	0	2755	0	3777	0	7	0	1	299	0	1	0	0	>Otu014	Foraminifera	No Match	No Match	No Match	No Match	Otu08_Stainforthia_sp._17321	No Match	96	No Match
Otu015	0	0	0	0	0	0	0	0	112	0	0	0	0	1	0	2326	6056	0	0	1	0	0	1126	0	2255	0	0	0	0	2	3363	209	0	1	>Otu015	Foraminifera	No Match	No Match	No Match	No Match	Otu08_Stainforthia_sp._17321	No Match	98.333	No Match
Otu016	0	0	435	0	360	3401	0	0	197	2	2154	829	0	0	0	0	0	1070	0	1428	110	0	10	0	0	0	978	1337	0	59	0	0	5	1377	>Otu016	Foraminifera	No Match	No Match	No Match	No Match	19298_Psammophaga_sp.1		80.678	Private
Otu017	0	0	0	0	0	0	0	0	0	0	0	0	0	1	0	0	0	0	0	0	0	0	0	0	0	0	0	1	0	0	0	0	11521	0	>Otu017	Foraminifera	No Match	No Match	No Match	No Match	Reference_Alveolinella_sp_3517MI2_Assembly	No Match	96.207	No Match
Otu018	0	0	0	0	0	0	0	2	1521	751	0	2	0	0	0	0	0	0	0	0	0	45	9	0	0	0	0	1	1	8439	0	0	1222	375	>Otu018	Foraminifera	No Match	No Match	No Match	No Match	Otu03_Glabratellina_sp._17921_Planoglabratella_opercularis_18053		99.333	Published
Otu019	0	0	0	0	0	0	0	1	0	0	0	0	0	1	5893	0	0	0	0	0	0	0	1	0	1861	0	0	1	0	0	1	2	0	6188	>Otu019	Foraminifera	No Match	No Match	No Match	No Match	Otu08_Stainforthia_sp._17321	No Match	98.333	No Match
Otu020	0	11	1	0	609	474	0	475	1595	390	0	352	0	1	1	0	0	0	0	1346	0	147	85	878	18	412	26	580	228	457	0	1391	762	127	>Otu020	Foraminifera	No Match	No Match	No Match	No Match	Otu01_Psammophaga_sp._19260_Psammophaga_sp._19296		80.065	Private
Otu021	1	0	20	1268	0	0	3653	0	0	0	0	0	0	0	0	574	5	0	0	1550	0	0	317	0	1	0	0	1	1	0	0	1419	56	0	>Otu021	Foraminifera	No Match	No Match	No Match	No Match	Otu01_Psammophaga_sp._19260_Psammophaga_sp._19296		87.919	Early-Release
Otu022	0	0	0	0	31	0	0	0	0	0	0	0	0	15	0	350	0	171	0	0	1	0	1	0	0	0	0	9281	0	0	0	74	0	13	>Otu022	Foraminifera	No Match	No Match	No Match	No Match	Otu01_Psammophaga_sp._19260_Psammophaga_sp._19296		90.97	Private
Otu023	1185	0	0	2228	0	7	0	0	4	0	14	9	0	0	0	0	0	0	158	286	0	0	0	0	0	0	0	0	3112	25	0	472	0	876	>Otu023	Arthropoda	Insecta	Lepidoptera	Nymphalidae	Heteropsis	drepana		71.91	Published
Otu024	0	579	1242	0	4	40	1	22	591	40	0	4	0	0	0	1857	3	4	0	2111	0	11	15	11	0	3	13	12	0	948	34	0	999	162	>Otu024	Foraminifera	No Match	No Match	No Match	No Match	Otu01_Psammophaga_sp._19260_Psammophaga_sp._19296		99.667	Private
Otu025	0	0	0	0	0	0	0	0	0	0	293	0	7392	0	0	0	0	0	0	0	0	1	11	0	1	0	0	0	0	0	0	0	0	0	>Otu025	Foraminifera	No Match	No Match	No Match	No Match	19298_Psammophaga_sp.1		96.667	Published
Otu026	0	26	30	0	254	0	0	0	408	0	158	107	0	1361	0	0	0	2207	0	2	359	985	0	25	0	63	199	1	0	52	0	0	17	35	>Otu026	Ciliophora	Colpodea	Colpodida	Colpodidae	Colpoda	sp.		70.93	Published
Otu027	0	0	10	0	1064	492	0	0	0	0	259	565	0	0	0	0	0	0	0	3224	622	0	0	0	80	0	6	10	9	2	0	0	2	1	>Otu027	Foraminifera	No Match	No Match	No Match	No Match	19298_Psammophaga_sp.1		82.373	Private
Otu028	0	0	0	0	0	0	0	0	0	0	0	0	5572	0	0	0	0	0	0	0	0	0	0	0	0	0	0	0	0	0	0	0	0	0	>Otu028	Arthropoda	Insecta	Lepidoptera	Gracillariidae	Caloptilia	pulchella		75.76	Private
Otu029	1592	0	0	0	0	0	0	0	0	0	0	22	0	0	272	0	0	0	0	75	0	0	0	0	0	0	0	13	0	0	21	0	0	70	>Otu029	Bacillariophyta	Bacillariophyceae	Naviculales	Sellaphoraceae	Sellaphora	pupula		78.11	Published
Otu030	0	0	0	0	0	0	0	0	0	4350	0	0	0	0	0	0	0	0	0	0	0	0	0	440	0	0	0	0	0	0	0	0	0	1	>Otu030	Foraminifera	No Match	No Match	No Match	No Match	Otu17_Eggerelloides_scaber_12301	No Match	91	No Match
Otu031	0	0	0	0	0	0	0	0	0	0	0	0	3988	0	0	0	0	0	0	0	0	0	0	0	2	0	0	0	0	0	0	0	0	0	>Otu031	Arthropoda	Insecta	Lepidoptera	Gracillariidae	Caloptilia	pulchella		75.76	Private
Otu032	0	0	0	1	0	0	0	0	0	1	0	1	0	0	0	1388	0	0	0	6	0	0	104	0	0	0	0	0	2625	0	0	0	0	0	>Otu032	Foraminifera	No Match	No Match	No Match	No Match	Otu01_Psammophaga_sp._19260_Psammophaga_sp._19296		87.248	Published
Otu033	0	0	0	0	0	1	0	0	0	0	1	1	0	0	0	0	0	0	0	0	0	0	0	0	0	0	0	4112	507	0	0	0	0	0	>Otu033	Foraminifera	No Match	No Match	No Match	No Match	Otu01_Psammophaga_sp._19260_Psammophaga_sp._19296		80.339	Private
Otu034	0	0	11	0	0	102	9	48	1	10	0	83	0	0	0	484	982	3653	148	57	209	1	57	311	90	10	140	94	635	40	121	0	18	114	>Otu034	Foraminifera	No Match	No Match	No Match	No Match	17247_Cyrea_szymborska		91.864	Private
Otu035	0	0	0	0	0	0	0	0	0	0	0	0	2790	0	0	0	0	0	0	0	0	0	0	0	0	0	0	0	0	0	0	0	0	0	>Otu035	Nematoda	Chromadorea	Monhysterida	Xyalidae	Daptonema			82.65	Private
Otu036	0	0	0	0	0	0	0	0	0	0	0	0	0	0	0	0	0	0	0	0	0	0	0	0	0	0	0	0	0	0	124	0	0	0	>Otu036	Arthropoda	Insecta	Diptera	Sciaridae				80.84	Published
Otu037	0	0	27	3	224	98	0	0	0	4	516	210	0	20	0	44	495	324	18	620	384	0	0	0	0	0	12	491	0	13	0	150	0	25	>Otu037	Foraminifera	No Match	No Match	No Match	No Match	Otu01_Psammophaga_sp._19260_Psammophaga_sp._19296		91.639	Private
Otu038	0	0	1	0	0	0	0	0	12	9	0	3	0	6	15	0	1	0	0	18	2	0	6	11	70	1	0	0	1	1	4	1	32	27	>Otu038	Foraminifera	No Match	No Match	No Match	No Match	Otu08_Stainforthia_sp._17321	No Match	99.667	No Match
Otu039	0	0	115	803	752	1	64	0	0	0	656	62	0	0	0	1066	1	0	0	1334	0	0	0	1	83	0	309	0	742	0	0	0	0	0	>Otu039	Foraminifera	No Match	No Match	No Match	No Match	Otu01_Psammophaga_sp._19260_Psammophaga_sp._19296		92.977	Private
Otu040	0	1	13	0	3	6	0	0	0	0	0	0	0	0	0	9	3403	3	0	28	0	0	0	0	0	0	0	28	0	0	0	0	13	4	>Otu040	Foraminifera	No Match	No Match	No Match	No Match	Otu01_Psammophaga_sp._19260_Psammophaga_sp._19296		98.667	Private
Otu041	0	4	90	0	79	258	0	0	0	0	255	358	0	0	0	742	0	1	0	318	211	59	1	19	0	0	22	157	266	8	0	47	0	568	>Otu041	Foraminifera	No Match	No Match	No Match	No Match	Otu01_Psammophaga_sp._19260_Psammophaga_sp._19296		91.304	Private
Otu042	0	208	0	0	0	0	425	132	0	235	0	0	0	0	0	0	410	0	0	1	0	572	336	375	480	0	0	0	0	20	78	0	0	0	>Otu042	Foraminifera	No Match	No Match	No Match	No Match	17247_Cyrea_szymborska		90.333	Published
Otu043	2988	0	0	0	0	0	0	0	1	0	0	0	0	0	0	0	0	0	1	0	0	0	0	0	0	0	0	0	0	0	1	1	0	0	>Otu043	Annelida	Polychaeta	Spionida	Spionidae	Scolelepis	foliosa		99.33	Published
Otu044	1	0	23	8	333	97	0	0	0	0	21	165	0	0	0	226	933	0	156	724	0	0	0	0	0	0	29	404	12	21	0	0	0	221	>Otu044	Foraminifera	No Match	No Match	No Match	No Match	Otu01_Psammophaga_sp._19260_Psammophaga_sp._19296		94.314	Private
Otu045	0	0	0	0	0	0	2	0	0	0	0	1	0	0	1	15	63	405	18	0	9	0	146	0	118	0	2366	0	0	10	0	424	0	0	>Otu045	Foraminifera	No Match	No Match	No Match	No Match	Otu08_Stainforthia_sp._17321	No Match	96	No Match
Otu046	0	0	0	0	0	0	2	0	0	0	0	0	0	0	0	2	9	2	0	0	3	0	0	11	0	0	0	0	0	1	0	0	0	0	>Otu046	Foraminifera	No Match	No Match	No Match	No Match	17247_Cyrea_szymborska		92.203	Private
Otu047	0	0	0	5	0	0	0	0	3	0	0	0	1	6	1	0	0	0	0	0	1	3	494	1113	19	2	0	700	47	447	47	1	0	3	>Otu047	Foraminifera	No Match	No Match	No Match	No Match	Otu08_Stainforthia_sp._17321	No Match	97.333	No Match
Otu048	0	0	55	0	88	1905	0	0	0	0	0	0	0	0	0	4	0	379	0	11	0	0	0	0	0	0	0	225	0	4	0	0	0	2	>Otu048	Foraminifera	No Match	No Match	No Match	No Match	Otu01_Psammophaga_sp._19260_Psammophaga_sp._19296		99.666	Private
Otu049	0	0	0	0	0	0	0	3218	2	0	0	1	0	15	5	0	0	0	0	1	15	0	31	10	33	2	1	2	39	31	70	2	1	0	>Otu049	Foraminifera	No Match	No Match	No Match	No Match	Otu08_Stainforthia_sp._17321	No Match	97	No Match
Otu050	0	0	0	0	0	0	0	0	0	0	0	0	0	0	0	0	0	0	0	0	0	0	0	0	0	0	0	0	0	0	0	0	0	0	>Otu050	Annelida	Polychaeta	Spionida	Spionidae	Scolelepis	foliosa		99.33	Published
Otu051	0	3	3	0	16	8	0	0	0	0	163	137	0	0	0	0	359	19	0	182	31	0	0	0	0	5	73	512	131	23	0	0	10	749	>Otu051	Foraminifera	No Match	No Match	No Match	No Match	Otu21_Lacogromia_cassipara_18990		84.667	Private
Otu052	0	0	0	549	1	2	0	0	0	0	0	0	0	0	0	0	1	0	903	4	2	0	18	0	0	0	0	886	1	12	0	0	0	1	>Otu052	Foraminifera	No Match	No Match	No Match	No Match	Otu01_Psammophaga_sp._19260_Psammophaga_sp._19296		91.304	Private
Otu053	0	0	0	99	0	0	771	0	0	76	0	0	0	0	0	295	561	0	258	0	46	0	5	0	18	0	2	0	51	0	0	98	0	43	>Otu053	Foraminifera	No Match	No Match	No Match	No Match	Otu21_Lacogromia_cassipara_18990		81.29	Published
Otu054	0	8	0	0	0	6	0	0	1580	0	16	32	0	0	0	0	0	0	0	245	0	0	0	0	0	0	6	328	0	8	0	23	0	0	>Otu054	Foraminifera	No Match	No Match	No Match	No Match	Otu21_Lacogromia_cassipara_18990	No Match	84.228	No Match
Otu055	0	0	0	0	0	0	4	0	0	0	0	0	0	0	0	8	0	0	0	132	0	0	1881	0	0	0	0	0	3	0	0	2	0	0	>Otu055	Foraminifera	No Match	No Match	No Match	No Match	Otu01_Psammophaga_sp._19260_Psammophaga_sp._19296		87.584	Early-Release
Otu056	0	0	0	3	0	0	1	0	0	0	3	0	0	0	0	1	0	0	0	0	0	0	0	0	0	0	0	0	10	0	0	0	0	0	>Otu056	Foraminifera	No Match	No Match	No Match	No Match	Otu01_Psammophaga_sp._19260_Psammophaga_sp._19296		93.311	Private
Otu057	0	0	0	0	0	0	0	0	0	0	0	0	0	0	1799	0	0	0	0	0	0	0	1	0	0	0	0	0	0	1	344	0	0	0	>Otu057	Nematoda	Chromadorea	Monhysterida	Xyalidae	Daptonema			85.03	Private
Otu058	0	23	0	0	42	1	0	0	0	68	0	1	0	0	0	0	0	0	0	2	289	0	0	0	0	50	0	203	767	101	0	159	62	60	>Otu058	Foraminifera	No Match	No Match	No Match	No Match	19298_Psammophaga_sp.1		82.034	Private
Otu059	0	0	0	0	0	0	0	0	0	0	0	1	0	0	0	0	0	0	0	0	0	0	1796	0	8	0	0	1	0	1	0	0	0	0	>Otu059	Foraminifera	No Match	No Match	No Match	No Match	Otu24_Haynesina_germanica_18209	No Match	92.308	No Match
Otu060	0	0	0	0	0	0	0	0	0	0	0	0	6	0	106	0	0	0	0	0	0	0	0	0	0	0	0	0	0	0	13	0	0	0	>Otu060	Porifera	Demospongiae	Scopalinida	Scopalinidae	Scopalina	ruetzleri		80.43	Published
Otu061	0	0	45	5	1	1	12	0	0	0	0	0	0	0	0	1	775	0	0	662	0	0	1	0	10	0	0	1	0	0	0	3	0	0	>Otu061	Foraminifera	No Match	No Match	No Match	No Match	Otu01_Psammophaga_sp._19260_Psammophaga_sp._19296		87.584	Early-Release
Otu062	0	0	0	0	0	0	0	0	0	0	0	0	0	0	0	0	0	0	0	0	1579	0	0	0	75	0	0	0	0	0	0	0	0	1	>Otu062	Foraminifera	No Match	No Match	No Match	No Match	Otu01_Psammophaga_sp._19260_Psammophaga_sp._19296		88.963	Private
Otu063	0	0	100	0	102	73	0	0	0	0	0	161	0	0	0	0	0	0	0	488	82	0	0	0	0	0	125	227	0	0	0	186	0	117	>Otu063	Foraminifera	No Match	No Match	No Match	No Match	Otu01_Psammophaga_sp._19260_Psammophaga_sp._19296		81.605	Private
Otu064	1	0	24	0	168	0	0	0	0	0	678	0	0	0	0	0	0	0	0	0	0	0	0	0	0	0	13	176	0	0	0	0	0	367	>Otu064	Foraminifera	No Match	No Match	No Match	No Match	Otu01_Psammophaga_sp._19260_Psammophaga_sp._19296		90.97	Private
Otu065	0	0	0	0	0	423	0	0	0	0	0	0	0	0	0	0	0	0	0	847	0	0	0	0	0	0	88	0	0	0	0	0	0	0	>Otu065	Arthropoda	Insecta	Hymenoptera	Eulophidae		No Match		79.28	Private
Otu066	0	0	0	4	0	0	0	0	0	0	0	0	0	0	0	0	0	0	1273	0	0	0	0	0	0	0	0	0	0	0	0	0	0	0	>Otu066	No Match	No Match	No Match	No Match	No Match	No Match	No Match	No Match	No Match
Otu067	0	0	0	0	0	57	0	0	0	0	0	0	0	0	0	0	1347	0	0	0	0	0	3	0	0	0	0	0	1	0	0	0	0	0	>Otu067	Foraminifera	No Match	No Match	No Match	No Match	Otu01_Psammophaga_sp._19260_Psammophaga_sp._19296		92.308	Published
Otu068	1020	0	0	0	0	0	0	0	0	0	0	0	0	0	0	0	0	0	0	0	0	0	0	0	0	0	0	0	0	0	0	0	0	0	>Otu068	Arthropoda	Insecta	Diptera	Sciaridae				79.17	Published
Otu069	0	0	0	0	0	0	895	0	0	0	0	0	0	5	0	1	0	0	0	0	0	0	8	93	5	0	0	0	0	8	0	11	0	0	>Otu069	Foraminifera	No Match	No Match	No Match	No Match	17247_Cyrea_szymborska		91.525	Published
Otu070	987	0	0	0	0	0	0	0	0	0	0	0	0	0	0	0	0	0	0	0	0	0	0	0	0	0	0	0	0	0	0	0	0	0	>Otu070	Cnidaria	Hydrozoa	Anthoathecata	Hydridae	Hydra	sp.		78.85	Published
Otu071	0	8	0	0	1	0	0	0	1054	0	0	0	0	0	0	0	0	0	0	0	0	0	0	0	0	0	0	0	0	0	0	0	0	1	>Otu071	Platyhelminthes	Turbellaria	Seriata	Polystyliphoridae	Polystyliphora	n. sp.		82.25	Published
Otu072	0	0	15	0	0	0	0	0	0	0	790	132	1	0	0	0	0	0	0	0	0	0	0	0	0	0	0	0	0	9	0	0	0	0	>Otu072	Foraminifera	No Match	No Match	No Match	No Match	19298_Psammophaga_sp.1		96.667	Private
Otu073	0	0	0	0	0	0	0	1	0	0	0	0	0	0	979	0	0	0	0	0	0	0	100	0	0	0	0	0	0	0	0	0	0	0	>Otu073	Foraminifera	No Match	No Match	No Match	No Match	Otu04_Trifarina_earlandi_17160_Uvigerina_bifurcata_17173	No Match	98.667	No Match
Otu074	0	0	0	0	0	0	0	0	0	0	0	0	0	0	0	0	0	0	0	0	0	0	0	0	0	0	0	0	0	0	0	0	0	0	>Otu074	Arthropoda	Insecta	Lepidoptera	Gracillariidae	Caloptilia	pulchella		81.89	Private
Otu075	859	0	0	0	0	0	0	0	0	0	0	1	0	0	0	0	0	0	0	0	0	0	11	0	4	0	0	0	0	0	0	0	0	0	>Otu075	No Match	No Match	No Match	No Match	No Match	No Match	No Match	No Match	No Match
Otu076	0	0	17	0	192	16	0	0	0	2	218	87	0	30	0	0	0	5	0	55	25	63	0	0	0	3	7	67	0	0	0	0	13	28	>Otu076	Arthropoda	Insecta	Lepidoptera	Geometridae	Sterrhochaeta	rectilineata	curvifera	77.63	Private
Otu077	0	0	0	0	0	0	0	0	9	0	0	1	0	1	0	4	87	7	0	1	7	0	14	0	554	0	91	0	0	0	717	120	0	0	>Otu077	Foraminifera	No Match	No Match	No Match	No Match	Otu08_Stainforthia_sp._17321	No Match	98	No Match
Otu078	421	0	0	0	0	0	0	0	0	0	0	0	0	0	4	0	0	0	0	0	0	0	0	0	0	0	0	0	0	0	213	0	0	0	>Otu078	Arthropoda	Insecta	Hymenoptera	Apidae	Tetrapedia			66.87	Published
Otu079	0	0	0	0	0	0	0	0	0	0	0	0	0	0	0	0	0	0	0	0	0	0	7	0	30	0	0	0	0	0	59	0	0	0	>Otu079	Arthropoda	Insecta	Thysanoptera	Phlaeothripidae				75.6	Published
Otu080	0	3	48	0	67	0	0	0	5	21	274	26	0	15	0	0	0	85	0	0	10	43	0	0	0	4	18	60	0	1	0	0	0	24	>Otu080	Arthropoda	Insecta	Hemiptera	Saldidae				75.77	Private
Otu081	0	0	0	0	0	0	0	0	0	0	0	0	0	0	0	0	0	0	0	0	0	0	0	0	0	0	0	0	0	0	0	0	0	0	>Otu081	Arthropoda	Insecta	Lepidoptera	Gracillariidae	Caloptilia	pulchella		81.1	Private
Otu082	0	0	1	0	56	138	0	0	0	4	362	56	0	0	0	0	0	15	0	61	0	20	0	0	0	0	2	0	0	0	0	0	0	6	>Otu082	No Match	No Match	No Match	No Match	No Match	No Match	No Match	No Match	No Match
Otu083	0	0	0	0	0	0	0	0	0	0	0	0	0	0	0	0	0	0	0	0	0	0	0	593	0	0	0	0	0	103	0	0	0	0	>Otu083	Foraminifera	No Match	No Match	No Match	No Match	Otu17_Eggerelloides_scaber_12301	No Match	90.847	No Match
Otu084	13	3	11	169	0	0	1	0	0	0	0	1	0	0	0	229	31	0	16	0	47	0	0	0	3	0	0	0	123	0	0	44	0	14	>Otu084	No Match	No Match	No Match	No Match	No Match	No Match	No Match	No Match	No Match
Otu085	0	13	0	0	0	2	0	0	41	31	158	284	0	63	0	0	0	0	0	0	0	12	0	0	0	6	13	0	0	0	0	0	5	8	>Otu085	No Match	No Match	No Match	No Match	No Match	No Match	No Match	No Match	No Match
Otu086	0	0	0	0	0	269	0	0	0	0	0	0	0	0	0	0	0	0	0	0	0	0	0	0	0	0	0	437	6	0	0	0	0	0	>Otu086	Foraminifera	No Match	No Match	No Match	No Match	Otu01_Psammophaga_sp._19260_Psammophaga_sp._19296		85.619	Private
Otu087	0	0	0	0	0	0	55	0	0	0	0	0	0	0	0	0	478	0	12	0	0	0	2	0	8	0	0	0	6	0	0	163	0	0	>Otu087	Foraminifera	No Match	No Match	No Match	No Match	Otu01_Psammophaga_sp._19260_Psammophaga_sp._19296		82.253	Published
Otu088	0	19	13	0	172	0	0	0	0	9	5	374	0	0	0	0	0	0	0	0	0	0	0	0	55	0	4	39	0	0	0	0	0	54	>Otu088	Foraminifera	No Match	No Match	No Match	No Match	Otu01_Psammophaga_sp._19260_Psammophaga_sp._19296		92.308	Private
Otu089	0	0	0	0	0	0	0	0	0	0	0	0	0	0	590	0	0	0	0	0	0	0	0	0	0	0	0	0	0	0	57	0	0	0	>Otu089	Arthropoda	Insecta	Hymenoptera	Apidae	Tetrapedia			66.87	Published
Otu090	7	0	0	0	0	0	270	2	0	0	0	0	0	0	0	42	110	0	86	0	0	11	38	0	127	0	0	0	0	3	13	0	0	2	>Otu090	Arthropoda	Insecta	Hymenoptera	Apidae	Tetrapedia			73.3	Published
Otu091	0	0	0	0	0	0	0	0	0	0	0	0	22	0	29	0	0	0	0	0	0	0	0	0	0	0	0	0	0	0	16	0	0	0	>Otu091	Arthropoda	Insecta	Coleoptera					76.77	Private
Otu092	0	3	0	0	0	0	0	0	35	0	0	0	0	0	0	0	0	0	0	0	0	245	0	0	0	167	0	0	0	0	0	0	105	0	>Otu092	Nematoda	Chromadorea	Monhysterida	Xyalidae	Daptonema			83.84	Private
Otu093	0	0	0	539	0	0	0	1	7	0	0	0	0	0	2	0	0	0	0	0	3	0	51	43	59	0	0	0	97	61	90	0	0	0	>Otu093	Foraminifera	No Match	No Match	No Match	No Match	Otu24_Haynesina_germanica_18209	No Match	97	No Match
Otu094	0	0	0	0	0	0	554	0	0	0	0	0	0	0	0	0	0	0	0	0	0	0	1	0	0	0	0	0	18	0	0	0	0	0	>Otu094	Foraminifera	No Match	No Match	No Match	No Match	Otu21_Lacogromia_cassipara_18990		91.333	Private
Otu095	0	0	0	0	0	0	0	0	0	0	0	0	0	0	0	0	0	0	0	0	0	0	0	0	625	0	0	0	0	0	0	0	0	0	>Otu095	Foraminifera	No Match	No Match	No Match	No Match	Otu27_Oridorsalis_umbonatus_18653		92.593
Otu096	0	0	0	0	0	0	0	0	0	0	0	0	0	0	0	0	0	0	0	0	0	0	0	0	0	0	0	0	508	0	0	0	0	0	>Otu096	No Match	No Match	No Match	No Match	No Match	No Match	No Match	No Match	No Match
Otu097	0	0	0	0	0	0	0	0	0	0	0	0	0	0	26	0	0	0	0	0	0	0	1	0	0	0	0	0	0	0	0	0	0	0	>Otu097	Arthropoda	Insecta	Coleoptera	Coccinellidae	Scymnus	frontalis		78.43	Published
Otu098	0	0	4	0	51	144	0	0	0	0	39	68	0	0	0	0	0	1	0	270	12	0	0	0	0	0	26	53	30	3	0	0	0	5	>Otu098	Foraminifera	No Match	No Match	No Match	No Match	Otu01_Psammophaga_sp._19260_Psammophaga_sp._19296		81.017	Private
Otu099	0	0	8	0	53	150	0	0	0	0	31	69	0	0	0	0	0	1	0	247	15	0	0	0	0	0	24	66	42	3	0	0	0	8	>Otu099	Foraminifera	No Match	No Match	No Match	No Match	Otu01_Psammophaga_sp._19260_Psammophaga_sp._19296		82.034	Private
Otu100	0	0	11	0	204	0	0	0	18	0	0	0	0	0	0	0	0	0	0	0	0	0	0	0	0	0	337	0	0	0	0	0	0	0	>Otu100	Foraminifera	No Match	No Match	No Match	No Match	Otu01_Psammophaga_sp._19260_Psammophaga_sp._19296		84.068	Private
Otu101	0	0	0	0	0	0	0	0	0	0	0	0	0	0	0	0	0	495	0	0	0	0	0	0	0	0	0	0	0	0	0	0	0	0	>Otu101	Pyrrophycophyta	Dinophyceae	Gymnodiniales	Gymnodiniaceae	Gymnodinium	catenatum		96.49	Published
Otu102	0	0	0	0	0	0	0	0	0	0	0	0	360	0	119	0	0	0	0	0	0	0	0	0	0	0	0	0	0	0	0	0	0	0	>Otu102	Arthropoda	Insecta	Lepidoptera	Geometridae	Euphyia	altivagans		79.02	Private
Otu103	0	0	10	0	116	32	0	0	0	0	0	6	0	0	0	0	30	0	0	144	0	0	0	0	0	0	73	133	39	0	0	0	0	0	>Otu103	Foraminifera	No Match	No Match	No Match	No Match	Otu01_Psammophaga_sp._19260_Psammophaga_sp._19296		92.977	Private
Otu104	0	0	0	0	0	0	0	0	8	0	0	416	0	0	0	0	0	0	0	0	0	0	0	0	0	2	13	0	0	0	0	0	0	0	>Otu104	Ciliophora	Oligohymenophorea	Hymenostomatida	Tetrahymenidae	Tetrahymena	paravorax		75.38	Published
Otu105	0	0	0	0	0	0	0	0	0	0	0	0	0	0	0	0	176	0	0	0	0	0	91	0	147	0	0	0	2	0	0	0	0	0	>Otu105	Foraminifera	No Match	No Match	No Match	No Match	Otu01_Psammophaga_sp._19260_Psammophaga_sp._19296		80	Private
Otu106	0	0	0	0	0	0	0	0	0	0	0	0	0	0	0	0	0	0	0	0	0	0	98	0	382	0	0	0	0	0	0	0	0	0	>Otu106	Nematoda	Enoplea	Enoplida	Thoracostomopsidae	Enoplolaimus			81.82	Early-Release
Otu107	0	0	0	0	483	0	0	0	0	0	0	0	0	0	0	0	0	0	0	0	1	0	0	0	0	0	0	0	0	0	0	0	14	0	>Otu107	Foraminifera	No Match	No Match	No Match	No Match	Otu01_Psammophaga_sp._19260_Psammophaga_sp._19296		82.943	Private
Otu108	0	0	12	0	3	0	0	0	0	0	0	0	0	0	0	7	297	0	0	28	0	0	0	0	8	0	0	0	0	0	0	0	0	3	>Otu108	Cnidaria	Anthozoa	Alcyonacea					80.33	Private
Otu109	167	0	3	0	30	11	0	0	0	0	0	25	0	0	0	0	0	0	0	52	0	0	0	0	0	0	17	19	22	1	0	33	0	2	>Otu109	Arthropoda	Insecta	Lepidoptera	Geometridae	Sterrhochaeta	constellata		86.47	Published
Otu110	0	0	0	0	0	0	0	651	24	0	0	0	0	0	18	0	0	1	1	0	0	0	200	131	567	3	0	1	142	274	422	0	2	0	>Otu110	Foraminifera	No Match	No Match	No Match	No Match	Otu08_Stainforthia_sp._17321	No Match	95.667	No Match
Otu111	0	0	0	0	0	0	0	0	0	0	0	0	0	0	504	0	0	0	0	0	0	0	0	0	0	0	0	0	0	0	0	0	0	0	>Otu111	No Match	No Match	No Match	No Match	No Match	No Match	No Match	No Match	No Match
Otu112	0	0	79	0	0	72	0	0	0	0	0	146	0	0	0	0	0	0	0	0	0	0	0	0	0	0	1	0	0	0	0	113	0	3	>Otu112	No Match	No Match	No Match	No Match	No Match	No Match	No Match	No Match	No Match
Otu113	0	5	0	0	0	0	0	0	251	0	0	0	0	60	0	0	0	0	0	0	0	0	0	0	0	21	0	0	0	0	0	0	26	0	>Otu113	No Match	No Match	No Match	No Match	No Match	No Match	No Match	No Match	No Match
Otu114	0	0	1	0	0	0	0	0	0	0	0	0	0	0	0	348	0	0	0	2	0	0	0	0	0	0	0	0	0	0	0	0	0	0	>Otu114	Foraminifera	No Match	No Match	No Match	No Match	Otu01_Psammophaga_sp._19260_Psammophaga_sp._19296		99.333	Private
Otu115	0	0	0	0	0	0	0	0	0	0	0	0	0	0	0	0	0	0	0	0	0	0	4	0	2	392	0	0	0	0	1	0	0	0	>Otu115	Foraminifera	No Match	No Match	No Match	No Match	Otu08_Stainforthia_sp._17321	No Match	98.333	No Match
Otu116	25	0	0	0	0	0	0	0	0	0	0	0	0	0	257	18	0	0	0	0	0	0	1	0	15	0	0	0	45	3	17	0	0	0	>Otu116	Arthropoda	Insecta	Lepidoptera	Geometridae	Desmoclystia	prodicia		83.53	Published
Otu117	0	0	0	0	0	0	0	0	0	0	0	354	0	0	0	0	0	0	0	0	0	0	0	13	0	0	0	0	0	1	1	0	0	0	>Otu117	Foraminifera	No Match	No Match	No Match	No Match	Otu17_Eggerelloides_scaber_12301	No Match	90.847	No Match
Otu118	0	0	38	0	0	0	0	0	0	0	0	6	0	0	0	6	0	61	0	0	4	0	0	0	0	0	0	236	0	0	0	2	0	0	>Otu118	Arthropoda	Insecta	Lepidoptera	Erebidae	Eublemma	parva		77.78	Private
Otu119	0	0	0	0	0	0	0	0	0	0	0	0	0	327	0	0	0	0	0	0	0	0	0	0	0	0	0	0	0	0	0	0	0	0	>Otu119	Arthropoda	Insecta	Hymenoptera	Eucharitidae	Kapala	sp. UCRC ENT00091865		70.91	Published
Otu120	0	0	0	0	0	0	0	0	0	294	4	2	0	0	0	0	0	0	0	0	0	0	0	0	0	0	0	0	0	0	0	0	0	0	>Otu120	Arthropoda	Malacostraca	Bathynellacea	Parabathynellidae	Brevisomabathynella			68.82	Published
Otu121	0	0	0	0	0	0	0	0	0	0	0	0	0	0	1	0	0	393	0	0	0	0	14	13	42	0	0	0	10	14	19	0	0	0	>Otu121	Foraminifera	No Match	No Match	No Match	No Match	Otu08_Stainforthia_sp._17321	No Match	95.349	No Match
Otu122	0	0	0	0	0	0	0	16	0	0	0	0	0	0	0	0	265	0	0	0	0	0	10	0	2	0	0	0	24	1	0	0	0	0	>Otu122	Foraminifera	No Match	No Match	No Match	No Match	Otu01_Psammophaga_sp._19260_Psammophaga_sp._19296	No Match	83.893	No Match
Otu123	0	0	0	0	0	0	0	0	0	0	258	0	0	0	0	0	0	0	0	0	0	0	0	0	0	0	0	0	0	0	0	0	0	0	>Otu123	No Match	No Match	No Match	No Match	No Match	No Match	No Match	No Match	No Match
Otu124	0	0	1	0	159	0	0	0	0	0	10	1	0	0	0	3	0	0	0	4	6	0	0	0	0	0	90	0	0	0	0	0	0	74	>Otu124	No Match	No Match	No Match	No Match	No Match	No Match	No Match	No Match	No Match
Otu125	0	0	0	0	0	0	0	0	0	0	0	0	0	0	0	0	0	0	0	0	0	0	0	0	0	0	0	0	0	0	0	0	0	0	>Otu125	Arthropoda	Insecta	Thysanoptera	Phlaeothripidae				75.6	Published
Otu126	0	0	0	0	0	0	0	0	0	0	0	379	0	0	0	0	0	0	0	0	0	0	0	0	0	0	0	0	0	0	0	0	0	0	>Otu126	Foraminifera	No Match	No Match	No Match	No Match	Otu01_Psammophaga_sp._19260_Psammophaga_sp._19296		96.667	Published
Otu127	0	0	0	0	0	0	0	0	0	393	0	0	0	0	0	0	0	0	0	0	0	0	0	0	0	0	0	0	0	0	0	0	0	0	>Otu127	Foraminifera	No Match	No Match	No Match	No Match	Otu08_Stainforthia_sp._17321	No Match	99.333	No Match
Otu128	0	0	1	0	67	7	0	0	0	0	84	9	0	0	0	0	50	0	0	30	3	0	0	0	0	0	14	23	0	2	0	0	0	24	>Otu128	No Match	No Match	No Match	No Match	No Match	No Match	No Match	No Match	No Match
Otu129	0	0	0	0	0	0	0	0	0	0	0	0	0	0	0	0	0	0	0	0	0	0	0	0	0	0	0	0	0	0	0	0	0	0	>Otu129	Arthropoda	Insecta	Lepidoptera	Bucculatricidae	Bucculatrix	thurberiella		83.2	Private
Otu130	0	0	0	0	0	0	0	0	0	0	0	0	5	0	0	0	0	0	0	0	0	0	0	0	0	0	0	0	0	0	0	0	0	0	>Otu130	Porifera	Demospongiae	Scopalinida	Scopalinidae	Scopalina	ruetzleri		80.78	Published
Otu131	0	0	0	0	0	0	0	0	0	0	0	0	0	0	591	0	0	0	0	0	0	0	0	0	0	0	0	0	0	0	3	0	0	0	>Otu131	No Match	No Match	No Match	No Match	No Match	No Match	No Match	No Match	No Match
Otu132	0	19	0	0	14	7	0	0	14	15	183	15	0	8	0	0	0	2	0	0	0	20	0	0	0	2	35	0	0	0	0	0	1	4	>Otu132	No Match	No Match	No Match	No Match	No Match	No Match	No Match	No Match	No Match
Otu133	0	0	0	0	0	0	0	0	0	0	0	0	271	0	0	0	0	0	0	0	0	0	0	0	0	0	0	0	0	0	0	0	0	0	>Otu133	Foraminifera	No Match	No Match	No Match	No Match	19298_Psammophaga_sp.1		96.333	Private
Otu134	0	0	0	0	1	0	0	0	0	0	0	0	0	0	0	0	284	0	0	0	0	0	0	0	0	0	0	0	0	0	0	0	0	0	>Otu134	No Match	No Match	No Match	No Match	No Match	No Match	No Match	No Match	No Match
Otu135	0	0	24	0	0	0	0	0	0	0	0	76	0	6	0	0	0	0	0	10	0	0	0	0	0	0	1	0	0	0	0	0	0	209	>Otu135	Arthropoda	Insecta	Lepidoptera	Gracillariidae	Caloptilia	No Match		81.05	Private
Otu136	0	0	0	0	110	0	0	0	0	0	0	176	0	0	0	0	0	10	0	0	0	0	0	0	0	3	12	0	0	0	0	0	9	0	>Otu136	No Match	No Match	No Match	No Match	No Match	No Match	No Match	No Match	No Match
Otu137	0	0	0	263	0	0	0	0	0	0	0	0	0	0	0	0	0	0	0	0	0	0	0	0	0	0	0	0	0	0	0	0	0	0	>Otu137	Foraminifera	No Match	No Match	No Match	No Match	Otu08_Stainforthia_sp._17321	No Match	97	No Match
Otu138	0	0	0	0	0	0	0	0	0	0	0	0	0	0	302	0	0	0	0	0	0	0	0	0	0	0	0	0	0	0	0	0	0	0	>Otu138	No Match	No Match	No Match	No Match	No Match	No Match	No Match	No Match	No Match
Otu139	0	0	0	0	0	0	0	0	0	0	25	9	0	0	0	202	0	0	0	0	48	0	0	0	0	0	0	0	0	0	0	0	0	0	>Otu139	No Match	No Match	No Match	No Match	No Match	No Match	No Match	No Match	No Match
Otu140	0	0	1	0	0	25	0	0	0	70	0	147	0	0	0	0	0	0	0	48	0	0	0	0	0	2	0	8	0	0	0	0	0	0	>Otu140	No Match	No Match	No Match	No Match	No Match	No Match	No Match	No Match	No Match
Otu141	0	0	0	0	0	0	0	0	0	0	0	0	0	7	0	0	242	0	0	0	0	0	0	0	0	0	0	0	0	0	0	0	19	0	>Otu141	Annelida	Polychaeta	Spionida	Spionidae	Scolelepis	foliosa		99.66	Published
Otu142	0	0	0	0	0	0	0	0	0	0	284	0	0	0	0	0	0	0	0	0	0	0	0	0	0	0	0	32	0	0	0	0	0	11	>Otu142	Foraminifera	No Match	No Match	No Match	No Match	Otu01_Psammophaga_sp._19260_Psammophaga_sp._19296		94.667	Published
Otu143	0	0	8	0	2	0	0	0	0	0	1	0	0	0	0	51	0	1	0	17	0	0	0	0	0	0	0	17	172	4	0	0	0	1	>Otu143	Foraminifera	No Match	No Match	No Match	No Match	Otu21_Lacogromia_cassipara_18990		84.667	Private
Otu144	0	0	0	0	0	0	0	0	0	0	0	0	0	0	0	0	0	0	0	0	0	0	0	0	0	0	0	0	0	0	0	0	0	0	>Otu144	Porifera	Demospongiae	Scopalinida	Scopalinidae	Scopalina	canariensis		80.27	Published
Otu145	0	0	0	0	6	0	0	0	0	0	29	14	0	0	0	74	60	19	0	10	0	0	0	0	0	0	1	0	12	6	0	1	0	1	>Otu145	Cnidaria	Hydrozoa	Siphonophorae	Prayidae	Praya	dubia		84.85	Published
Otu146	0	0	0	0	0	0	0	0	207	5	0	0	0	0	0	0	0	0	0	0	0	0	0	0	0	0	0	0	0	0	0	0	0	0	>Otu146	Arthropoda	Insecta	Lepidoptera	Bucculatricidae	Bucculatrix	thurberiella		70.83	Private
Otu147	0	0	0	0	0	0	0	0	0	0	0	0	0	0	292	0	0	0	0	0	0	0	0	0	0	0	0	0	0	0	0	0	0	0	>Otu147	No Match	No Match	No Match	No Match	No Match	No Match	No Match	No Match	No Match
Otu148	0	0	0	0	0	0	0	0	0	0	0	0	0	0	0	0	63	0	0	0	0	0	0	0	47	0	0	0	84	0	0	46	0	0	>Otu148	Foraminifera	No Match	No Match	No Match	No Match	Otu01_Psammophaga_sp._19260_Psammophaga_sp._19296	No Match	87.625	No Match
Otu149	0	0	0	86	3	0	0	0	0	0	0	0	0	0	0	3	23	0	0	0	0	0	2	0	7	0	0	0	0	0	0	0	0	0	>Otu149	Arthropoda	Insecta	Lepidoptera	Geometridae	Comostola	leucomerata	flavifimbria	86.47	Private
Otu150	0	0	0	0	0	0	0	0	0	0	1	0	0	17	0	0	0	182	0	0	0	0	0	0	0	0	0	11	0	0	0	0	0	0	>Otu150	No Match	No Match	No Match	No Match	No Match	No Match	No Match	No Match	No Match
Otu151	0	0	0	0	0	0	0	0	0	0	0	0	0	0	307	0	0	0	0	0	0	0	0	0	0	0	0	0	0	0	0	0	0	0	>Otu151	No Match	No Match	No Match	No Match	No Match	No Match	No Match	No Match	No Match
Otu152	0	0	0	0	0	0	0	0	0	0	0	136	0	1	0	0	0	0	0	140	0	0	0	0	0	0	0	0	0	0	0	0	0	0	>Otu152	Foraminifera	No Match	No Match	No Match	No Match	Otu01_Psammophaga_sp._19260_Psammophaga_sp._19296		91.973	Private
Otu153	0	0	0	0	0	0	0	0	0	0	161	0	0	0	0	0	0	0	0	68	0	0	0	0	0	0	0	0	0	0	0	0	0	8	>Otu153	Arthropoda	Insecta	Lepidoptera	Bucculatricidae	Bucculatrix	thurberiella		76.92	Private
Otu154	63	2	0	2	0	0	29	0	2	3	0	0	0	1	0	13	52	0	10	0	26	0	16	0	16	0	0	0	3	5	7	14	0	3	>Otu154	Amoebozoa	Discosea	Dactylopodida	Paramoebidae	Cunea	thuwala		85.19	Published
Otu155	0	0	0	0	0	0	0	0	0	0	0	0	0	0	0	0	0	0	0	0	0	0	0	0	10	0	0	0	254	0	0	0	0	0	>Otu155	Foraminifera	No Match	No Match	No Match	No Match	Otu01_Psammophaga_sp._19260_Psammophaga_sp._19296		84.615	Private
Otu156	0	0	0	0	0	0	0	0	0	0	0	0	0	0	0	158	2	0	1	0	0	0	0	0	0	0	0	0	11	0	0	58	0	0	>Otu156	Foraminifera	No Match	No Match	No Match	No Match	Otu21_Lacogromia_cassipara_18990		81.29	Published
Otu157	0	0	0	0	0	0	0	0	0	0	54	23	0	11	0	0	0	0	0	51	0	0	0	0	0	2	11	142	0	0	0	0	0	0	>Otu157	Ciliophora	Oligohymenophorea	Philasterida	Entodiscidae	Entodiscus	borealis		64.75	Published
Otu158	0	0	0	0	0	0	0	0	0	0	0	0	0	0	0	0	223	0	0	0	0	0	0	0	0	0	0	0	0	0	0	0	0	0	>Otu158	Foraminifera	No Match	No Match	No Match	No Match	Otu01_Psammophaga_sp._19260_Psammophaga_sp._19296		98.333	Private
Otu159	0	0	0	0	0	0	0	0	0	0	0	0	0	0	0	0	0	0	0	0	0	0	0	0	0	0	0	0	0	0	0	0	0	0	>Otu159	Arthropoda	Insecta	Lepidoptera	Geometridae	Pingasa	rhadamaria	alterata	76.38	Private
Otu160	0	0	0	0	0	0	0	0	0	0	0	0	0	0	0	0	0	0	0	0	0	0	0	0	0	0	0	0	0	205	0	0	0	0	>Otu160	No Match	No Match	No Match	No Match	No Match	No Match	No Match	No Match	No Match
Otu161	0	0	0	0	0	0	0	0	0	0	0	0	0	0	0	0	0	0	0	0	0	0	0	0	0	0	0	0	0	0	1	0	0	0	>Otu161	Arthropoda	Insecta	Diptera	Sciaridae				81.23	Published
Otu162	0	0	0	0	0	0	0	0	0	0	0	0	0	0	0	0	0	0	0	0	0	0	0	0	0	0	0	0	0	0	0	0	0	0	>Otu162	Annelida	Polychaeta	Spionida	Spionidae	Scolelepis	foliosa		96.95	Published
Otu163	0	2	2	0	0	3	0	5	3	0	4	3	0	2	0	0	0	10	0	1	56	0	0	0	0	1	0	5	89	6	0	0	0	1	>Otu163	Arthropoda	Insecta	Lepidoptera	Geometridae	Sterrhochaeta	biflexa		77.65	Published
Otu164	0	0	0	0	27	0	0	0	0	0	0	0	0	0	0	178	0	0	0	0	0	0	8	0	11	0	0	0	0	0	0	0	0	0	>Otu164	Arthropoda	Insecta	Diptera	Syrphidae	Callicera	aenea		74.91	Private
Otu165	0	0	0	0	0	0	0	0	0	0	0	0	240	0	0	0	0	0	0	0	0	0	0	0	0	0	0	0	0	0	0	0	0	0	>Otu165	Porifera	Demospongiae	Scopalinida	Scopalinidae	Scopalina	ruetzleri		80.43	Published
Otu166	0	0	0	0	0	0	0	0	0	0	0	0	0	0	0	0	0	0	0	0	0	0	0	0	0	0	0	0	0	0	0	0	0	0	>Otu166	Annelida	Polychaeta	Spionida	Spionidae	Scolelepis	foliosa		98.99	Published
Otu167	0	0	0	0	0	0	0	0	0	0	19	0	0	0	0	0	0	0	0	0	0	0	0	0	0	0	0	0	229	0	0	0	0	2	>Otu167	Foraminifera	No Match	No Match	No Match	No Match	Otu21_Lacogromia_cassipara_18990	No Match	86.379	No Match
Otu168	0	0	0	0	0	0	0	0	33	0	0	90	0	0	0	0	0	0	0	0	0	0	0	0	0	0	0	0	0	1	0	0	0	84	>Otu168	Foraminifera	No Match	No Match	No Match	No Match	Otu21_Lacogromia_cassipara_18990		85.667	Private
Otu169	203	0	0	0	0	0	0	0	0	0	0	0	0	0	0	0	0	0	0	0	0	0	0	0	0	0	0	0	0	0	0	0	0	0	>Otu169	Arthropoda	Arachnida	Araneae	Selenopidae	Selenops	souliga		74.55	Published
Otu170	0	0	0	0	0	0	0	0	0	0	0	0	0	0	0	0	0	228	5	0	0	0	2	0	2	0	0	4	1	0	0	0	0	0	>Otu170	Foraminifera	No Match	No Match	No Match	No Match	Otu08_Stainforthia_sp._17321	No Match	97.333	No Match
Otu171	0	0	0	1	0	0	0	0	0	0	0	0	0	0	0	0	71	0	79	0	27	0	3	0	10	0	0	0	0	0	0	0	1	0	>Otu171	Arthropoda	Insecta	Lepidoptera	Geometridae	Sterrhochaeta	biflexa		80.59	Published
Otu172	0	0	0	0	0	0	0	0	0	0	0	0	0	0	0	0	0	0	0	195	0	0	0	0	0	0	0	0	0	0	0	0	0	0	>Otu172	No Match	No Match	No Match	No Match	No Match	No Match	No Match	No Match	No Match
Otu173	0	0	0	8	0	0	0	0	0	1	0	4	0	0	0	0	0	0	0	0	19	0	0	45	0	4	1	0	0	8	0	179	0	13	>Otu173	Foraminifera	No Match	No Match	No Match	No Match	Otu27_Oridorsalis_umbonatus_18653	No Match	94.158	No Match
Otu174	0	0	2	2	0	0	0	0	0	0	5	5	0	0	0	169	0	20	0	1	0	0	1	0	0	0	0	0	0	0	0	0	0	0	>Otu174	No Match	No Match	No Match	No Match	No Match	No Match	No Match	No Match	No Match
Otu175	0	0	0	0	0	0	0	0	0	0	0	0	10	0	0	0	0	0	0	0	0	0	0	0	0	0	0	0	0	0	0	0	0	0	>Otu175	Arthropoda	Insecta	Lepidoptera	Gracillariidae	Caloptilia	pulchella		74.75	Private
Otu176	0	0	0	0	0	0	0	0	0	0	0	0	0	0	0	0	0	0	0	0	0	0	0	0	0	0	0	0	0	0	0	0	0	0	>Otu176	Arthropoda	Insecta	Lepidoptera	Gracillariidae	Caloptilia	pulchella		80.31	Private
Otu177	0	0	0	0	0	0	0	0	0	0	0	0	0	0	211	0	0	0	0	0	0	0	0	0	0	0	0	0	0	0	0	0	0	0	>Otu177	No Match	No Match	No Match	No Match	No Match	No Match	No Match	No Match	No Match
Otu178	0	0	0	0	0	0	0	0	0	200	0	0	0	0	0	0	0	0	0	0	0	0	0	0	0	0	0	0	0	0	0	0	0	0	>Otu178	Foraminifera	No Match	No Match	No Match	No Match	Otu17_Eggerelloides_scaber_12301	No Match	98	No Match
Otu179	0	0	0	0	0	0	0	0	0	0	0	0	0	0	339	0	0	0	0	0	0	0	0	0	0	0	0	0	0	0	0	0	0	0	>Otu179	No Match	No Match	No Match	No Match	No Match	No Match	No Match	No Match	No Match
Otu180	0	0	1	131	0	0	0	0	0	0	0	0	0	0	0	0	0	0	0	0	0	0	21	1	0	0	0	1	0	0	0	0	0	16	>Otu180	Foraminifera	No Match	No Match	No Match	No Match	Otu01_Psammophaga_sp._19260_Psammophaga_sp._19296		80.065	Private
Otu181	0	0	0	0	0	0	0	0	0	0	0	0	0	0	0	150	0	0	0	0	0	0	0	0	0	0	0	0	5	0	0	0	0	0	>Otu181	Arthropoda	Insecta	Lepidoptera	Geometridae	Sterrhochaeta	fulgurata		80	Published
Otu182	0	0	0	0	0	0	0	0	0	0	0	0	0	0	0	145	1	0	0	0	5	0	1	0	0	0	0	0	5	0	0	0	0	0	>Otu182	Arthropoda	Insecta	Diptera	Cryptochetidae	Cryptochetum			81.96	Published
Otu183	0	0	0	0	0	0	0	0	0	0	0	0	0	0	211	0	0	0	0	0	0	0	0	0	0	0	0	0	0	0	0	0	0	0	>Otu183	No Match	No Match	No Match	No Match	No Match	No Match	No Match	No Match	No Match
Otu184	0	0	0	0	0	0	0	0	0	0	0	0	0	0	199	0	0	0	0	0	0	0	0	0	0	0	0	0	0	0	0	0	0	0	>Otu184	No Match	No Match	No Match	No Match	No Match	No Match	No Match	No Match	No Match
Otu185	0	0	0	0	0	0	0	0	0	0	0	0	0	0	212	0	0	0	0	0	0	0	0	0	0	0	0	0	0	0	0	0	0	0	>Otu185	No Match	No Match	No Match	No Match	No Match	No Match	No Match	No Match	No Match
Otu186	0	0	0	0	0	0	0	0	0	0	0	0	0	0	200	0	0	0	0	0	0	0	0	0	0	0	0	0	0	0	0	0	0	0	>Otu186	No Match	No Match	No Match	No Match	No Match	No Match	No Match	No Match	No Match
Otu187	0	0	0	0	0	0	0	0	0	0	0	0	0	0	222	0	0	0	0	0	0	0	0	0	0	0	0	0	0	0	0	0	0	0	>Otu187	No Match	No Match	No Match	No Match	No Match	No Match	No Match	No Match	No Match
Otu188	0	0	0	12	0	0	0	0	0	0	0	0	0	0	0	0	0	0	0	165	0	0	0	0	0	0	0	0	0	0	0	0	0	0	>Otu188	No Match	No Match	No Match	No Match	No Match	No Match	No Match	No Match	No Match
Otu189	0	0	16	0	27	0	0	0	0	0	39	8	0	0	0	0	0	0	34	36	0	0	0	0	0	0	3	0	0	0	0	3	4	8	>Otu189	Arthropoda	Insecta	Lepidoptera	Geometridae	Sterrhochaeta	fulgurata		80.59	Published
Otu190	0	0	0	0	0	0	0	0	0	0	0	0	0	0	155	0	0	0	0	0	0	0	0	0	0	0	0	0	0	0	0	0	0	0	>Otu190	Arthropoda	Insecta	Hymenoptera	Braconidae	Dacnusa	nigrella		77.27	Published
Otu191	150	0	0	0	0	0	0	0	0	0	0	0	0	0	0	0	0	0	0	0	0	0	0	0	0	0	0	0	0	0	0	0	0	0	>Otu191	Cnidaria	Hydrozoa	Anthoathecata	Hydridae	Hydra	sp.		78.85	Published
Otu192	0	0	0	0	0	0	0	0	0	0	0	0	0	0	222	0	0	0	0	0	0	0	0	0	0	0	0	0	0	0	0	0	0	0	>Otu192	No Match	No Match	No Match	No Match	No Match	No Match	No Match	No Match	No Match
Otu193	2	0	0	0	0	0	0	0	0	0	0	0	0	0	0	0	0	0	0	0	0	0	0	0	0	0	0	0	0	0	0	0	0	0	>Otu193	Arthropoda	Insecta	Diptera	Psilidae				77.9	Published
Otu194	0	9	1	0	14	0	0	0	0	0	115	0	0	0	0	0	0	0	0	0	0	0	0	0	0	1	0	1	0	0	0	0	1	22	>Otu194	Heterokontophyta	Oomycota						83.15	Private
Otu195	0	0	0	0	0	0	0	0	0	0	1	0	0	0	0	0	0	0	0	214	0	0	0	0	0	0	0	0	0	0	0	0	0	0	>Otu195	Foraminifera	No Match	No Match	No Match	No Match	Otu01_Psammophaga_sp._19260_Psammophaga_sp._19296		95	Private
Otu196	0	0	0	0	0	0	0	0	0	0	0	0	0	0	178	0	0	0	0	0	0	0	0	0	0	0	0	0	0	0	0	0	0	0	>Otu196	Arthropoda	Insecta	Lepidoptera	Geometridae	Desmoclystia	rubecula		77.18	Published
Otu197	0	0	0	0	0	0	0	0	0	0	0	0	0	0	172	0	0	0	0	0	0	0	0	0	0	0	0	0	0	0	0	0	0	0	>Otu197	No Match	No Match	No Match	No Match	No Match	No Match	No Match	No Match	No Match
Otu198	0	0	0	0	0	0	0	0	0	0	0	0	0	0	0	0	0	0	0	0	0	0	0	0	0	0	0	0	0	0	0	0	0	0	>Otu198	No Match	No Match	No Match	No Match	No Match	No Match	No Match	No Match	No Match
Otu199	0	0	0	0	0	0	0	0	0	0	0	0	0	0	186	0	0	0	0	0	0	0	0	0	0	0	0	0	0	0	0	0	0	0	>Otu199	No Match	No Match	No Match	No Match	No Match	No Match	No Match	No Match	No Match
Otu200	0	0	0	0	0	0	0	0	0	0	0	0	0	0	0	132	0	0	0	0	0	0	2	0	1	0	0	0	0	0	0	0	0	0	>Otu200	No Match	No Match	No Match	No Match	No Match	No Match	No Match	No Match	No Match
Otu201	0	0	0	0	160	0	0	0	0	0	0	0	0	0	0	0	0	0	0	0	0	0	0	0	0	0	0	0	0	0	0	0	0	0	>Otu201	No Match	No Match	No Match	No Match	No Match	No Match	No Match	No Match	No Match
Otu202	0	0	3	0	0	0	0	0	0	54	0	0	0	8	0	0	0	0	0	0	0	0	0	0	0	0	0	0	0	0	0	0	18	0	>Otu202	Annelida	Polychaeta	Spionida	Spionidae	Scolelepis	foliosa		99.66	Published
Otu203	0	0	1	0	0	0	0	0	0	0	0	0	0	0	0	148	0	0	0	0	0	0	0	0	0	0	0	3	1	0	0	0	0	0	>Otu203	Foraminifera	No Match	No Match	No Match	No Match	Otu21_Lacogromia_cassipara_18990		84.333	Private
Otu204	0	0	0	0	0	0	0	0	0	0	0	0	0	0	226	0	0	0	0	0	0	0	0	0	0	0	0	0	0	0	0	0	0	0	>Otu204	No Match	No Match	No Match	No Match	No Match	No Match	No Match	No Match	No Match
Otu205	0	0	0	0	0	0	0	0	0	0	0	0	0	0	196	0	0	0	0	0	0	0	0	0	0	0	0	0	0	0	0	0	0	0	>Otu205	No Match	No Match	No Match	No Match	No Match	No Match	No Match	No Match	No Match
Otu206	0	0	0	0	0	0	0	0	0	0	0	0	0	0	0	0	167	0	0	0	0	3	0	0	0	0	0	0	0	0	0	0	0	0	>Otu206	No Match	No Match	No Match	No Match	No Match	No Match	No Match	No Match	No Match
Otu207	0	0	1	0	1	1	0	0	0	0	0	0	0	0	0	0	0	1	0	0	0	0	0	0	0	0	0	0	0	0	0	162	0	0	>Otu207	Arthropoda	Hexanauplia	Calanoida	Calanidae	Undinula	vulgaris		80.43	Published
Otu208	0	0	0	0	0	0	0	0	0	0	148	0	0	0	0	0	0	0	0	0	0	0	0	0	0	0	0	0	0	0	0	0	0	0	>Otu208	No Match	No Match	No Match	No Match	No Match	No Match	No Match	No Match	No Match
Otu209	0	0	0	0	0	0	0	0	15	0	0	0	0	0	0	0	0	0	0	0	0	0	0	0	0	0	0	112	0	0	0	0	0	0	>Otu209	Cnidaria	Hydrozoa	Anthoathecata	Pennariidae	Pennaria			78.45	Private
Otu210	0	3	0	0	0	0	0	0	113	25	0	0	0	20	0	0	0	0	0	0	0	0	0	0	0	0	0	0	0	0	0	0	1	0	>Otu210	Annelida	Polychaeta	Spionida	Spionidae	Scolelepis	foliosa		100	Published
Otu211	0	0	0	0	0	0	0	0	0	0	0	0	0	0	183	0	0	0	0	0	0	0	0	0	0	0	0	0	0	0	0	0	0	0	>Otu211	No Match	No Match	No Match	No Match	No Match	No Match	No Match	No Match	No Match
Otu212	0	0	0	0	0	0	0	0	0	0	0	0	0	0	170	0	0	0	0	0	0	0	0	0	0	0	0	0	0	0	0	0	0	0	>Otu212	No Match	No Match	No Match	No Match	No Match	No Match	No Match	No Match	No Match
Otu213	0	0	0	0	0	0	0	0	0	0	0	0	0	0	0	0	0	0	0	0	0	0	0	0	0	140	0	0	0	0	0	0	0	0	>Otu213	Foraminifera	No Match	No Match	No Match	No Match	Reference_Alveolinella_sp_3517MI2_Assembly	No Match	94.138	No Match
Otu214	0	0	0	0	20	0	0	0	0	0	130	10	0	0	0	0	0	0	0	0	0	0	0	0	0	0	0	0	0	0	0	0	0	0	>Otu214	Arthropoda	Insecta	Lepidoptera	Geometridae	Desmoclystia	rubecula		74.12	Published
Otu215	0	1	0	0	0	0	0	0	0	3	0	0	0	18	0	0	0	0	0	0	0	140	0	0	0	4	0	0	0	0	0	0	0	0	>Otu215	No Match	No Match	No Match	No Match	No Match	No Match	No Match	No Match	No Match
Otu216	0	0	0	0	0	0	0	0	0	0	0	0	0	0	189	0	0	0	0	0	0	0	0	0	0	0	0	0	0	0	0	0	0	0	>Otu216	No Match	No Match	No Match	No Match	No Match	No Match	No Match	No Match	No Match
Otu217	0	0	0	0	0	0	0	0	0	0	0	0	18	0	170	0	0	0	0	0	0	0	0	0	0	0	0	0	0	0	0	0	0	0	>Otu217	Arthropoda	Insecta	Lepidoptera	Tortricidae	Decodes	lundgreni		77.89	Private
Otu218	0	0	2	1	0	0	0	0	1	0	0	0	0	0	0	0	8	0	0	0	0	0	0	0	2	0	0	0	116	0	0	10	0	0	>Otu218	Arthropoda	Insecta	Lepidoptera	Geometridae	Sterrhochaeta	constellata		77.06	Published
Otu219	0	0	0	125	0	0	0	0	0	0	0	0	0	1	0	0	0	0	0	0	0	0	0	4	1	0	0	0	1	0	1	0	0	1	>Otu219	Foraminifera	No Match	No Match	No Match	No Match	Otu08_Stainforthia_sp._17321	No Match	96.667	No Match
Otu220	0	0	0	0	0	0	0	0	0	0	0	0	0	0	0	0	0	0	118	0	0	0	0	0	4	0	0	0	0	0	0	0	0	0	>Otu220	Arthropoda	Insecta	Lepidoptera	Bucculatricidae	Bucculatrix	thurberiella		82.14	Private
Otu221	51	0	0	15	0	0	4	0	0	0	0	14	0	0	0	7	1	0	34	0	0	0	2	0	0	0	0	0	0	0	0	28	0	0	>Otu221	Arthropoda	Insecta	Diptera	Agromyzidae	Phytobia	vanduzeei		85.65	Private
Otu222	0	0	0	0	0	0	0	0	0	0	0	126	0	0	0	0	0	0	0	0	0	0	0	0	0	3	0	0	0	0	0	0	0	0	>Otu222	Foraminifera	No Match	No Match	No Match	No Match	Otu01_Psammophaga_sp._19260_Psammophaga_sp._19296		91.304	Private
Otu223	0	0	0	0	0	0	0	0	0	0	0	0	0	0	0	0	0	145	0	0	0	0	0	0	0	0	0	0	0	0	0	0	0	0	>Otu223	No Match	No Match	No Match	No Match	No Match	No Match	No Match	No Match	No Match
Otu224	0	0	0	0	0	0	0	0	0	0	0	0	0	0	171	0	0	0	0	0	0	0	0	0	0	0	0	0	0	0	0	0	0	0	>Otu224	No Match	No Match	No Match	No Match	No Match	No Match	No Match	No Match	No Match
Otu225	0	0	0	0	0	0	0	0	0	0	0	0	0	0	168	0	0	0	0	0	0	0	0	0	0	0	0	0	0	0	0	0	0	0	>Otu225	No Match	No Match	No Match	No Match	No Match	No Match	No Match	No Match	No Match
Otu226	0	2	0	0	0	0	0	0	0	112	0	0	0	4	0	0	0	0	0	0	0	0	0	0	0	0	0	0	0	0	0	0	1	18	>Otu226	Rotifera	Monogononta	Ploima	Brachionidae	Keratella	sp. WM-2017d		80.95	Published
Otu227	0	10	0	0	0	3	0	0	0	0	20	55	0	0	0	0	0	0	0	0	0	48	0	0	0	0	0	0	0	0	0	0	0	0	>Otu227	No Match	No Match	No Match	No Match	No Match	No Match	No Match	No Match	No Match
Otu228	0	0	0	0	0	0	0	0	0	0	0	0	0	0	191	0	0	0	0	0	0	0	0	0	0	0	0	0	0	0	0	0	0	0	>Otu228	No Match	No Match	No Match	No Match	No Match	No Match	No Match	No Match	No Match
Otu229	0	0	0	0	0	0	0	0	0	0	0	0	0	0	177	0	0	0	0	0	0	0	0	0	0	0	0	0	0	0	0	0	0	0	>Otu229	No Match	No Match	No Match	No Match	No Match	No Match	No Match	No Match	No Match
Otu230	0	0	0	0	0	1	0	0	0	7	0	0	0	0	0	0	0	0	0	0	0	0	0	0	0	0	0	116	0	0	0	0	0	0	>Otu230	No Match	No Match	No Match	No Match	No Match	No Match	No Match	No Match	No Match
Otu231	0	0	0	0	0	0	0	0	0	0	0	0	0	0	167	0	0	0	0	0	0	0	0	0	0	0	0	0	0	0	0	0	0	0	>Otu231	No Match	No Match	No Match	No Match	No Match	No Match	No Match	No Match	No Match
Otu232	0	0	2	9	61	7	0	1	0	1	19	12	0	1	0	3	8	26	2	140	11	0	0	0	0	0	1	16	2	1	0	0	1	6	>Otu232	Foraminifera	No Match	No Match	No Match	No Match	Otu01_Psammophaga_sp._19260_Psammophaga_sp._19296	phokylides	91.304	Private
Otu233	0	0	0	0	0	0	0	0	0	0	0	0	0	0	48	0	0	0	0	0	0	0	0	0	0	0	0	0	0	0	0	0	0	0	>Otu233	No Match	No Match	No Match	No Match	No Match	No Match	No Match	No Match	No Match
Otu234	0	0	0	0	0	0	0	0	0	0	0	0	0	26	0	0	0	0	0	0	0	119	0	0	0	0	0	0	0	0	0	0	0	0	>Otu234	No Match	No Match	No Match	No Match	No Match	No Match	No Match	No Match	No Match
Otu235	0	0	0	0	0	0	0	0	0	0	0	0	0	0	124	0	0	0	0	0	0	0	0	0	0	0	0	0	0	0	0	0	0	0	>Otu235	No Match	No Match	No Match	No Match	No Match	No Match	No Match	No Match	No Match
Otu236	0	0	0	0	0	0	0	0	0	0	0	0	0	0	0	0	0	0	0	0	0	0	62	39	0	0	0	0	0	0	0	0	0	0	>Otu236	Arthropoda	Insecta	Coleoptera	Haliplidae	Haliplus	longulus		67.72	Private
Otu237	0	0	0	6	1	2	0	0	0	0	1	3	0	5	0	0	0	0	0	30	50	0	1	0	0	0	27	0	0	0	0	0	0	9	>Otu237	No Match	No Match	No Match	No Match	No Match	No Match	No Match	No Match	No Match
Otu238	0	0	0	0	0	3	0	0	0	0	0	0	0	0	0	0	0	0	0	0	0	0	0	0	0	0	0	0	0	0	0	130	0	0	>Otu238	No Match	No Match	No Match	No Match	No Match	No Match	No Match	No Match	No Match
Otu239	0	0	1	0	0	1	0	0	0	0	1	0	0	0	0	5	0	0	0	123	1	0	0	0	0	0	0	0	1	0	0	0	0	1	>Otu239	Foraminifera	No Match	No Match	No Match	No Match	Otu01_Psammophaga_sp._19260_Psammophaga_sp._19296		90.97	Private
Otu240	0	0	0	0	0	0	0	0	0	0	0	0	0	0	0	0	0	0	0	0	0	0	0	0	0	0	0	134	1	0	0	0	0	0	>Otu240	Arthropoda	Insecta	Lepidoptera	Geometridae	Pingasa	commutata		73.6	Private
Otu241	0	0	0	0	0	0	0	0	0	0	0	0	0	0	129	0	0	0	0	0	0	0	0	0	0	0	0	0	0	0	0	0	0	0	>Otu241	No Match	No Match	No Match	No Match	No Match	No Match	No Match	No Match	No Match
Otu242	0	0	0	0	0	0	0	0	0	0	0	0	0	0	185	0	0	0	0	0	0	0	0	0	0	0	0	0	0	0	0	0	0	0	>Otu242	No Match	No Match	No Match	No Match	No Match	No Match	No Match	No Match	No Match
Otu243	0	0	0	0	0	0	0	0	0	0	0	0	0	0	0	0	0	0	104	0	0	0	0	0	0	0	0	0	36	2	0	0	0	0	>Otu243	Foraminifera	No Match	No Match	No Match	No Match	Otu21_Lacogromia_cassipara_18990		85.906	Published
Otu244	0	0	0	0	0	0	0	0	0	0	0	0	0	0	189	0	0	0	0	0	0	0	0	0	0	0	0	0	0	0	0	0	0	0	>Otu244	No Match	No Match	No Match	No Match	No Match	No Match	No Match	No Match	No Match
Otu245	0	0	0	0	0	0	0	0	0	0	0	0	0	0	0	2	105	0	0	0	0	0	10	0	21	0	0	0	0	0	0	0	0	0	>Otu245	Foraminifera	No Match	No Match	No Match	No Match	Otu01_Psammophaga_sp._19260_Psammophaga_sp._19296	No Match	83.221	No Match
Otu246	0	0	0	0	0	0	0	0	0	0	0	0	0	0	0	0	0	0	0	0	0	152	0	0	0	0	0	0	0	0	0	0	0	0	>Otu246	No Match	No Match	No Match	No Match	No Match	No Match	No Match	No Match	No Match
Otu247	0	0	0	0	0	0	104	0	0	0	0	0	0	0	0	0	0	0	0	0	0	0	1	0	0	0	0	0	0	0	7	0	0	0	>Otu247	No Match	No Match	No Match	No Match	No Match	No Match	No Match	No Match	No Match
Otu248	0	0	0	0	0	0	0	0	0	0	0	0	0	0	131	0	0	0	0	0	0	0	0	0	0	0	0	0	0	0	0	0	0	0	>Otu248	No Match	No Match	No Match	No Match	No Match	No Match	No Match	No Match	No Match
Otu249	0	0	0	0	0	0	0	0	0	0	0	0	0	0	113	0	0	0	0	0	0	0	0	0	0	0	0	0	0	0	0	0	0	0	>Otu249	No Match	No Match	No Match	No Match	No Match	No Match	No Match	No Match	No Match
Otu250	0	0	0	0	0	0	0	0	0	0	0	0	0	0	0	0	0	0	0	0	0	0	0	0	0	120	0	0	0	0	0	0	0	0	>Otu250	No Match	No Match	No Match	No Match	No Match	No Match	No Match	No Match	No Match
Otu251	0	0	0	0	0	0	0	0	1	0	0	0	0	129	0	0	0	0	0	0	0	0	0	0	0	0	0	0	0	0	0	1	0	0	>Otu251	Foraminifera	No Match	No Match	No Match	No Match	Otu08_Stainforthia_sp._17321	No Match	99.333	No Match
Otu252	0	0	0	125	0	0	0	0	0	0	0	0	0	0	0	0	0	0	0	0	0	0	0	0	0	0	0	0	0	0	0	0	0	0	>Otu252	No Match	No Match	No Match	No Match	No Match	No Match	No Match	No Match	No Match
Otu253	0	0	0	0	0	0	0	0	0	0	0	0	0	0	0	0	0	0	0	0	0	0	0	0	0	0	0	86	0	0	0	0	0	0	>Otu253	No Match	No Match	No Match	No Match	No Match	No Match	No Match	No Match	No Match
Otu254	0	0	0	0	0	0	0	0	0	0	0	0	0	0	0	1	0	0	0	0	0	0	0	0	1	0	0	0	127	0	0	0	4	0	>Otu254	Arthropoda	Insecta	Lepidoptera	Geometridae	Sterrhochaeta	rectilineata	curvifera	79.41	Private
Otu255	0	0	0	0	0	0	0	0	0	0	0	0	5	0	1	0	0	0	0	0	0	0	0	0	0	0	0	0	0	0	32	0	0	0	>Otu255	No Match	No Match	No Match	No Match	No Match	No Match	No Match	No Match	No Match
Otu256	0	0	0	0	0	0	0	0	0	0	0	0	0	0	129	0	0	0	0	0	0	0	0	0	0	0	0	0	0	0	0	0	0	0	>Otu256	Arthropoda	Insecta	Lepidoptera	Geometridae	Apochlora	eucosmeta		83.17	Private
Otu257	162	0	0	0	0	0	0	0	0	0	0	0	0	0	1	0	0	0	0	0	0	0	0	0	0	0	0	0	0	0	0	0	0	0	>Otu257	Arthropoda	Insecta	Lepidoptera	Bucculatricidae	Bucculatrix	thurberiella		75.2	Private
Otu258	0	0	0	1	0	0	0	0	0	0	0	2	0	0	0	0	0	0	90	0	0	0	0	0	0	0	0	0	0	0	0	0	0	0	>Otu258	No Match	No Match	No Match	No Match	No Match	No Match	No Match	No Match	No Match
Otu259	0	0	0	0	0	0	0	0	0	0	0	0	0	0	0	0	0	0	0	0	0	0	0	0	0	0	0	0	0	21	0	0	0	86	>Otu259	Arthropoda	Insecta	Trichoptera	Calamoceratidae	Phylloicus	mexicanus		82.99	Published
Otu260	0	0	0	2	0	0	0	0	0	0	0	3	0	0	0	0	0	0	4	0	0	0	0	0	0	0	0	119	0	0	0	0	0	0	>Otu260	Foraminifera	No Match	No Match	No Match	No Match	Otu01_Psammophaga_sp._19260_Psammophaga_sp._19296		90.635	Private
Otu261	0	0	0	0	16	0	0	0	0	0	0	0	0	0	0	0	0	0	0	1	0	0	0	0	0	0	0	69	0	0	0	2	0	0	>Otu261	Arthropoda	Insecta	Lepidoptera	Geometridae	Desmoclystia	oniria		75.29	Published
Otu262	0	0	0	0	0	0	0	0	4	0	0	12	0	0	0	0	0	36	0	7	20	2	0	0	0	9	0	0	0	5	0	0	4	28	>Otu262	Ciliophora	Colpodea	Colpodida	Colpodidae	Colpoda	sp.		74.24	Published
Otu263	0	0	0	0	0	0	0	0	0	101	0	0	0	0	0	0	0	0	0	0	0	0	0	0	0	0	0	0	0	0	0	0	0	0	>Otu263	No Match	No Match	No Match	No Match	No Match	No Match	No Match	No Match	No Match
Otu264	0	0	0	0	0	0	0	0	0	0	0	0	0	0	0	0	0	0	0	0	0	0	0	0	0	0	0	0	0	0	0	0	0	0	>Otu264	Porifera	Demospongiae	Scopalinida	Scopalinidae	Scopalina	ruetzleri		80.36	Published
Otu265	0	0	0	0	0	0	0	0	0	0	0	0	0	0	141	0	0	0	0	0	0	0	0	0	0	0	0	0	0	0	0	0	0	0	>Otu265	No Match	No Match	No Match	No Match	No Match	No Match	No Match	No Match	No Match
Otu266	0	0	0	0	0	0	0	0	0	0	0	0	0	0	0	93	0	0	0	0	0	0	0	1	0	0	0	0	1	0	0	0	0	0	>Otu266	Amoebozoa	Discosea	Himatismenida	Parvamoebidae	Parvamoeba	rugata		89.9	Private
Otu267	0	0	0	0	0	0	0	0	0	0	0	0	0	0	114	0	0	0	0	0	0	0	0	0	0	0	0	0	0	0	0	0	0	0	>Otu267	No Match	No Match	No Match	No Match	No Match	No Match	No Match	No Match	No Match
Otu268	0	0	0	0	0	0	0	0	0	0	0	0	0	0	0	0	0	0	0	0	0	0	0	0	0	0	0	108	0	0	0	0	0	0	>Otu268	No Match	No Match	No Match	No Match	No Match	No Match	No Match	No Match	No Match
Otu269	0	0	0	0	0	0	0	0	0	0	0	0	0	0	115	0	0	0	0	0	0	0	0	0	0	0	0	0	0	0	0	0	0	0	>Otu269	No Match	No Match	No Match	No Match	No Match	No Match	No Match	No Match	No Match
Otu270	0	0	0	0	0	0	0	0	0	0	0	0	0	0	132	0	0	0	0	0	0	0	0	0	0	0	0	0	0	0	0	0	0	0	>Otu270	No Match	No Match	No Match	No Match	No Match	No Match	No Match	No Match	No Match
Otu271	91	0	0	0	0	0	0	0	0	0	0	0	0	0	0	0	0	0	0	0	0	0	0	0	0	0	0	0	0	0	0	0	0	0	>Otu271	No Match	No Match	No Match	No Match	No Match	No Match	No Match	No Match	No Match
Otu272	0	0	0	0	0	0	0	0	0	0	0	0	0	0	0	0	0	0	0	0	0	0	0	0	0	0	0	0	0	0	0	0	0	0	>Otu272	Arthropoda	Insecta	Lepidoptera	Gracillariidae	Caloptilia	pulchella		81.1	Private
Otu273	0	0	0	0	5	0	0	0	0	0	0	0	0	0	0	0	0	0	0	86	0	0	0	0	0	0	0	0	0	0	0	0	0	0	>Otu273	Arthropoda	Insecta	Lepidoptera	Geometridae	Desmoclystia	prodicia		78.82	Published
Otu274	0	0	0	0	0	0	0	0	11	64	0	0	0	0	0	0	0	0	0	0	0	0	0	0	0	6	0	0	0	0	0	0	2	0	>Otu274	No Match	No Match	No Match	No Match	No Match	No Match	No Match	No Match	No Match
Otu275	3	0	0	0	0	0	0	0	0	0	0	0	0	0	0	0	0	0	0	0	0	0	0	0	0	0	0	0	0	0	0	124	0	0	>Otu275	Annelida	Polychaeta	Spionida	Spionidae	Scolelepis	foliosa		98.98	Published
Otu276	0	0	0	0	0	0	0	0	0	0	0	0	0	0	0	105	0	0	0	0	0	0	0	0	0	0	0	0	0	0	0	0	0	0	>Otu276	No Match	No Match	No Match	No Match	No Match	No Match	No Match	No Match	No Match
Otu277	0	0	0	0	0	0	0	0	0	0	0	0	0	0	0	0	0	0	0	0	0	0	0	0	0	0	0	117	0	0	0	0	0	0	>Otu277	No Match	No Match	No Match	No Match	No Match	No Match	No Match	No Match	No Match
Otu278	0	0	0	0	0	0	0	0	0	0	0	0	0	0	130	0	0	0	0	0	0	0	0	0	0	0	0	0	0	0	0	0	0	0	>Otu278	No Match	No Match	No Match	No Match	No Match	No Match	No Match	No Match	No Match
Otu279	0	0	0	0	0	0	0	0	0	0	0	0	0	0	143	0	0	0	0	0	0	0	0	0	0	0	0	0	0	0	0	0	0	0	>Otu279	No Match	No Match	No Match	No Match	No Match	No Match	No Match	No Match	No Match
Otu280	0	0	0	0	0	0	0	0	0	0	0	0	0	0	0	0	0	0	0	0	0	87	0	0	0	0	0	0	0	0	0	0	0	0	>Otu280	Chordata	Mammalia	Primates	Cercopithecidae	Cercopithecus	petaurista	buettikoferi	81.33	Private
Otu281	0	0	0	0	0	0	0	0	0	0	0	0	0	0	0	0	0	0	0	98	0	0	0	0	0	0	0	0	0	0	0	0	0	0	>Otu281	Foraminifera	No Match	No Match	No Match	No Match	Otu17_Eggerelloides_scaber_12301	No Match	91.333	No Match
Otu282	0	0	0	0	0	0	0	0	0	0	0	30	0	0	0	0	0	0	21	35	0	0	4	0	0	0	0	0	0	0	0	0	0	5	>Otu282	Heterokontophyta				Haptoglossa	sp.		82.42	Published
Otu283	0	0	0	87	0	0	0	0	0	0	0	0	0	0	0	0	0	0	0	0	0	0	0	0	0	0	0	0	0	0	0	0	0	0	>Otu283	No Match	No Match	No Match	No Match	No Match	No Match	No Match	No Match	No Match
Otu284	0	0	0	0	0	0	0	0	11	0	78	0	0	0	0	0	0	0	0	0	0	14	0	0	0	6	0	0	0	0	0	0	8	0	>Otu284	Arthropoda	Insecta	Lepidoptera	Bucculatricidae	Bucculatrix	thurberiella		70.4	Private
Otu285	0	0	0	0	0	0	0	0	0	0	0	0	0	0	0	0	0	0	0	0	45	0	0	0	0	0	0	44	0	0	0	0	0	0	>Otu285	Foraminifera	No Match	No Match	No Match	No Match	Otu21_Lacogromia_cassipara_18990		80.471	Private
Otu286	0	0	0	0	0	0	0	0	0	0	0	0	0	0	0	0	0	75	0	0	0	0	0	0	0	0	0	0	0	20	0	0	0	0	>Otu286	Foraminifera	No Match	No Match	No Match	No Match	Otu01_Psammophaga_sp._19260_Psammophaga_sp._19296		87.291	Private
Otu287	0	0	0	0	0	0	0	0	0	81	0	4	0	0	0	0	0	0	0	0	0	0	0	0	0	0	0	0	0	0	0	0	0	0	>Otu287	No Match	No Match	No Match	No Match	No Match	No Match	No Match	No Match	No Match
Otu288	0	0	0	0	0	0	0	0	0	0	0	0	0	0	91	0	0	0	0	0	0	0	0	0	0	0	0	0	0	0	0	0	0	0	>Otu288	Nematoda	Chromadorea	Monhysterida	Xyalidae	Daptonema			84.69	Private
Otu289	0	9	0	0	0	0	0	0	2	53	0	0	0	17	0	0	0	0	0	0	0	1	6	0	0	0	0	0	0	0	0	0	0	0	>Otu289	Annelida	Polychaeta	Spionida	Spionidae	Scolelepis	foliosa		100	Published
Otu290	0	0	0	0	0	0	0	0	0	0	0	0	0	0	0	0	0	0	0	0	0	0	0	0	0	0	0	0	0	0	0	0	0	0	>Otu290	Arthropoda	Insecta	Lepidoptera	Geometridae	Synegia	sanguinata		80.2	Private
Otu291	0	0	0	0	0	0	0	0	0	0	0	0	0	0	0	0	0	0	0	0	0	0	0	0	0	0	0	0	0	0	0	0	0	0	>Otu291	Arthropoda	Insecta	Lepidoptera	Gracillariidae	Caloptilia	pulchella		81.89	Private
Otu292	0	0	0	0	0	0	0	0	0	0	0	0	0	0	96	0	0	0	0	0	0	0	0	0	0	0	0	0	0	0	0	0	0	0	>Otu292	No Match	No Match	No Match	No Match	No Match	No Match	No Match	No Match	No Match
Otu293	0	0	0	0	0	0	0	0	0	0	0	0	0	0	0	0	0	0	0	0	0	0	0	0	0	0	0	0	0	0	0	0	0	0	>Otu293	Arthropoda	Insecta	Thysanoptera	Phlaeothripidae				75.26	Published
Otu294	0	0	0	0	0	0	0	0	77	0	0	0	0	0	0	0	0	0	0	0	0	0	0	0	0	0	0	0	0	0	0	0	0	0	>Otu294	Pyrrophycophyta	Dinophyceae	Gymnodiniales	Gymnodiniaceae	Gymnodinium	catenatum		97.57	Published
Otu295	0	0	0	0	0	0	0	0	0	0	0	0	0	0	0	0	0	0	0	0	0	0	0	0	0	0	0	0	0	0	0	0	0	0	>Otu295	Porifera	Demospongiae	Scopalinida	Scopalinidae	Scopalina	ruetzleri		80.43	Published
Otu296	0	0	0	0	0	0	0	0	0	0	0	0	0	0	118	0	0	0	0	0	0	0	0	0	0	0	0	0	0	0	0	0	0	0	>Otu296	No Match	No Match	No Match	No Match	No Match	No Match	No Match	No Match	No Match
Otu297	0	0	1	77	3	2	0	0	0	0	0	0	0	0	0	0	0	0	0	0	0	0	0	0	0	0	0	0	0	0	0	1	0	0	>Otu297	Amoebozoa	Discosea	Himatismenida	Parvamoebidae	Parvamoeba	rugata		85.52	Private
Otu298	0	0	0	0	0	0	0	0	0	0	0	0	0	0	0	0	0	0	0	0	88	0	0	0	0	0	0	0	0	0	0	0	0	0	>Otu298	No Match	No Match	No Match	No Match	No Match	No Match	No Match	No Match	No Match
Otu299	0	0	0	0	0	0	0	0	0	0	0	0	0	0	0	0	0	0	0	0	0	0	0	0	0	0	0	0	0	0	0	0	0	0	>Otu299	Heterokontophyta	Oomycota						76	Private
Otu300	0	0	0	0	0	0	0	0	0	0	0	0	0	0	0	0	0	0	0	0	0	0	0	0	0	0	0	0	0	0	0	0	0	86	>Otu300	Foraminifera	No Match	No Match	No Match	No Match	Otu21_Lacogromia_cassipara_18990		80.645	Published
Otu301	0	0	0	0	0	0	0	0	0	0	0	0	0	0	79	0	0	0	0	0	0	0	0	0	0	0	0	0	0	0	0	0	0	0	>Otu301	No Match	No Match	No Match	No Match	No Match	No Match	No Match	No Match	No Match
Otu302	0	0	0	0	0	0	0	0	0	0	0	0	0	0	4	0	0	0	0	0	0	0	0	0	0	0	0	0	0	0	68	0	0	0	>Otu302	Nematoda	Chromadorea	Monhysterida	Xyalidae	Daptonema			84.19	Private
Otu303	0	0	0	0	0	0	0	0	63	0	0	0	0	7	0	0	0	0	0	0	0	0	0	0	0	5	0	0	0	0	0	0	2	0	>Otu303	No Match	No Match	No Match	No Match	No Match	No Match	No Match	No Match	No Match
Otu304	0	0	0	0	0	0	0	0	0	0	0	0	0	1	0	0	0	0	0	0	86	0	3	0	0	0	0	0	0	0	0	0	0	0	>Otu304	Annelida	Polychaeta	Spionida	Spionidae	Scolelepis	foliosa		97.26	Published
Otu305	0	0	0	0	0	0	0	0	0	0	0	0	0	0	0	0	0	0	0	80	0	0	0	0	0	0	0	0	0	0	0	0	0	0	>Otu305	No Match	No Match	No Match	No Match	No Match	No Match	No Match	No Match	No Match
Otu306	0	0	0	0	0	0	0	0	0	0	0	0	0	0	0	0	0	0	0	88	0	0	0	0	0	0	1	0	0	0	0	1	0	2	>Otu306	Foraminifera	No Match	No Match	No Match	No Match	Otu01_Psammophaga_sp._19260_Psammophaga_sp._19296		81.271	Private
Otu307	0	0	0	73	0	0	0	0	0	0	0	0	0	0	0	0	0	0	0	0	0	0	0	0	0	0	0	0	0	0	0	0	0	0	>Otu307	No Match	No Match	No Match	No Match	No Match	No Match	No Match	No Match	No Match
Otu308	0	0	0	105	0	0	0	0	0	0	0	0	0	0	0	0	0	0	0	0	0	0	0	0	0	0	0	2	0	0	0	0	0	0	>Otu308	No Match	No Match	No Match	No Match	No Match	No Match	No Match	No Match	No Match
Otu309	0	0	0	0	0	0	0	0	0	0	64	0	0	0	0	0	0	0	0	0	0	0	0	0	0	0	0	0	0	0	0	0	0	0	>Otu309	Foraminifera	No Match	No Match	No Match	No Match	Otu01_Psammophaga_sp._19260_Psammophaga_sp._19296		84.281	Private
Otu310	0	0	0	0	0	0	0	0	0	0	0	0	0	0	0	0	0	0	0	8	0	0	0	0	0	0	0	0	84	0	0	0	3	0	>Otu310	No Match	No Match	No Match	No Match	No Match	No Match	No Match	No Match	No Match
Otu311	0	0	0	0	0	0	0	0	0	0	0	0	0	0	105	0	0	0	0	0	0	0	0	0	0	0	0	0	0	0	0	0	0	0	>Otu311	No Match	No Match	No Match	No Match	No Match	No Match	No Match	No Match	No Match
Otu312	0	0	0	0	0	0	0	0	0	0	0	0	0	0	146	0	0	0	0	0	0	0	0	0	0	0	0	0	0	0	0	0	0	0	>Otu312	No Match	No Match	No Match	No Match	No Match	No Match	No Match	No Match	No Match
Otu313	0	0	0	0	0	0	0	0	1	0	0	2	0	0	0	5	15	0	0	0	0	0	0	0	0	0	3	2	66	2	0	2	0	7	>Otu313	Amoebozoa	Discosea	Himatismenida	Parvamoebidae	Parvamoeba	rugata		90.24	Private
Otu314	0	0	0	0	0	0	0	0	0	0	0	0	0	0	0	0	1	0	88	0	0	0	0	0	0	0	0	5	0	0	0	0	0	0	>Otu314	Heterokontophyta	Oomycota						82.72	Private
Otu315	0	3	0	0	0	0	0	0	16	0	0	1	0	19	0	0	0	0	0	0	0	33	0	0	0	0	0	0	0	0	0	0	4	0	>Otu315	Nematoda	Enoplea	Enoplida	Thoracostomopsidae	Enoploides	gryphus		79.8	Early-Release
Otu316	0	0	0	0	0	86	0	0	0	0	0	0	0	0	0	0	0	0	0	0	0	0	0	0	0	0	0	0	0	0	0	0	0	0	>Otu316	No Match	No Match	No Match	No Match	No Match	No Match	No Match	No Match	No Match
Otu317	0	0	0	0	0	0	0	0	0	0	0	0	0	0	0	0	0	0	0	0	0	0	1	0	2	0	0	0	65	0	0	0	0	0	>Otu317	Arthropoda	Insecta	Lepidoptera	Geometridae	Sterrhochaeta	biflexa		80.59	Published
Otu318	0	0	0	0	0	0	0	0	0	0	0	0	0	82	0	0	0	0	0	0	0	0	0	0	0	0	0	0	0	0	0	0	0	0	>Otu318	No Match	No Match	No Match	No Match	No Match	No Match	No Match	No Match	No Match
Otu319	0	0	0	0	0	0	0	0	0	0	0	0	0	0	106	0	0	0	0	0	0	0	0	0	0	0	0	0	0	0	0	0	0	0	>Otu319	No Match	No Match	No Match	No Match	No Match	No Match	No Match	No Match	No Match
Otu320	0	0	0	0	0	0	0	0	0	0	0	0	0	0	152	0	0	0	0	0	0	0	0	0	0	0	0	0	0	0	0	0	0	0	>Otu320	No Match	No Match	No Match	No Match	No Match	No Match	No Match	No Match	No Match
Otu321	0	0	0	0	0	0	0	0	0	0	0	0	0	0	162	0	0	0	0	0	0	0	0	0	0	0	0	0	0	0	3	0	0	0	>Otu321	No Match	No Match	No Match	No Match	No Match	No Match	No Match	No Match	No Match
Otu322	0	0	0	0	0	0	0	0	0	0	0	0	0	0	136	0	0	0	0	0	0	0	0	0	0	0	0	0	0	0	0	0	0	0	>Otu322	No Match	No Match	No Match	No Match	No Match	No Match	No Match	No Match	No Match
Otu323	0	0	1	3	0	0	0	0	0	0	0	2	0	0	47	5	0	0	0	2	0	0	0	0	5	0	0	0	0	0	11	0	0	0	>Otu323	No Match	No Match	No Match	No Match	No Match	No Match	No Match	No Match	No Match
Otu324	0	3	0	0	0	0	0	0	67	0	0	0	0	1	0	0	0	0	0	0	0	3	0	0	0	11	0	0	0	0	0	0	9	0	>Otu324	No Match	No Match	No Match	No Match	No Match	No Match	No Match	No Match	No Match
Otu325	0	0	0	0	0	0	0	0	0	0	0	0	0	0	0	5	0	0	0	17	7	0	0	0	0	0	0	0	25	0	0	26	0	0	>Otu325	No Match	No Match	No Match	No Match	No Match	No Match	No Match	No Match	No Match
Otu326	0	0	0	0	0	0	0	0	0	0	0	0	0	0	0	0	0	0	0	0	0	0	0	0	0	0	0	0	0	0	0	0	0	0	>Otu326	Ochrophyta	Phaeophyceae	Fucales	Sargassaceae	Caulocystis	cephalornithos		75.1	Published
Otu327	0	0	0	0	0	0	0	0	0	0	83	0	0	0	0	0	0	0	0	0	0	0	0	0	0	0	0	0	0	0	0	0	0	0	>Otu327	No Match	No Match	No Match	No Match	No Match	No Match	No Match	No Match	No Match
Otu328	0	0	0	0	0	0	0	0	0	0	0	102	0	0	0	0	0	0	0	0	0	0	0	0	0	0	0	0	0	0	0	0	0	0	>Otu328	Foraminifera	No Match	No Match	No Match	No Match	Otu01_Psammophaga_sp._19260_Psammophaga_sp._19296		81.271	Published
Otu329	0	0	0	0	0	0	0	0	0	0	0	0	0	0	0	0	0	0	0	0	0	0	0	0	0	0	0	0	0	0	0	0	0	0	>Otu329	Arthropoda	Insecta	Lepidoptera	Geometridae	Sterrhochaeta	rectilineata	curvifera	80.26	Private
Otu330	0	0	0	0	0	0	0	0	0	0	0	0	0	0	75	0	0	0	0	0	0	0	0	0	0	0	0	0	0	0	4	0	0	0	>Otu330	Nematoda	Chromadorea	Monhysterida	Xyalidae	Daptonema			85.37	Private
Otu331	0	0	0	0	0	0	0	0	0	0	0	0	0	0	76	0	0	0	0	0	0	0	0	0	0	0	0	0	0	0	0	0	0	0	>Otu331	No Match	No Match	No Match	No Match	No Match	No Match	No Match	No Match	No Match
Otu332	0	0	5	0	0	0	0	0	0	0	24	0	0	2	0	0	0	2	0	3	0	0	0	0	0	0	0	42	2	1	0	0	0	2	>Otu332	Arthropoda	Insecta	Lepidoptera	Geometridae	Sterrhochaeta	semiradiata		85.29	Published
Otu333	0	1	0	0	0	2	0	0	0	0	0	14	0	0	0	0	0	0	151	0	0	0	0	0	0	0	0	0	0	0	0	0	0	0	>Otu333	Arthropoda	Insecta	Lepidoptera	Geometridae	Euphyia	altivagans		78.32	Private
Otu334	0	0	0	0	0	0	0	0	0	0	0	0	0	0	0	6	0	0	70	0	0	0	0	0	0	0	0	0	0	0	0	0	0	0	>Otu334	Arthropoda	Insecta	Lepidoptera	Geometridae	Sterrhochaeta	rectilineata	curvifera	82.35	Private
Otu335	0	0	0	0	0	0	0	0	0	0	0	0	79	0	0	0	0	0	0	0	0	0	0	0	0	0	0	0	0	0	0	0	0	0	>Otu335	Arthropoda	Insecta	Lepidoptera	Gracillariidae	Caloptilia	pulchella		73.39	Private
Otu336	0	0	0	0	0	0	0	0	0	0	0	0	77	0	0	0	0	0	0	0	0	0	0	0	0	0	0	0	0	0	0	0	0	0	>Otu336	Arthropoda	Insecta	Hemiptera	Saldidae				81.91	Private
Otu337	0	0	0	0	0	0	0	0	0	0	0	0	0	0	0	0	0	0	0	0	0	0	0	0	0	0	0	0	0	0	11	0	0	0	>Otu337	No Match	No Match	No Match	No Match	No Match	No Match	No Match	No Match	No Match
Otu338	71	0	0	0	0	0	0	0	0	0	0	0	0	0	0	0	0	0	0	0	0	0	0	0	0	0	0	0	0	0	0	0	0	0	>Otu338	Arthropoda	Insecta	Lepidoptera	Bucculatricidae	Bucculatrix	thurberiella		85.31	Private
Otu339	0	0	0	0	0	0	0	0	0	0	0	0	0	0	0	0	0	0	87	0	0	0	0	0	0	0	0	0	0	0	0	0	0	0	>Otu339	No Match	No Match	No Match	No Match	No Match	No Match	No Match	No Match	No Match
Otu340	0	0	0	0	0	70	0	0	0	0	0	0	0	0	0	0	0	0	0	0	0	0	0	0	0	0	0	0	0	0	0	0	0	0	>Otu340	Annelida	Polychaeta	Spionida	Spionidae	Scolelepis	foliosa		98.97	Published
Otu341	0	0	0	0	0	0	0	0	0	0	0	0	0	0	0	0	0	0	0	0	0	0	52	0	0	0	0	0	0	0	0	0	0	0	>Otu341	No Match	No Match	No Match	No Match	No Match	No Match	No Match	No Match	No Match
Otu342	0	0	0	0	0	0	0	0	0	0	0	63	0	0	0	0	0	0	0	0	0	0	0	0	0	0	0	0	0	0	0	0	0	0	>Otu342	No Match	No Match	No Match	No Match	No Match	No Match	No Match	No Match	No Match
Otu343	0	0	0	0	0	0	0	0	0	0	0	0	0	0	0	0	0	68	0	0	0	0	0	0	0	0	0	0	0	0	0	0	0	0	>Otu343	Annelida	Polychaeta	Spionida	Spionidae	Scolelepis	foliosa		96.92	Published
Otu344	0	0	0	0	0	0	0	0	0	0	0	0	0	0	90	0	0	0	0	0	0	0	0	0	0	0	0	0	0	0	0	0	0	0	>Otu344	No Match	No Match	No Match	No Match	No Match	No Match	No Match	No Match	No Match
Otu345	0	0	0	60	1	0	0	0	0	0	3	2	0	0	0	0	0	0	0	2	0	0	0	0	0	0	0	0	3	0	0	0	0	0	>Otu345	Foraminifera	No Match	No Match	No Match	No Match	Otu01_Psammophaga_sp._19260_Psammophaga_sp._19296		92.977	Private
Otu346	0	0	0	0	0	0	0	0	0	0	82	0	0	0	0	0	0	0	0	0	0	0	0	0	0	0	0	0	0	0	0	0	0	0	>Otu346	No Match	No Match	No Match	No Match	No Match	No Match	No Match	No Match	No Match
Otu347	0	0	0	0	0	0	0	0	0	0	0	0	0	0	0	65	0	0	0	0	0	0	0	0	0	0	0	0	0	0	0	0	0	0	>Otu347	No Match	No Match	No Match	No Match	No Match	No Match	No Match	No Match	No Match
Otu348	0	0	0	0	0	0	0	0	0	0	0	0	0	0	0	0	0	0	0	77	0	0	0	0	0	0	0	0	0	0	0	0	0	0	>Otu348	Foraminifera	No Match	No Match	No Match	No Match	Otu01_Psammophaga_sp._19260_Psammophaga_sp._19296		89.632	Private
Otu349	0	0	0	0	0	68	0	0	0	0	0	0	0	0	0	0	0	0	0	0	0	0	0	0	0	0	0	0	0	0	0	0	0	0	>Otu349	No Match	No Match	No Match	No Match	No Match	No Match	No Match	No Match	No Match
Otu350	0	0	0	0	0	0	0	0	0	0	0	0	0	0	0	92	0	0	0	0	0	0	1	0	0	0	0	0	0	0	0	0	0	0	>Otu350	Arthropoda	Insecta	Lepidoptera	Geometridae	Comostola	leucomerata	flavifimbria	81.18	Private
Otu351	0	0	0	0	0	0	0	0	0	0	0	0	0	0	0	0	0	0	0	0	0	0	0	0	0	0	0	0	0	0	0	0	0	0	>Otu351	No Match	No Match	No Match	No Match	No Match	No Match	No Match	No Match	No Match
Otu352	0	0	0	0	0	0	0	0	58	0	0	0	0	0	0	0	0	0	0	0	0	0	0	0	0	8	0	0	0	0	0	0	4	0	>Otu352	No Match	No Match	No Match	No Match	No Match	No Match	No Match	No Match	No Match
Otu353	0	0	0	0	0	0	0	0	0	0	63	0	0	0	0	0	0	0	0	2	0	0	0	0	0	0	0	0	2	0	0	10	0	0	>Otu353	Amoebozoa	Discosea	Himatismenida	Parvamoebidae	Parvamoeba	rugata		85.86	Private
Otu354	0	0	0	0	0	0	0	0	0	0	0	0	0	0	0	0	11	0	0	0	0	0	0	0	0	0	0	0	0	0	0	0	0	74	>Otu354	Foraminifera	No Match	No Match	No Match	No Match	Otu01_Psammophaga_sp._19260_Psammophaga_sp._19296		98	Private
Otu355	0	0	0	0	0	0	0	0	0	0	0	0	1	0	0	0	0	0	0	0	0	0	0	0	0	0	0	0	0	0	0	0	0	0	>Otu355	Porifera	Demospongiae	Scopalinida	Scopalinidae	Scopalina	ruetzleri		80.43	Published
Otu356	0	0	0	0	0	0	0	0	0	0	0	0	0	0	63	0	0	0	0	0	0	0	0	0	0	0	0	0	0	0	0	0	0	0	>Otu356	No Match	No Match	No Match	No Match	No Match	No Match	No Match	No Match	No Match
Otu357	0	0	0	0	0	0	0	0	0	0	0	0	0	0	83	0	0	0	0	0	0	0	0	0	0	0	0	0	0	0	0	0	0	0	>Otu357	No Match	No Match	No Match	No Match	No Match	No Match	No Match	No Match	No Match
Otu358	0	0	0	0	0	0	0	0	0	0	0	0	0	0	59	0	0	0	0	0	0	0	0	0	0	0	0	0	0	0	0	0	0	0	>Otu358	Ciliophora	Colpodea	Colpodida	Marynidae	Maryna	umbrellata		66.22	Published
Otu359	0	0	0	0	0	0	0	0	0	0	0	0	0	0	0	0	0	0	0	0	0	0	0	0	0	0	0	0	0	0	0	0	0	0	>Otu359	No Match	No Match	No Match	No Match	No Match	No Match	No Match	No Match	No Match
Otu360	0	0	0	0	0	71	0	0	0	0	0	0	0	0	0	0	0	0	0	0	0	0	0	0	0	0	0	0	0	0	0	0	0	0	>Otu360	No Match	No Match	No Match	No Match	No Match	No Match	No Match	No Match	No Match
Otu361	0	0	0	0	0	0	0	0	66	0	0	0	0	0	0	0	0	0	0	0	0	0	0	0	0	0	0	0	0	0	0	0	0	0	>Otu361	Foraminifera	No Match	No Match	No Match	No Match	Otu02_Bolivina_sp._17601_Bolivina_sp._17907	No Match	99.333	No Match
Otu362	0	0	0	0	0	0	0	0	0	0	0	0	0	0	53	0	0	0	0	0	0	0	0	0	0	0	0	0	0	0	0	0	0	0	>Otu362	No Match	No Match	No Match	No Match	No Match	No Match	No Match	No Match	No Match
Otu363	0	0	0	60	0	11	0	0	0	0	0	0	0	0	0	0	0	0	0	0	0	0	0	0	3	0	0	0	0	0	0	0	0	0	>Otu363	Arthropoda	Insecta	Lepidoptera	Bucculatricidae	Bucculatrix	thurberiella		79.29	Private
Otu364	0	0	0	0	0	0	0	0	1	12	0	0	0	0	0	0	0	0	0	0	9	0	7	0	0	0	0	0	0	0	0	47	0	0	>Otu364	Annelida	Polychaeta	Spionida	Spionidae	Scolelepis	foliosa		99.66	Published
Otu365	0	0	0	0	0	0	0	0	0	19	0	0	0	0	0	0	0	0	0	0	0	73	0	0	0	0	0	1	0	0	0	0	0	0	>Otu365	Chordata	Mammalia	Primates	Cercopithecidae	Cercopithecus	petaurista	buettikoferi	81.33	Private
Otu366	0	0	0	0	0	22	0	0	39	3	0	0	0	0	0	0	0	0	0	0	0	0	0	0	0	0	0	0	0	0	0	0	0	0	>Otu366	No Match	No Match	No Match	No Match	No Match	No Match	No Match	No Match	No Match
Otu367	0	0	0	0	0	0	0	0	0	0	0	0	0	0	0	0	0	0	0	0	0	0	0	0	0	0	0	114	0	0	0	0	0	0	>Otu367	Arthropoda	Insecta	Lepidoptera	Choreutidae	Tebenna	balsamorrhizella		70.86	Private
Otu368	0	19	0	0	0	0	0	0	46	0	0	0	0	1	0	0	0	0	0	0	0	0	0	0	0	0	0	0	0	0	0	0	0	0	>Otu368	No Match	No Match	No Match	No Match	No Match	No Match	No Match	No Match	No Match
Otu369	0	0	0	0	0	0	0	0	0	0	0	0	0	0	0	0	0	0	0	0	0	0	0	0	0	0	0	0	0	0	0	0	0	0	>Otu369	Annelida	Polychaeta	Spionida	Spionidae	Scolelepis	foliosa		97.6	Published
Otu370	0	0	0	0	3	1	0	0	0	0	1	1	0	0	0	0	0	0	0	76	2	0	0	0	0	0	0	0	0	0	0	0	0	0	>Otu370	Foraminifera	No Match	No Match	No Match	No Match	19298_Psammophaga_sp.1		81.695	Private
Otu371	0	0	0	0	0	0	0	0	0	0	0	0	0	0	0	10	0	0	0	0	0	0	0	0	0	0	0	0	0	0	0	39	0	0	>Otu371	Foraminifera	No Match	No Match	No Match	No Match	Otu21_Lacogromia_cassipara_18990		80.968	Published
Otu372	0	0	3	0	0	0	0	0	0	0	0	0	0	0	0	0	0	72	0	1	8	0	1	0	0	0	0	0	0	0	0	0	0	0	>Otu372	Arthropoda	Insecta	Lepidoptera	Geometridae	Parametrodes	aurantiacata		84.65	Private
Otu373	0	0	0	0	0	0	0	0	0	0	0	0	0	0	57	0	0	0	0	0	0	0	0	0	0	0	0	0	0	0	0	0	0	0	>Otu373	No Match	No Match	No Match	No Match	No Match	No Match	No Match	No Match	No Match
Otu374	0	0	0	0	0	0	0	0	0	0	0	0	0	0	0	0	0	0	0	0	0	0	0	0	0	0	0	0	0	0	0	0	0	0	>Otu374	Nemertea	Pilidiophora	Heteronemertea	Lineidae				78.15	Private
Otu375	0	0	0	0	0	10	0	0	0	0	47	0	0	0	0	0	0	0	0	0	0	0	7	0	7	0	0	0	0	0	0	0	0	0	>Otu375	Foraminifera	No Match	No Match	No Match	No Match	Otu01_Psammophaga_sp._19260_Psammophaga_sp._19296	No Match	83.557	No Match
Otu376	0	0	0	0	1	0	0	0	0	0	0	0	0	0	0	0	71	0	0	0	0	0	0	0	0	0	0	0	8	0	0	0	0	0	>Otu376	Haptophyta	Prymnesiophyceae	Isochrysidales	Isochrysidaceae	Isochrysis			85.86	Published
Otu377	0	5	0	0	0	0	0	0	8	72	0	0	0	2	0	0	0	0	0	0	0	7	0	0	0	24	0	0	0	0	0	0	8	0	>Otu377	No Match	No Match	No Match	No Match	No Match	No Match	No Match	No Match	No Match
Otu378	0	0	0	0	0	0	0	0	0	0	0	0	0	0	0	0	0	0	0	0	0	0	0	0	0	0	0	0	0	0	0	0	0	0	>Otu378	Annelida	Polychaeta	Spionida	Spionidae	Scolelepis	foliosa		97.91	Published
Otu379	0	0	0	0	0	0	0	0	0	0	0	0	0	0	0	0	0	0	0	58	0	0	0	0	0	0	0	0	0	0	0	0	0	0	>Otu379	No Match	No Match	No Match	No Match	No Match	No Match	No Match	No Match	No Match
Otu380	0	0	0	0	0	0	0	0	78	0	0	0	0	0	0	0	0	0	0	0	0	0	0	0	0	0	0	0	0	0	0	0	0	0	>Otu380	Arthropoda	Insecta	Diptera	Dolichopodidae	Microphorella			72.68	Private
Otu381	0	0	0	1	0	0	0	0	0	0	0	0	0	0	0	0	0	0	0	0	0	0	0	0	1	0	0	0	0	0	60	0	0	2	>Otu381	No Match	No Match	No Match	No Match	No Match	No Match	No Match	No Match	No Match
Otu382	0	0	0	0	0	48	0	0	0	0	0	0	0	0	0	0	0	0	0	0	0	0	0	0	0	0	0	0	0	0	0	0	0	0	>Otu382	No Match	No Match	No Match	No Match	No Match	No Match	No Match	No Match	No Match
Otu383	0	0	0	0	0	0	0	0	0	0	29	0	1193	0	0	0	0	0	0	0	0	0	0	0	0	0	0	0	0	0	0	0	0	0	>Otu383	Foraminifera	No Match	No Match	No Match	No Match	Otu01_Psammophaga_sp._19260_Psammophaga_sp._19296		96	Published
Otu384	0	0	0	0	0	0	0	0	0	0	0	0	57	0	0	0	0	0	0	0	0	0	0	0	0	0	0	0	0	0	0	0	0	0	>Otu384	Heterokontophyta	Oomycota						82.88	Private
Otu385	0	0	0	0	0	0	0	0	1	0	0	0	0	60	0	0	0	0	0	0	0	0	0	0	0	0	0	0	0	0	0	0	0	0	>Otu385	No Match	No Match	No Match	No Match	No Match	No Match	No Match	No Match	No Match
Otu386	0	0	0	0	0	0	0	0	0	0	0	0	0	0	0	0	0	0	0	0	0	0	0	0	84	0	0	0	0	0	0	0	0	0	>Otu386	Foraminifera	No Match	No Match	No Match	No Match	Otu27_Oridorsalis_umbonatus_18653		94.237	Private
Otu387	0	0	0	0	54	0	0	0	0	0	0	0	0	0	0	0	0	0	0	0	0	0	0	0	0	0	0	0	0	0	0	0	0	0	>Otu387	Arthropoda	Arachnida	Opiliones	Gonyleptidae	Ruschia	maculata		70.24	Published
Otu388	0	0	0	0	55	0	0	0	0	0	0	0	0	0	0	0	0	0	0	0	0	0	0	0	0	0	0	0	0	0	0	0	0	0	>Otu388	No Match	No Match	No Match	No Match	No Match	No Match	No Match	No Match	No Match
Otu389	1	0	0	0	0	0	0	0	0	0	0	0	0	0	0	0	0	0	0	0	0	0	0	0	0	0	0	0	0	0	0	58	0	0	>Otu389	Annelida	Polychaeta	Spionida	Spionidae	Scolelepis	foliosa		97.6	Published
Otu390	0	0	0	0	2	0	0	0	0	0	0	6	0	0	0	0	0	0	0	0	0	0	0	0	0	0	0	0	0	0	0	83	0	0	>Otu390	Foraminifera	No Match	No Match	No Match	No Match	Otu01_Psammophaga_sp._19260_Psammophaga_sp._19296		93.311	Private
Otu391	0	0	0	0	0	0	0	0	0	0	0	0	0	0	0	0	0	34	0	0	0	0	0	0	0	0	21	0	0	0	0	0	0	0	>Otu391	Foraminifera	No Match	No Match	No Match	No Match	Otu01_Psammophaga_sp._19260_Psammophaga_sp._19296		80.592	Private
Otu392	0	0	0	0	3	0	0	0	0	0	37	0	0	0	0	0	0	0	0	0	0	0	4	0	0	0	1	0	0	0	0	0	0	1	>Otu392	No Match	No Match	No Match	No Match	No Match	No Match	No Match	No Match	No Match
Otu393	0	0	0	0	0	0	0	0	0	0	0	0	0	0	0	0	0	0	0	0	0	0	0	0	0	0	0	0	0	0	0	0	0	72	>Otu393	Foraminifera	No Match	No Match	No Match	No Match	Otu21_Lacogromia_cassipara_18990		90	Private
Otu394	0	0	0	0	0	0	0	0	0	0	0	0	0	0	60	0	0	0	0	0	0	0	0	0	0	0	0	0	0	0	0	0	0	0	>Otu394	No Match	No Match	No Match	No Match	No Match	No Match	No Match	No Match	No Match
Otu395	0	5	0	0	0	0	0	0	21	0	0	0	0	12	0	0	0	0	0	0	0	26	0	0	0	2	0	0	0	0	0	0	0	0	>Otu395	Nematoda	Enoplea	Enoplida	Thoracostomopsidae	Enoplolaimus			80.13	Early-Release
Otu396	0	0	0	0	0	0	0	0	0	4	0	0	0	1	0	0	0	0	0	0	0	48	0	0	0	0	0	0	0	0	0	0	0	0	>Otu396	Chordata	Mammalia	Primates	Cercopithecidae	Cercopithecus	petaurista	buettikoferi	80	Private
Otu397	0	0	0	0	0	0	0	0	0	0	0	0	1	0	0	0	0	0	0	0	0	0	0	0	0	0	0	0	0	0	0	0	0	0	>Otu397	Porifera	Demospongiae	Scopalinida	Scopalinidae	Scopalina	ruetzleri		80.07	Published
Otu398	0	0	0	0	0	0	0	0	0	0	0	0	0	0	0	0	0	0	0	0	0	0	0	0	0	0	0	0	0	0	0	57	0	0	>Otu398	Foraminifera	No Match	No Match	No Match	No Match	Otu01_Psammophaga_sp._19260_Psammophaga_sp._19296		89.298	Published
Otu399	0	0	0	0	0	0	0	0	0	0	0	0	0	0	0	0	0	0	0	0	0	0	0	0	0	0	53	0	0	0	0	0	0	0	>Otu399	No Match	No Match	No Match	No Match	No Match	No Match	No Match	No Match	No Match
Otu400	0	0	0	0	0	0	0	0	0	0	51	1	0	0	0	0	1	0	0	0	0	0	0	0	0	0	0	1	0	0	0	0	0	0	>Otu400	Cnidaria	Hydrozoa	Anthoathecata	Tubulariidae	Hybocodon	sp. USNM IZ 1450221		80.47	Published
Otu401	45	0	0	0	0	0	0	0	0	0	0	0	0	0	0	0	0	0	0	0	0	0	0	0	0	0	0	0	0	0	0	0	0	0	>Otu401	Arthropoda	Insecta	Lepidoptera	Geometridae	Pterotaea	lamiaria		73.76	Private
Otu402	41	0	0	0	0	0	0	0	0	0	0	0	0	0	0	0	0	0	0	0	0	0	0	0	0	0	0	0	0	0	0	0	0	0	>Otu402	No Match	No Match	No Match	No Match	No Match	No Match	No Match	No Match	No Match
Otu403	0	0	0	0	0	0	0	0	0	0	0	0	0	0	0	0	0	0	0	0	0	0	0	0	0	0	0	0	0	0	0	53	0	0	>Otu403	No Match	No Match	No Match	No Match	No Match	No Match	No Match	No Match	No Match
Otu404	0	0	0	0	0	0	0	0	0	0	0	0	0	0	0	0	0	0	0	0	0	0	0	0	0	0	0	0	41	0	0	0	0	0	>Otu404	No Match	No Match	No Match	No Match	No Match	No Match	No Match	No Match	No Match
Otu405	0	0	0	0	2	0	0	0	0	0	0	0	0	0	0	0	0	0	0	0	0	0	0	0	0	0	0	0	0	0	0	0	0	53	>Otu405	No Match	No Match	No Match	No Match	No Match	No Match	No Match	No Match	No Match
Otu406	0	0	0	0	0	0	0	0	0	0	0	0	0	0	47	0	0	0	0	0	0	0	0	0	0	0	0	0	0	0	0	0	0	0	>Otu406	No Match	No Match	No Match	No Match	No Match	No Match	No Match	No Match	No Match
Otu407	0	0	0	0	0	0	0	0	0	0	0	0	0	0	60	0	0	0	0	0	0	0	0	0	0	0	0	0	0	0	0	0	0	0	>Otu407	No Match	No Match	No Match	No Match	No Match	No Match	No Match	No Match	No Match
Otu408	0	0	0	0	0	0	0	0	0	0	0	0	0	0	49	0	0	0	0	0	0	0	0	0	0	0	0	0	0	0	1	0	0	0	>Otu408	No Match	No Match	No Match	No Match	No Match	No Match	No Match	No Match	No Match
Otu409	0	54	0	0	0	0	0	0	1	0	0	0	0	0	0	0	0	0	0	0	0	0	0	0	0	0	0	0	0	0	0	0	0	0	>Otu409	Arthropoda	Insecta	Lepidoptera	Geometridae	Desmoclystia	prodicia		78.57	Published
Otu410	0	0	0	0	0	0	0	0	0	0	0	0	0	0	0	0	0	0	0	0	0	70	0	0	0	0	0	0	0	0	0	0	0	0	>Otu410	No Match	No Match	No Match	No Match	No Match	No Match	No Match	No Match	No Match
Otu411	0	0	0	0	0	0	0	0	0	0	0	0	0	0	0	0	0	0	0	0	0	0	0	0	0	0	0	0	0	0	0	0	0	0	>Otu411	Annelida	Polychaeta	Spionida	Spionidae	Scolelepis	foliosa		98.65	Published
Otu412	0	0	0	0	0	3	0	0	0	0	0	15	0	0	0	0	0	3	0	16	0	0	0	0	0	0	0	4	0	0	0	0	0	0	>Otu412	Mollusca	Gastropoda	Neogastropoda	Terebridae	Myurella	wellsilviae		77.47	Published
Otu413	0	0	0	0	0	0	0	0	0	0	0	0	0	0	0	0	0	0	0	0	0	0	0	0	0	0	0	0	0	0	0	63	0	0	>Otu413	Basidiomycota	Agaricomycetes	Agaricales	Hygrophoraceae	Hygrocybe	cf. ceracea		81.4	Published
Otu414	0	0	0	0	0	0	0	0	0	0	0	0	0	0	0	0	0	0	0	0	0	0	0	0	0	0	54	0	0	0	0	0	0	0	>Otu414	No Match	No Match	No Match	No Match	No Match	No Match	No Match	No Match	No Match
Otu415	0	0	0	0	0	0	0	0	0	0	86	0	0	0	0	0	0	0	0	0	0	0	0	0	0	0	0	0	0	0	0	0	0	0	>Otu415	Foraminifera	No Match	No Match	No Match	No Match	19298_Psammophaga_sp.1	No Match	96	No Match
Otu416	0	0	0	0	0	48	0	0	0	0	0	0	0	0	0	0	0	0	0	0	0	0	0	0	0	0	0	0	0	0	0	0	0	0	>Otu416	No Match	No Match	No Match	No Match	No Match	No Match	No Match	No Match	No Match
Otu417	0	0	0	0	0	0	0	0	0	0	0	0	0	0	0	62	0	0	0	0	0	0	0	0	0	0	0	0	0	0	0	0	0	0	>Otu417	Arthropoda	Insecta	Diptera	Syrphidae	Callicera	aenea		73.9	Private
Otu418	0	0	0	0	0	0	0	0	0	0	0	0	0	0	0	0	0	0	0	0	0	0	0	0	0	0	0	55	0	0	0	0	0	0	>Otu418	Arthropoda	Insecta	Lepidoptera	Geometridae	Sterrhochaeta	semiradiata		84.71	Published
Otu419	0	0	0	0	0	0	0	0	0	0	0	0	0	0	0	0	0	0	0	0	0	0	0	0	0	0	0	0	0	0	0	0	0	0	>Otu419	Arthropoda	Insecta	Lepidoptera	Geometridae	Sterrhochaeta	rectilineata	curvifera	80.26	Private
Otu420	0	0	0	0	0	0	0	0	0	0	0	0	0	0	129	0	0	0	0	0	0	0	0	0	0	0	0	0	0	0	0	0	0	0	>Otu420	No Match	No Match	No Match	No Match	No Match	No Match	No Match	No Match	No Match
Otu421	0	0	0	0	0	0	0	0	0	0	0	0	0	0	48	0	0	0	0	0	0	0	0	0	0	0	0	0	0	0	0	0	0	0	>Otu421	No Match	No Match	No Match	No Match	No Match	No Match	No Match	No Match	No Match
Otu422	0	0	0	3	20	6	0	9	1	2	0	11	0	0	0	0	0	0	0	41	0	0	0	1	0	1	0	11	6	1	0	12	5	2	>Otu422	Foraminifera	No Match	No Match	No Match	No Match	Otu01_Psammophaga_sp._19260_Psammophaga_sp._19296		81.029	Private
Otu423	0	0	0	0	0	0	0	0	0	0	0	0	0	0	0	0	0	0	0	0	49	0	0	0	0	0	0	0	0	0	0	0	0	0	>Otu423	Foraminifera	No Match	No Match	No Match	No Match	Otu01_Psammophaga_sp._19260_Psammophaga_sp._19296		88.629	Private
Otu424	0	0	0	0	0	0	0	0	0	0	0	1	0	0	0	0	0	0	0	56	0	0	0	0	0	0	0	0	0	0	0	0	0	0	>Otu424	No Match	No Match	No Match	No Match	No Match	No Match	No Match	No Match	No Match
Otu425	0	0	0	0	0	0	0	0	0	0	0	0	0	0	0	0	0	32	0	0	0	0	0	0	0	0	0	0	0	0	0	0	0	0	>Otu425	No Match	No Match	No Match	No Match	No Match	No Match	No Match	No Match	No Match
Otu426	0	0	0	0	0	0	0	0	0	47	0	0	0	0	0	0	0	0	0	0	0	0	0	2	0	0	0	0	0	0	0	0	0	0	>Otu426	Foraminifera	No Match	No Match	No Match	No Match	Otu29_Murayinella_globosa_18043		91.065	Published
Otu427	0	0	0	0	0	0	0	0	0	0	0	0	0	0	73	0	0	0	0	0	0	0	0	0	0	0	0	0	0	0	0	0	0	0	>Otu427	No Match	No Match	No Match	No Match	No Match	No Match	No Match	No Match	No Match
Otu428	0	0	0	0	0	0	0	0	0	0	0	0	0	0	61	0	0	0	0	0	0	0	0	0	0	0	0	0	0	0	0	0	0	0	>Otu428	No Match	No Match	No Match	No Match	No Match	No Match	No Match	No Match	No Match
Otu429	0	0	0	0	0	0	0	0	0	0	0	0	0	0	51	0	0	0	0	0	0	0	0	0	0	0	0	0	0	0	0	0	0	0	>Otu429	No Match	No Match	No Match	No Match	No Match	No Match	No Match	No Match	No Match
Otu430	0	0	0	0	0	0	0	0	0	0	0	0	0	0	0	0	0	0	0	0	0	0	0	0	53	0	0	0	0	0	0	0	0	0	>Otu430	Arthropoda	Insecta	Diptera	Mycetophilidae				74.21	Published
Otu431	0	0	0	30	0	0	0	0	0	0	0	0	0	0	0	0	0	0	0	0	0	0	2	0	9	0	0	0	0	0	0	0	0	0	>Otu431	Arthropoda	Arachnida	Araneae	Theridiidae	Chrysso	albomaculata		86.26	Private
Otu432	0	0	0	0	0	0	0	0	0	0	0	0	0	0	0	0	0	0	0	0	0	0	0	44	0	0	0	0	0	1	0	0	0	0	>Otu432	Foraminifera	No Match	No Match	No Match	No Match	Otu17_Eggerelloides_scaber_12301	No Match	90.508	No Match
Otu433	0	0	0	5	21	0	0	0	0	0	0	22	0	0	0	0	0	3	0	1	0	0	0	0	0	0	0	1	0	0	0	0	0	0	>Otu433	No Match	No Match	No Match	No Match	No Match	No Match	No Match	No Match	No Match
Otu434	0	1	0	6	0	0	0	0	0	1	0	1	0	0	0	0	0	0	0	0	58	0	0	11	0	1	8	0	0	0	0	0	1	0	>Otu434	Foraminifera	No Match	No Match	No Match	No Match	Otu29_Murayinella_globosa_18043		91.065	Published
Otu435	0	0	0	0	0	0	0	0	30	0	0	0	0	0	0	0	0	0	0	0	0	0	1	0	0	0	0	0	0	0	0	0	0	0	>Otu435	Arthropoda	Insecta	Diptera	Sciaridae	Bradysia			81.61	Published
Otu436	0	0	0	0	0	0	0	0	1	0	0	44	0	0	0	0	0	0	0	0	0	0	0	0	0	0	0	0	0	0	0	0	0	7	>Otu436	Arthropoda	Insecta	Lepidoptera	Geometridae	Dyscheralcis	retroflexa		68.37	Published
Otu437	0	0	0	0	0	0	0	0	0	0	0	0	0	0	0	0	0	0	0	0	0	0	0	0	0	2	0	0	0	0	0	0	57	0	>Otu437	Foraminifera	No Match	No Match	No Match	No Match	Otu25_Micrometula_sp._17554		89.735	Published
Otu438	0	0	0	0	0	0	0	0	0	0	0	0	0	0	78	0	0	0	0	0	0	0	0	0	0	0	0	0	0	0	0	0	0	0	>Otu438	No Match	No Match	No Match	No Match	No Match	No Match	No Match	No Match	No Match
Otu439	0	0	0	0	0	0	0	0	0	0	0	0	0	0	48	0	0	0	0	0	0	0	0	0	0	0	0	0	0	0	0	0	0	0	>Otu439	No Match	No Match	No Match	No Match	No Match	No Match	No Match	No Match	No Match
Otu440	0	0	0	0	0	0	0	0	0	0	0	0	0	0	46	0	0	0	0	0	0	0	0	0	0	0	0	0	0	0	0	0	0	0	>Otu440	No Match	No Match	No Match	No Match	No Match	No Match	No Match	No Match	No Match
Otu441	0	0	0	0	0	0	0	0	0	0	0	0	0	0	0	0	0	0	0	0	0	0	1	0	3	0	0	0	0	0	0	0	0	0	>Otu441	Arthropoda	Insecta	Diptera	Mycetophilidae				75.11	Published
Otu442	0	0	0	0	0	0	0	0	0	0	2	2	0	0	0	0	0	0	0	0	0	0	0	0	1	0	0	0	0	2	0	0	0	30	>Otu442	Arthropoda	Insecta	Lepidoptera	Geometridae	Sterrhochaeta	rectilineata	curvifera	81.76	Private
Otu443	0	0	0	0	0	0	0	60	0	0	0	0	0	0	0	0	0	0	0	0	0	0	0	0	0	0	0	0	0	0	0	0	0	0	>Otu443	Arthropoda	Insecta	Lepidoptera	Geometridae	Euphyia	altivagans		77.14	Private
Otu444	0	0	0	0	0	0	0	0	12	0	0	0	0	9	0	0	0	0	0	0	0	26	0	0	0	1	0	0	0	0	0	0	0	0	>Otu444	No Match	No Match	No Match	No Match	No Match	No Match	No Match	No Match	No Match
Otu445	0	0	0	0	0	3	0	0	0	0	0	0	0	0	0	0	0	0	45	0	0	0	0	0	0	0	0	0	0	0	0	0	0	0	>Otu445	Heterokontophyta	Oomycota	Pythiales	Pythiaceae	Pythium	sp.		82.49	Published
Otu446	0	0	0	0	0	0	0	0	0	0	41	0	0	0	0	0	0	0	0	0	0	0	0	0	0	0	0	0	0	0	0	0	0	1	>Otu446	Arthropoda	Insecta	Lepidoptera	Geometridae	Sterrhochaeta	rectilineata	curvifera	79.41	Private
Otu447	0	0	0	0	0	0	0	0	0	0	38	0	0	0	0	0	0	0	0	0	0	0	0	0	0	0	0	0	0	0	0	0	0	0	>Otu447	Rhodophyta	Bangiophyceae	Bangiales	Bangiaceae	Pyropia	haitanensis		86.2	Published
Otu448	0	0	0	0	0	0	0	0	0	0	0	0	0	0	0	0	0	0	0	0	0	0	11	0	0	0	0	0	30	0	0	0	0	0	>Otu448	Annelida	Polychaeta	Sabellida	Serpulidae				69.11	Private
Otu449	0	0	0	0	0	0	0	0	0	0	0	0	0	0	0	0	0	0	0	0	0	0	0	0	0	0	0	0	0	0	0	0	59	0	>Otu449	Foraminifera	No Match	No Match	No Match	No Match	Reference_Alveolinella_sp_3517MI2_Assembly		89.161	Published
Otu450	0	0	0	0	0	0	0	0	0	0	0	0	0	0	0	0	0	0	0	0	0	0	0	0	0	0	0	34	0	0	0	0	0	0	>Otu450	Chordata	Mammalia	Primates	Cercopithecidae	Cercopithecus	petaurista	buettikoferi	81.33	Private
Otu451	0	0	0	0	0	0	0	0	0	0	0	0	0	0	0	0	0	0	0	0	0	0	0	0	0	0	0	44	0	0	0	0	0	0	>Otu451	Arthropoda	Insecta	Hymenoptera	Braconidae	Chorebus	crassipes		72.39	Published
Otu452	0	0	0	0	0	0	0	0	0	0	0	0	0	0	48	0	0	0	0	0	0	0	0	0	0	0	0	0	0	0	0	0	0	0	>Otu452	No Match	No Match	No Match	No Match	No Match	No Match	No Match	No Match	No Match
Otu453	0	0	0	0	0	0	0	0	0	0	0	0	0	0	51	0	0	0	0	0	0	0	0	0	0	0	0	0	0	0	0	0	0	0	>Otu453	No Match	No Match	No Match	No Match	No Match	No Match	No Match	No Match	No Match
Otu454	0	0	0	0	0	0	0	0	0	0	0	0	0	0	76	0	0	0	0	0	0	0	0	0	0	0	0	0	0	0	0	0	0	0	>Otu454	No Match	No Match	No Match	No Match	No Match	No Match	No Match	No Match	No Match
Otu455	0	0	0	0	0	0	0	0	0	0	0	0	0	0	91	0	0	0	0	0	0	0	0	0	0	0	0	0	0	0	0	0	0	0	>Otu455	No Match	No Match	No Match	No Match	No Match	No Match	No Match	No Match	No Match
Otu456	0	0	0	0	0	0	0	0	0	0	0	0	0	0	0	0	0	0	0	0	0	71	0	0	0	0	0	0	0	0	0	0	0	0	>Otu456	No Match	No Match	No Match	No Match	No Match	No Match	No Match	No Match	No Match
Otu457	0	0	0	0	0	0	0	0	0	0	0	17	0	0	0	0	0	0	0	6	0	0	1	0	0	0	0	0	0	0	0	16	0	10	>Otu457	Arthropoda	Insecta	Lepidoptera	Geometridae	Sterrhochaeta	fulgurata		81.18	Published
Otu458	49	0	0	0	0	0	0	0	0	0	0	0	0	0	0	0	0	0	0	0	0	0	0	0	0	0	0	0	0	0	0	0	0	0	>Otu458	No Match	No Match	No Match	No Match	No Match	No Match	No Match	No Match	No Match
Otu459	0	0	0	0	0	0	0	0	0	0	0	0	0	0	0	0	0	0	44	0	0	0	0	0	0	0	0	0	0	0	0	0	0	0	>Otu459	No Match	No Match	No Match	No Match	No Match	No Match	No Match	No Match	No Match
Otu460	0	0	0	0	0	0	0	0	0	0	32	0	0	0	0	0	0	0	0	0	0	0	0	0	0	0	0	0	0	0	0	0	0	0	>Otu460	No Match	No Match	No Match	No Match	No Match	No Match	No Match	No Match	No Match
Otu461	0	0	0	0	0	0	0	0	0	0	0	0	0	0	0	0	0	0	0	0	0	0	0	0	0	0	0	0	0	85	0	0	0	0	>Otu461	Arthropoda	Insecta	Lepidoptera	Nepticulidae	Stigmella	tristis		82.74	Private
Otu462	0	0	0	0	0	0	0	0	0	0	0	0	0	0	0	0	0	0	0	0	0	0	0	0	0	44	0	0	0	44	0	0	0	0	>Otu462	Arthropoda	Insecta	Lepidoptera	Nepticulidae	Stigmella	tristis		82.74	Private
Otu463	0	0	1	0	0	0	0	0	0	0	0	0	0	0	0	0	0	0	0	0	0	0	0	0	0	0	0	0	50	0	0	0	0	0	>Otu463	No Match	No Match	No Match	No Match	No Match	No Match	No Match	No Match	No Match
Otu464	0	0	0	0	0	0	0	0	0	0	0	0	0	0	0	0	0	0	0	0	0	0	0	0	0	0	0	0	37	0	0	0	0	0	>Otu464	Cnidaria	Hydrozoa	Anthoathecata	Tubulariidae	Hybocodon	sp. USNM IZ 1450221		80.13	Published
Otu465	0	0	0	0	0	0	0	0	0	0	0	0	0	0	38	0	0	0	0	0	0	0	0	0	0	0	0	0	0	0	0	0	0	0	>Otu465	No Match	No Match	No Match	No Match	No Match	No Match	No Match	No Match	No Match
Otu466	0	0	0	0	0	0	0	0	0	0	0	0	0	0	61	0	0	0	0	0	0	0	0	0	0	0	0	0	0	0	0	0	0	0	>Otu466	No Match	No Match	No Match	No Match	No Match	No Match	No Match	No Match	No Match
Otu467	0	0	0	0	0	0	0	0	0	0	0	0	0	0	50	0	0	0	0	0	0	0	0	0	0	0	0	0	0	0	0	0	0	0	>Otu467	No Match	No Match	No Match	No Match	No Match	No Match	No Match	No Match	No Match
Otu468	0	0	1	2	0	0	0	1	19	0	0	0	0	0	0	0	0	12	0	1	0	0	14	151	540	6	1	0	0	302	487	1	2	0	>Otu468	Foraminifera	No Match	No Match	No Match	No Match	Otu24_Haynesina_germanica_18209	No Match	96.333	No Match
Otu469	0	0	0	0	0	0	0	0	0	0	0	0	0	0	0	10	75	0	0	0	0	0	13	0	58	0	0	0	0	0	145	2	0	3	>Otu469	Foraminifera	No Match	No Match	No Match	No Match	Otu08_Stainforthia_sp._17321	No Match	97.667	No Match
Otu470	0	30	0	0	0	0	0	0	0	0	0	0	0	0	0	0	0	0	0	0	0	0	0	0	0	0	0	0	0	0	0	0	0	0	>Otu470	No Match	No Match	No Match	No Match	No Match	No Match	No Match	No Match	No Match
Otu471	0	6	6	0	28	0	0	0	0	0	0	0	0	0	0	0	0	0	0	0	0	0	4	0	0	0	0	0	0	0	0	0	0	0	>Otu471	No Match	No Match	No Match	No Match	No Match	No Match	No Match	No Match	No Match
Otu472	0	0	0	0	33	0	0	0	0	0	0	0	0	0	0	0	0	0	0	0	0	0	0	0	0	0	0	0	0	0	0	0	0	0	>Otu472	No Match	No Match	No Match	No Match	No Match	No Match	No Match	No Match	No Match
Otu473	0	0	0	0	0	2	0	0	0	0	8	1	0	0	0	0	0	18	7	7	8	0	0	0	0	0	0	0	0	0	0	0	0	0	>Otu473	No Match	No Match	No Match	No Match	No Match	No Match	No Match	No Match	No Match
Otu474	0	0	0	0	0	0	0	0	0	0	0	0	0	0	0	0	0	0	0	0	0	37	0	0	0	0	0	0	0	0	0	0	0	0	>Otu474	Chordata	Mammalia	Primates	Cercopithecidae	Cercopithecus	petaurista	buettikoferi	80	Private
Otu475	0	0	0	0	0	0	0	0	0	0	0	0	0	0	0	0	0	0	0	36	0	0	0	0	0	0	0	0	0	0	0	0	0	0	>Otu475	Arthropoda	Insecta	Hymenoptera	Eulophidae				76.49	Private
Otu476	0	0	0	0	0	0	0	0	0	0	0	0	0	0	0	0	0	0	0	0	0	0	0	0	0	0	0	0	0	0	0	0	0	0	>Otu476	Arthropoda	Insecta	Diptera	Psychodidae				74.89	Published
Otu477	0	0	0	0	0	0	0	0	0	0	0	0	0	0	0	0	0	0	0	0	0	0	0	0	0	0	46	0	0	0	0	0	0	0	>Otu477	Arthropoda	Insecta	Lepidoptera	Geometridae	Desmoclystia	oniria		75.29	Published
Otu478	0	0	0	0	0	0	0	0	0	0	0	0	0	0	0	0	0	0	0	0	0	0	0	0	0	0	0	0	0	0	0	0	0	31	>Otu478	No Match	No Match	No Match	No Match	No Match	No Match	No Match	No Match	No Match
Otu479	0	0	0	0	0	0	0	0	0	42	0	0	0	0	0	0	0	0	0	0	0	0	0	0	0	0	0	0	0	0	0	0	0	0	>Otu479	Arthropoda	Insecta	Lepidoptera	Geometridae	Comostola	leucomerata	flavifimbria	80.68	Private
Otu480	0	0	0	0	0	0	0	0	0	0	0	0	0	0	0	0	0	0	0	0	0	0	0	0	0	0	0	0	0	0	0	0	0	0	>Otu480	Arthropoda	Insecta	Thysanoptera	Phlaeothripidae				75.95	Published
Otu481	0	0	0	0	0	0	0	0	0	0	0	0	0	0	0	0	0	0	0	0	0	0	16	0	18	0	0	0	0	0	0	0	0	0	>Otu481	Arthropoda	Insecta	Lepidoptera	Geometridae	Sterrhochaeta	rectilineata	curvifera	83.53	Private
Otu482	0	0	0	0	0	0	0	0	0	0	0	0	0	0	0	7	0	0	7	0	0	0	1	0	11	0	0	0	0	0	0	23	0	0	>Otu482	No Match	No Match	No Match	No Match	No Match	No Match	No Match	No Match	No Match
Otu483	0	0	0	0	2	0	0	0	0	0	0	0	0	0	0	0	0	0	0	0	0	0	0	0	0	0	0	0	0	0	0	45	0	0	>Otu483	Foraminifera	No Match	No Match	No Match	No Match	Otu21_Lacogromia_cassipara_18990		89.333	Private
Otu484	0	0	7	0	2	0	0	0	0	0	4	0	0	0	0	2	0	0	0	7	0	0	0	0	0	0	0	0	17	0	0	0	0	19	>Otu484	Arthropoda	Insecta	Lepidoptera	Geometridae	Pingasa	rhadamaria	alterata	83.42	Private
Otu485	0	0	0	0	0	0	0	0	0	0	0	0	0	0	0	0	0	0	0	0	43	0	0	0	0	0	0	0	0	0	0	0	0	0	>Otu485	Heterokontophyta	Oomycota	Saprolegniales	Leptolegniaceae	Aphanomyces			75.4	Early-Release
Otu486	0	0	0	0	0	1	0	0	0	0	0	0	0	1	0	0	0	2	0	0	312	0	0	0	4	0	2	0	0	4	10	3	0	0	>Otu486	Foraminifera	No Match	No Match	No Match	No Match	Otu08_Stainforthia_sp._17321	No Match	96	No Match
Otu487	0	0	0	0	0	0	0	0	0	0	0	0	0	0	0	0	0	0	0	0	0	0	0	0	0	0	0	0	0	0	0	0	0	0	>Otu487	Annelida	Polychaeta	Spionida	Spionidae	Scolelepis	foliosa		99.32	Published
Otu488	0	0	0	0	0	0	0	0	0	0	0	0	0	0	0	0	0	0	0	0	0	0	0	0	0	0	0	0	0	0	0	0	0	0	>Otu488	Annelida	Polychaeta	Spionida	Spionidae	Scolelepis	foliosa		98.97	Published
Otu489	0	0	0	0	0	0	0	0	0	0	0	0	0	0	0	0	0	0	0	0	0	0	0	0	0	0	0	0	0	0	0	0	0	0	>Otu489	Annelida	Polychaeta	Spionida	Spionidae	Scolelepis	foliosa		99.33	Published
Otu490	0	0	0	46	0	0	0	0	0	0	0	0	0	0	0	0	0	0	0	0	0	0	0	0	0	0	0	0	1	0	1	0	0	0	>Otu490	Foraminifera	No Match	No Match	No Match	No Match	Otu24_Haynesina_germanica_18209	No Match	96.667	No Match
Otu491	0	0	0	0	0	0	0	0	0	0	0	0	0	0	0	19	0	0	18	0	0	0	0	0	0	0	0	0	0	0	0	0	0	0	>Otu491	No Match	No Match	No Match	No Match	No Match	No Match	No Match	No Match	No Match
Otu492	0	0	2	0	0	0	0	0	0	0	225	33	2	0	0	0	0	0	0	0	0	0	0	0	0	0	0	0	0	2	0	0	0	0	>Otu492	Foraminifera	No Match	No Match	No Match	No Match	19298_Psammophaga_sp.1		96.333	Private
Otu493	0	0	0	0	0	0	0	0	0	0	1	0	59	0	0	0	0	0	0	0	0	0	0	0	0	0	0	0	0	0	0	0	0	0	>Otu493	Foraminifera	No Match	No Match	No Match	No Match	19298_Psammophaga_sp.1		96	Published
Otu494	0	0	0	0	0	0	0	0	0	0	0	0	0	0	0	0	0	0	0	0	0	0	38	0	0	0	0	0	0	0	0	0	0	0	>Otu494	Foraminifera	No Match	No Match	No Match	No Match	Otu17_Eggerelloides_scaber_12301	No Match	94.949	No Match
Otu495	0	0	0	0	0	0	0	0	0	0	0	0	0	0	0	60	0	0	0	0	0	0	0	0	0	0	0	0	0	0	0	0	0	0	>Otu495	No Match	No Match	No Match	No Match	No Match	No Match	No Match	No Match	No Match
Otu496	0	0	0	0	0	0	0	0	0	0	0	0	0	0	0	0	0	0	0	0	0	0	0	0	0	0	0	0	30	7	0	0	0	0	>Otu496	Arthropoda	Insecta	Lepidoptera	Geometridae	Comostola	leucomerata	flavifimbria	81.76	Private
Otu497	0	0	0	0	0	0	0	0	45	0	0	0	0	0	0	0	0	0	0	0	0	0	4	0	0	0	0	0	0	0	0	0	0	0	>Otu497	Foraminifera	No Match	No Match	No Match	No Match	17247_Cyrea_szymborska		94.237	Published
Otu498	0	0	0	0	0	0	0	0	0	0	0	0	0	0	33	0	0	0	0	0	0	0	0	0	0	0	0	0	0	0	0	0	0	0	>Otu498	No Match	No Match	No Match	No Match	No Match	No Match	No Match	No Match	No Match
Otu499	0	0	0	0	0	0	0	0	0	0	0	0	0	0	54	0	0	0	0	0	0	0	0	0	0	0	0	0	0	0	0	0	0	0	>Otu499	No Match	No Match	No Match	No Match	No Match	No Match	No Match	No Match	No Match
Otu500	0	0	0	0	0	0	0	0	0	0	0	0	0	0	0	0	0	0	0	0	0	0	0	0	0	0	0	0	0	0	0	0	0	0	>Otu500	No Match	No Match	No Match	No Match	No Match	No Match	No Match	No Match	No Match
Otu501	0	0	1	0	0	0	0	0	0	0	0	2	0	0	0	4	4	0	0	0	0	0	0	0	0	0	0	0	0	0	0	1	0	25	>Otu501	Arthropoda	Insecta	Lepidoptera	Geometridae	Sterrhochaeta	biflexa		80.59	Published
Otu502	0	0	0	0	2	3	0	0	0	1	0	23	0	1	0	0	0	10	0	1	0	0	0	0	0	0	0	0	0	0	0	0	0	0	>Otu502	Basidiomycota	Agaricomycetes	Agaricales	Psathyrellaceae	Psathyrella	aff. gracilis		81.82	Published
Otu503	0	0	0	0	27	0	0	0	0	0	0	0	0	0	0	0	0	0	0	0	0	0	0	0	0	0	0	0	0	0	0	0	0	0	>Otu503	Arthropoda	Insecta	Lepidoptera	Geometridae	Sterrhochaeta	rectilineata	curvifera	79.41	Private
Otu504	0	0	0	0	0	0	0	0	0	0	0	0	0	0	0	0	0	0	0	0	0	0	0	0	0	0	0	0	0	0	0	0	0	0	>Otu504	Annelida	Polychaeta	Spionida	Spionidae	Scolelepis	foliosa		99.65	Published
Otu505	0	0	0	0	0	0	0	0	0	0	0	0	0	0	0	0	0	0	0	0	0	0	0	0	0	0	0	0	0	0	0	0	0	0	>Otu505	Annelida	Polychaeta	Spionida	Spionidae	Scolelepis	foliosa		98.97	Published
Otu506	0	0	0	0	0	0	0	0	0	0	0	0	0	0	0	0	0	0	0	0	0	0	5	0	0	0	0	0	0	0	0	0	0	0	>Otu506	Annelida	Polychaeta	Spionida	Spionidae	Scolelepis	foliosa		99.33	Published
Otu507	0	0	0	0	0	0	0	0	0	0	0	0	0	0	0	0	0	0	0	0	0	0	0	0	0	0	0	0	0	0	0	0	0	0	>Otu507	Arthropoda	Hexanauplia	Harpacticoida	Miraciidae	Psammotopa	n. sp.		99.66	Published
Otu508	1	0	0	0	0	0	0	0	0	0	0	0	0	0	0	0	0	0	0	0	0	0	0	0	0	0	0	0	0	0	0	0	0	0	>Otu508	Annelida	Polychaeta	Spionida	Spionidae	Scolelepis	foliosa		97.6	Published
Otu509	0	0	0	0	0	0	0	0	0	0	0	0	0	0	0	29	0	0	0	0	0	0	0	0	0	0	0	0	0	0	0	0	0	0	>Otu509	No Match	No Match	No Match	No Match	No Match	No Match	No Match	No Match	No Match
Otu510	0	0	0	0	0	0	0	0	0	0	0	0	0	3	0	0	0	26	0	0	0	0	0	0	0	0	0	0	0	0	0	0	0	0	>Otu510	No Match	No Match	No Match	No Match	No Match	No Match	No Match	No Match	No Match
Otu511	0	0	0	0	0	0	0	0	0	33	0	0	0	0	0	0	0	0	0	0	0	0	0	0	0	0	0	0	0	0	0	0	0	0	>Otu511	No Match	No Match	No Match	No Match	No Match	No Match	No Match	No Match	No Match
Otu512	0	0	0	0	0	0	0	0	0	0	0	0	0	0	0	0	0	0	0	0	0	0	0	0	0	0	0	27	0	0	0	0	0	0	>Otu512	No Match	No Match	No Match	No Match	No Match	No Match	No Match	No Match	No Match
Otu513	0	0	0	0	0	0	0	0	0	0	0	0	0	0	52	0	0	0	0	0	0	0	0	0	0	0	0	0	0	0	0	0	0	0	>Otu513	No Match	No Match	No Match	No Match	No Match	No Match	No Match	No Match	No Match
Otu514	0	0	0	0	0	0	0	0	0	0	0	0	0	0	46	0	0	0	0	0	0	0	0	0	0	0	0	0	0	0	0	0	0	0	>Otu514	No Match	No Match	No Match	No Match	No Match	No Match	No Match	No Match	No Match
Otu515	0	0	0	0	0	0	0	0	0	0	0	0	0	0	46	0	0	0	0	0	0	0	0	0	0	0	0	0	0	0	0	0	0	0	>Otu515	No Match	No Match	No Match	No Match	No Match	No Match	No Match	No Match	No Match
Otu516	0	0	0	0	0	0	0	0	0	0	0	0	0	0	56	0	0	0	0	0	0	0	0	0	0	0	0	0	0	0	0	0	0	0	>Otu516	No Match	No Match	No Match	No Match	No Match	No Match	No Match	No Match	No Match
Otu517	0	0	0	0	0	0	0	0	0	0	0	0	0	0	28	0	0	0	0	0	0	0	0	0	0	0	0	0	0	0	0	0	0	0	>Otu517	No Match	No Match	No Match	No Match	No Match	No Match	No Match	No Match	No Match
Otu518	0	0	0	1	1	0	5	0	0	0	0	1	0	0	1	0	0	0	0	0	0	0	9	0	5	0	0	0	0	0	1	0	0	0	>Otu518	No Match	No Match	No Match	No Match	No Match	No Match	No Match	No Match	No Match
Otu519	0	0	0	0	0	0	0	0	0	0	0	0	0	0	0	0	0	0	0	0	0	0	0	0	60	0	0	0	0	0	0	0	0	0	>Otu519	Foraminifera	No Match	No Match	No Match	No Match	Otu27_Oridorsalis_umbonatus_18653		93.898	Private
Otu520	0	0	0	19	15	0	0	0	0	0	0	0	0	0	0	0	0	0	0	0	0	0	0	0	0	0	0	0	0	0	0	0	0	0	>Otu520	No Match	No Match	No Match	No Match	No Match	No Match	No Match	No Match	No Match
Otu521	0	0	0	0	0	0	0	0	0	0	0	0	0	0	0	0	0	0	0	0	29	0	0	0	0	0	0	0	0	0	0	0	0	1	>Otu521	Ciliophora	Colpodea	Colpodida	Colpodidae	Colpoda	sp.		65.7	Published
Otu522	0	0	0	0	0	0	0	0	0	0	0	0	0	0	0	0	0	0	0	0	0	0	0	0	0	0	0	0	0	0	0	0	0	0	>Otu522	Annelida	Polychaeta	Spionida	Spionidae	Scolelepis	foliosa		99.32	Published
Otu523	0	0	0	0	0	0	0	0	0	0	0	0	0	0	0	0	0	0	0	0	0	0	0	0	0	0	0	0	0	0	0	0	0	0	>Otu523	Annelida	Polychaeta	Spionida	Spionidae	Scolelepis	foliosa		99.32	Published
Otu524	0	0	0	0	0	0	0	0	0	0	0	0	0	0	0	0	0	0	0	0	0	0	0	0	0	0	0	0	0	0	0	0	0	0	>Otu524	No Match	No Match	No Match	No Match	No Match	No Match	No Match	No Match	No Match
Otu525	0	0	0	0	0	0	0	0	0	0	0	0	0	0	0	0	0	0	0	0	0	0	0	0	0	0	0	0	0	0	0	29	0	0	>Otu525	No Match	No Match	No Match	No Match	No Match	No Match	No Match	No Match	No Match
Otu526	0	0	0	0	0	0	0	0	0	0	0	0	0	0	0	0	0	0	26	0	0	0	0	0	0	0	0	0	0	0	0	0	0	0	>Otu526	No Match	No Match	No Match	No Match	No Match	No Match	No Match	No Match	No Match
Otu527	0	0	0	0	0	0	0	0	0	0	0	1	0	0	0	0	0	0	36	0	0	0	0	0	0	0	0	0	0	0	0	0	2	0	>Otu527	Arthropoda	Insecta	Lepidoptera	Geometridae	Sterrhochaeta	biflexa		81.18	Published
Otu528	0	0	0	0	0	0	0	0	0	0	0	0	0	0	0	0	0	0	0	0	0	0	0	0	0	0	0	0	0	0	0	0	0	29	>Otu528	No Match	No Match	No Match	No Match	No Match	No Match	No Match	No Match	No Match
Otu529	0	0	0	0	0	0	0	0	0	1	0	0	0	0	0	0	0	0	0	0	0	0	0	0	0	0	0	40	0	0	0	0	0	0	>Otu529	Chordata	Mammalia	Primates	Cercopithecidae	Cercopithecus	petaurista	buettikoferi	81.33	Private
Otu530	0	0	0	0	0	0	0	0	0	0	0	0	0	0	66	0	0	0	0	0	0	0	0	0	0	0	0	0	0	0	0	0	0	0	>Otu530	No Match	No Match	No Match	No Match	No Match	No Match	No Match	No Match	No Match
Otu531	0	0	0	0	0	0	0	0	0	0	0	0	0	0	59	0	0	0	0	0	0	0	0	0	0	0	0	0	0	0	0	0	0	0	>Otu531	No Match	No Match	No Match	No Match	No Match	No Match	No Match	No Match	No Match
Otu532	0	0	0	0	0	0	0	0	0	0	0	0	0	0	57	0	0	0	0	0	0	0	0	0	0	0	0	0	0	0	0	0	0	0	>Otu532	No Match	No Match	No Match	No Match	No Match	No Match	No Match	No Match	No Match
Otu533	0	0	0	0	0	0	0	0	0	0	0	0	0	0	46	0	0	0	0	0	0	0	0	0	0	0	0	0	0	0	0	0	0	0	>Otu533	No Match	No Match	No Match	No Match	No Match	No Match	No Match	No Match	No Match
Otu534	0	1	0	0	0	0	0	0	0	0	0	0	0	3	0	6	0	4	0	2	0	0	1	0	3	0	0	0	0	0	0	9	0	3	>Otu534	Arthropoda	Insecta	Lepidoptera	Geometridae	Desmoclystia	prodicia		82.94	Published
Otu535	0	0	0	0	0	0	0	0	0	0	0	0	0	0	0	24	0	0	0	0	0	0	0	0	3	0	0	0	0	0	18	0	0	0	>Otu535	Chlorophyta	Trebouxiophyceae	Chlorellales	Chlorellaceae	Nannochloris	sp.		84.51	Published
Otu536	0	0	0	0	1	1	0	0	0	0	0	0	0	0	0	0	0	0	0	0	0	0	0	0	0	0	0	41	0	0	0	0	0	0	>Otu536	Arthropoda	Arachnida	Araneae	Theridiidae	Chrysso	albomaculata		83.41	Private
Otu537	0	0	0	0	0	0	0	0	0	0	0	0	0	0	0	0	0	0	0	54	0	0	0	0	0	0	0	0	0	0	0	0	0	0	>Otu537	Arthropoda	Insecta	Lepidoptera	Geometridae	Desmoclystia	prodicia		80	Published
Otu538	0	0	0	0	0	1	0	0	0	0	0	0	0	0	0	0	0	0	0	27	0	0	0	0	0	0	1	0	0	0	0	0	0	0	>Otu538	Arthropoda	Insecta	Lepidoptera	Geometridae	Sterrhochaeta	semiradiata		71.95	Published
Otu539	0	0	0	0	0	1	0	0	0	0	0	2	0	0	0	0	0	0	0	26	0	0	1	0	0	0	0	0	0	0	0	0	0	0	>Otu539	Heterokontophyta	Oomycota	Pythiales	Pythiaceae	Pythium	attrantheridium		82.83	Published
Otu540	0	0	0	0	0	0	0	0	0	0	0	0	0	0	0	0	0	0	0	0	0	0	0	0	0	0	0	0	0	0	0	0	0	0	>Otu540	Arthropoda	Insecta	Coleoptera					76.43	Private
Otu541	0	0	0	0	0	0	0	0	0	0	20	0	0	0	0	0	0	0	0	0	0	0	0	0	0	0	4	0	0	0	0	0	0	0	>Otu541	No Match	No Match	No Match	No Match	No Match	No Match	No Match	No Match	No Match
Otu542	0	0	0	0	0	0	0	0	0	7	25	0	0	0	0	0	0	17	0	0	0	0	0	0	0	0	0	0	0	0	0	0	0	0	>Otu542	Ciliophora	Oligohymenophorea	Hymenostomatida	Tetrahymenidae	Tetrahymena	empidokyrea		64.91	Published
Otu543	0	0	0	0	22	0	0	0	0	0	0	0	0	0	0	0	0	0	0	0	0	0	0	0	0	0	0	0	0	0	0	0	0	0	>Otu543	Foraminifera	No Match	No Match	No Match	No Match	19298_Psammophaga_sp.1	No Match	96.333	No Match
Otu544	0	0	0	0	0	44	0	0	0	0	0	0	0	0	0	0	0	0	0	0	0	0	0	0	0	0	0	0	0	0	0	0	0	0	>Otu544	No Match	No Match	No Match	No Match	No Match	No Match	No Match	No Match	No Match
Otu545	0	0	0	0	0	0	0	0	0	0	0	0	0	0	0	29	0	0	0	0	0	0	0	0	0	0	0	0	0	0	0	0	0	0	>Otu545	Arthropoda	Insecta	Coleoptera	Curculionidae	Maseorhynchus			80.69	Published
Otu546	0	0	0	0	0	0	0	0	0	33	0	0	0	0	0	0	0	0	0	0	0	0	0	0	0	0	0	0	0	0	0	0	0	0	>Otu546	No Match	No Match	No Match	No Match	No Match	No Match	No Match	No Match	No Match
Otu547	0	0	0	0	0	0	0	0	4	41	0	0	0	3	0	0	0	0	0	0	0	0	0	0	0	0	0	0	0	0	0	0	1	0	>Otu547	No Match	No Match	No Match	No Match	No Match	No Match	No Match	No Match	No Match
Otu548	0	0	0	0	0	0	0	0	0	0	0	0	0	0	29	0	0	0	0	0	0	0	0	0	0	0	0	0	0	0	0	0	0	0	>Otu548	No Match	No Match	No Match	No Match	No Match	No Match	No Match	No Match	No Match
Otu549	0	0	0	0	0	0	0	0	0	0	0	0	0	0	0	0	0	0	0	0	0	0	0	34	0	0	0	0	0	0	0	0	0	0	>Otu549	No Match	No Match	No Match	No Match	No Match	No Match	No Match	No Match	No Match
Otu550	0	0	0	0	4	9	0	0	0	0	1	2	0	0	0	0	0	0	0	5	0	0	0	0	0	0	1	2	0	0	0	0	0	1	>Otu550	Amoebozoa	Discosea	Dactylopodida	Paramoebidae	Cunea	thuwala		84.51	Published
Otu551	0	0	0	0	0	0	0	0	0	0	0	0	0	0	0	24	0	0	0	3	0	0	0	0	0	0	0	0	0	0	0	1	0	0	>Otu551	Cnidaria	Hydrozoa	Anthoathecata	Pennariidae	Pennaria	disticha		83.5	Private
Otu552	0	0	0	30	0	0	0	0	0	0	0	0	0	0	1	0	0	0	0	0	0	0	0	0	0	0	0	0	0	0	1	0	0	0	>Otu552	Foraminifera	No Match	No Match	No Match	No Match	Otu24_Haynesina_germanica_18209	No Match	96.667	No Match
Otu553	0	0	1	0	0	0	0	0	0	0	0	0	0	0	0	0	0	0	0	0	0	0	0	0	0	0	41	0	0	0	0	0	0	0	>Otu553	Foraminifera	No Match	No Match	No Match	No Match	Otu21_Lacogromia_cassipara_18990		80	Private
Otu554	0	0	0	0	0	45	0	0	0	0	0	0	0	0	0	0	0	0	0	0	0	0	0	0	0	0	0	0	0	0	0	0	0	0	>Otu554	Arthropoda	Insecta	Lepidoptera	Geometridae	Euphyia	altivagans		78.76	Private
Otu555	0	0	0	0	0	0	0	0	0	0	0	0	0	0	0	24	0	0	0	0	0	0	0	0	0	0	0	0	0	0	0	0	0	0	>Otu555	Arthropoda	Insecta	Lepidoptera	Geometridae	Sterrhochaeta	biflexa		80.59	Published
Otu556	0	0	0	0	0	0	0	0	0	0	0	0	0	0	0	0	0	0	0	0	0	0	0	0	0	0	0	0	36	0	0	0	0	0	>Otu556	No Match	No Match	No Match	No Match	No Match	No Match	No Match	No Match	No Match
Otu557	0	0	0	0	0	0	0	0	0	0	0	0	0	0	0	0	0	0	0	0	0	0	0	0	0	0	0	0	0	0	0	0	68	0	>Otu557	Foraminifera	No Match	No Match	No Match	No Match	Reference_Alveolinella_sp_3517MI2_Assembly	No Match	96.154	No Match
Otu558	0	0	0	0	0	0	0	0	0	0	0	0	0	0	0	0	0	0	0	0	0	0	0	0	0	0	0	0	0	0	0	0	43	0	>Otu558	Foraminifera	No Match	No Match	No Match	No Match	Reference_Alveolinella_sp_3517MI2_Assembly	No Match	92.657	No Match
Otu559	0	0	0	0	0	0	0	0	0	0	0	0	0	0	0	0	0	24	0	0	0	0	0	0	0	0	0	0	0	0	0	0	0	0	>Otu559	Amoebozoa	Discosea	Dactylopodida	Paramoebidae	Cunea	thuwala		83.84	Published
Otu560	0	0	0	0	0	0	0	0	0	0	0	0	0	0	0	0	0	36	0	0	0	0	0	0	0	0	0	0	0	0	0	0	0	0	>Otu560	No Match	No Match	No Match	No Match	No Match	No Match	No Match	No Match	No Match
Otu561	0	0	0	0	0	0	0	0	0	0	0	0	0	0	31	0	0	0	0	0	0	0	0	0	0	0	0	0	0	0	0	0	0	0	>Otu561	No Match	No Match	No Match	No Match	No Match	No Match	No Match	No Match	No Match
Otu562	0	0	0	0	0	0	0	0	0	0	0	0	0	0	42	0	0	0	0	0	0	0	0	0	0	0	0	0	0	0	0	0	0	0	>Otu562	No Match	No Match	No Match	No Match	No Match	No Match	No Match	No Match	No Match
Otu563	0	0	0	0	0	0	0	0	0	0	0	0	0	0	33	0	0	0	0	0	0	0	0	0	0	0	0	0	0	0	0	0	0	0	>Otu563	No Match	No Match	No Match	No Match	No Match	No Match	No Match	No Match	No Match
Otu564	0	0	0	4	11	0	0	0	0	0	0	0	0	0	0	0	0	0	0	0	0	0	0	0	2	0	0	6	0	0	0	0	0	0	>Otu564	Rhodophyta	Bangiophyceae	Bangiales	Bangiaceae	Pyropia	haitanensis		84.85	Published
Otu565	0	0	0	0	0	0	0	0	0	0	0	0	0	0	0	0	0	0	0	0	0	0	16	0	28	0	0	0	0	0	0	0	0	0	>Otu565	No Match	No Match	No Match	No Match	No Match	No Match	No Match	No Match	No Match
Otu566	0	0	0	0	10	0	0	0	0	0	0	10	0	0	0	0	0	0	0	0	0	0	0	0	0	0	0	0	0	0	0	0	0	0	>Otu566	Arthropoda	Insecta	Lepidoptera	Geometridae	Desmoclystia	prodicia		78.82	Published
Otu567	0	0	0	0	23	0	0	0	0	0	0	0	0	0	0	0	0	0	0	0	0	0	0	0	0	0	0	0	0	0	0	0	0	0	>Otu567	No Match	No Match	No Match	No Match	No Match	No Match	No Match	No Match	No Match
Otu568	0	0	0	4	17	0	0	0	0	0	0	8	0	0	0	0	0	0	0	18	0	1	0	0	0	0	0	3	2	0	0	6	1	4	>Otu568	Foraminifera	No Match	No Match	No Match	No Match	Otu01_Psammophaga_sp._19260_Psammophaga_sp._19296		83.279	Private
Otu569	0	0	0	0	0	0	0	0	0	0	0	0	0	0	0	0	0	0	0	0	0	0	0	0	0	9	0	0	0	0	0	0	19	0	>Otu569	Arthropoda	Insecta	Lepidoptera	Nymphalidae	Zischkaia	abanico		79.62	Published
Otu570	0	0	0	0	0	8	0	0	0	0	1	16	0	0	0	0	0	9	0	0	0	4	0	0	0	0	0	0	0	0	0	0	0	0	>Otu570	Ciliophora	Oligohymenophorea	Hymenostomatida	Tetrahymenidae	Tetrahymena	rostrata		71.89	Published
Otu571	0	0	0	0	0	0	0	0	0	0	0	0	0	0	0	0	0	0	0	0	0	0	0	0	0	0	0	0	0	0	0	0	0	0	>Otu571	Annelida	Polychaeta	Spionida	Spionidae	Scolelepis	foliosa		99.33	Published
Otu572	0	0	16	27	92	0	1	0	0	0	62	35	0	0	0	105	7	0	4	128	0	0	0	0	2	0	18	4	28	2	0	0	0	5	>Otu572	Foraminifera	No Match	No Match	No Match	No Match	Otu01_Psammophaga_sp._19260_Psammophaga_sp._19296		93.311	Private
Otu573	0	0	0	0	0	4	0	0	0	0	27	0	0	0	0	0	0	0	0	9	0	0	0	0	0	0	0	0	0	0	0	0	0	0	>Otu573	Arthropoda	Insecta	Lepidoptera	Geometridae	Desmoclystia	prodicia		78.82	Published
Otu574	0	0	0	0	0	0	0	0	0	0	0	0	0	0	0	0	0	0	0	0	0	0	0	0	0	0	0	0	0	0	0	0	0	0	>Otu574	Porifera	Demospongiae	Scopalinida	Scopalinidae	Scopalina	canariensis		79.93	Published
Otu575	5	0	0	0	0	0	0	0	0	0	0	0	0	0	0	17	0	0	0	0	0	0	0	0	0	0	0	1	0	0	0	0	0	0	>Otu575	No Match	No Match	No Match	No Match	No Match	No Match	No Match	No Match	No Match
Otu576	0	0	0	20	0	0	0	0	0	0	0	0	0	0	0	0	0	1	0	0	0	0	0	0	0	0	0	0	0	0	0	0	0	0	>Otu576	Arthropoda	Insecta	Lepidoptera	Geometridae	Parametrodes	aurantiacata		85.15	Private
Otu577	0	0	0	18	0	0	0	0	0	0	0	0	0	0	0	0	0	0	0	0	0	0	0	0	0	0	0	0	0	0	0	0	0	0	>Otu577	No Match	No Match	No Match	No Match	No Match	No Match	No Match	No Match	No Match
Otu578	0	0	0	0	0	0	0	0	0	0	29	0	0	0	0	0	0	0	0	0	0	0	0	0	0	0	0	0	0	0	0	0	0	0	>Otu578	Amoebozoa	Discosea	Himatismenida	Parvamoebidae	Parvamoeba	rugata		86.53	Private
Otu579	0	0	0	0	0	0	0	0	0	0	25	0	0	0	0	0	0	0	0	0	0	0	0	0	0	0	0	0	0	0	0	0	0	0	>Otu579	No Match	No Match	No Match	No Match	No Match	No Match	No Match	No Match	No Match
Otu580	0	0	0	0	0	20	0	0	0	0	0	0	0	0	0	0	0	0	0	0	0	0	0	0	0	0	0	0	0	0	0	0	0	0	>Otu580	Arthropoda	Hexanauplia	Harpacticoida	Leptastacidae	Paraleptastacus	espinulatus		83.06	Published
Otu581	0	0	0	0	0	0	0	0	0	0	0	0	0	0	0	24	0	0	0	0	0	0	0	0	0	0	0	0	0	0	0	0	0	0	>Otu581	No Match	No Match	No Match	No Match	No Match	No Match	No Match	No Match	No Match
Otu582	0	0	0	0	0	0	0	0	0	0	0	19	0	0	0	0	0	0	0	0	0	0	0	0	0	0	0	0	0	0	0	0	0	0	>Otu582	Arthropoda	Insecta	Lepidoptera	Geometridae	Dyscheralcis	retroflexa		68.37	Published
Otu583	0	0	0	0	0	0	0	0	9	30	0	0	0	2	0	0	0	0	0	0	0	0	0	0	0	1	0	0	0	0	0	0	0	0	>Otu583	Rotifera	Monogononta	Ploima	Brachionidae	Keratella	sp. WM-2017d		81.29	Published
Otu584	0	0	0	0	0	0	0	0	0	18	0	0	0	0	0	0	0	0	0	0	0	0	0	0	0	0	0	0	0	0	0	0	0	0	>Otu584	Rotifera	Monogononta	Ploima	Brachionidae	Keratella	sp. WM-2017d		81.29	Published
Otu585	0	0	0	0	0	0	0	0	2	0	0	0	0	0	0	0	0	0	0	0	24	0	0	0	0	0	0	0	0	1	0	0	0	0	>Otu585	Ciliophora	Colpodea	Colpodida	Colpodidae	Colpoda	sp.		66.18	Published
Otu586	0	0	0	0	0	0	0	0	0	0	0	0	0	0	27	0	0	0	0	0	0	0	0	0	0	0	0	0	0	0	0	0	0	0	>Otu586	No Match	No Match	No Match	No Match	No Match	No Match	No Match	No Match	No Match
Otu587	0	0	0	0	0	0	0	0	0	0	0	0	0	0	34	0	0	0	0	0	0	0	0	0	0	0	0	0	0	0	0	0	0	0	>Otu587	No Match	No Match	No Match	No Match	No Match	No Match	No Match	No Match	No Match
Otu588	0	0	0	0	0	0	0	0	0	0	0	0	0	0	36	0	0	0	0	0	0	0	0	0	0	0	0	0	0	0	0	0	0	0	>Otu588	No Match	No Match	No Match	No Match	No Match	No Match	No Match	No Match	No Match
Otu589	0	0	0	0	0	0	0	0	0	0	0	0	0	0	35	0	0	0	0	0	0	0	0	0	0	0	0	0	0	0	0	0	0	0	>Otu589	No Match	No Match	No Match	No Match	No Match	No Match	No Match	No Match	No Match
Otu590	0	0	0	0	0	0	0	0	0	0	0	0	0	0	46	0	0	0	0	0	0	0	0	0	0	0	0	0	0	0	0	0	0	0	>Otu590	No Match	No Match	No Match	No Match	No Match	No Match	No Match	No Match	No Match
Otu591	0	0	0	0	0	0	0	0	0	0	0	0	0	0	50	0	0	0	0	0	0	0	0	0	0	0	0	0	0	0	0	0	0	0	>Otu591	No Match	No Match	No Match	No Match	No Match	No Match	No Match	No Match	No Match
Otu592	0	0	0	0	0	1	0	0	0	0	16	0	0	3	0	0	0	0	0	0	0	0	4	0	4	0	0	0	0	0	0	0	0	0	>Otu592	Arthropoda	Insecta	Lepidoptera	Geometridae	Euphyia	altivagans		82.86	Private
Otu593	0	0	0	0	0	0	0	0	0	0	0	0	0	1	0	0	1	8	0	0	0	0	0	0	0	0	0	0	9	0	0	0	3	0	>Otu593	Arthropoda	Insecta	Lepidoptera	Geometridae	Desmoclystia	prodicia		77.65	Published
Otu594	9	0	0	0	0	0	0	0	0	2	0	0	0	0	0	0	0	0	0	0	0	0	0	0	0	0	0	0	0	0	0	0	0	0	>Otu594	Annelida	Polychaeta	Spionida	Spionidae	Scolelepis	foliosa		99.32	Published
Otu595	0	0	0	0	0	0	0	0	0	0	0	0	0	0	0	0	0	0	0	20	0	0	0	0	0	0	1	0	0	0	0	0	0	0	>Otu595	No Match	No Match	No Match	No Match	No Match	No Match	No Match	No Match	No Match
Otu596	0	0	0	0	0	0	0	0	0	0	0	0	0	0	0	0	0	0	0	20	0	0	0	0	0	0	0	0	0	0	0	0	0	0	>Otu596	Arthropoda	Arachnida	Araneae	Theridiidae	Chrysso	albomaculata		84.83	Private
Otu597	0	0	0	4	0	0	0	0	0	0	0	0	0	0	0	0	0	0	0	17	0	0	0	0	0	0	0	0	0	0	0	0	0	0	>Otu597	No Match	No Match	No Match	No Match	No Match	No Match	No Match	No Match	No Match
Otu598	0	0	0	0	0	0	0	0	0	0	31	0	0	0	0	0	0	0	0	0	0	0	0	0	0	0	0	0	0	0	0	0	0	0	>Otu598	No Match	No Match	No Match	No Match	No Match	No Match	No Match	No Match	No Match
Otu599	0	0	0	0	0	0	0	0	0	0	0	0	26	0	0	0	0	0	0	0	0	0	0	0	0	0	0	0	0	0	0	0	0	0	>Otu599	No Match	No Match	No Match	No Match	No Match	No Match	No Match	No Match	No Match
Otu600	0	0	0	0	0	0	0	0	0	0	0	0	0	0	0	0	0	0	0	0	0	0	29	0	0	0	0	0	0	0	0	0	0	0	>Otu600	Foraminifera	No Match	No Match	No Match	No Match	Otu17_Eggerelloides_scaber_12301	No Match	90.333	No Match
Otu601	0	0	0	0	0	0	0	0	0	0	0	0	0	0	0	24	0	0	0	0	0	0	0	0	0	0	0	0	0	0	0	0	0	0	>Otu601	No Match	No Match	No Match	No Match	No Match	No Match	No Match	No Match	No Match
Otu602	0	0	0	0	0	0	0	0	0	0	0	0	0	0	0	40	0	0	0	1	0	0	0	0	0	0	0	0	0	0	0	0	0	0	>Otu602	Foraminifera	No Match	No Match	No Match	No Match	Otu01_Psammophaga_sp._19260_Psammophaga_sp._19296		99	Private
Otu603	0	0	0	0	0	0	0	0	0	0	0	0	0	0	0	0	0	0	0	0	0	0	0	0	0	0	0	0	0	30	0	0	0	0	>Otu603	Arthropoda	Insecta	Hymenoptera	Braconidae	Chorebus	tanis		74.87	Published
Otu604	0	0	0	0	0	0	0	0	0	0	0	0	0	0	0	0	0	0	0	0	0	0	0	0	0	0	1	0	0	30	0	0	3	0	>Otu604	Arthropoda	Insecta	Lepidoptera	Elachistidae	Elachista	lamina		78.01	Private
Otu605	0	0	0	0	0	0	0	0	0	0	0	25	0	0	0	0	0	0	0	0	0	0	0	0	0	0	0	5	0	0	0	0	0	0	>Otu605	Arthropoda	Insecta	Lepidoptera	Geometridae	Desmoclystia	prodicia		79.61	Published
Otu606	0	0	0	0	0	0	0	0	0	0	0	0	0	0	0	0	0	0	0	0	0	0	0	0	0	0	0	0	0	0	0	0	0	24	>Otu606	No Match	No Match	No Match	No Match	No Match	No Match	No Match	No Match	No Match
Otu607	0	0	0	0	0	0	0	0	0	0	0	0	0	0	0	0	0	37	0	0	0	0	0	0	0	0	0	0	0	0	0	0	0	0	>Otu607	Pyrrophycophyta	Dinophyceae	Gymnodiniales	Gymnodiniaceae	Gymnodinium	catenatum		96.14	Published
Otu608	0	0	0	0	0	0	0	0	0	21	0	0	0	0	0	0	0	0	0	0	0	0	0	0	0	0	0	0	0	0	0	0	0	0	>Otu608	Arthropoda	Malacostraca	Amphipoda	Crangonyctidae	Stygobromus	spinosus		78.01	Published
Otu609	0	0	0	0	0	0	0	0	0	0	0	0	0	0	0	0	0	0	0	0	0	0	0	0	0	1	0	29	0	0	0	0	1	0	>Otu609	Ciliophora	Colpodea	Colpodida	Colpodidae	Colpoda	sp.		65.93	Published
Otu610	0	0	0	0	0	0	0	0	0	0	0	0	0	0	0	0	0	0	0	0	0	0	0	0	0	0	0	23	0	0	0	0	0	0	>Otu610	No Match	No Match	No Match	No Match	No Match	No Match	No Match	No Match	No Match
Otu611	0	0	0	0	0	0	0	0	0	0	0	0	0	0	0	0	0	0	0	0	0	0	0	0	0	0	0	0	0	0	0	0	0	0	>Otu611	No Match	No Match	No Match	No Match	No Match	No Match	No Match	No Match	No Match
Otu612	0	0	0	0	0	0	0	0	0	0	0	0	0	0	22	0	0	0	0	0	0	0	0	0	0	0	0	0	0	0	0	0	0	0	>Otu612	No Match	No Match	No Match	No Match	No Match	No Match	No Match	No Match	No Match
Otu613	0	0	0	0	0	0	0	0	0	0	0	0	0	0	10	0	0	0	0	0	0	0	0	0	0	0	0	0	0	0	16	0	0	0	>Otu613	Arthropoda	Insecta	Hymenoptera	Apidae	Tetrapedia			66.87	Published
Otu614	0	0	0	0	0	0	0	0	0	0	0	0	0	0	46	0	0	0	0	0	0	0	0	0	0	0	0	0	0	0	0	0	0	0	>Otu614	No Match	No Match	No Match	No Match	No Match	No Match	No Match	No Match	No Match
Otu615	0	0	0	0	0	0	0	0	0	0	0	0	0	0	29	0	0	0	0	0	0	0	0	0	0	0	0	0	0	0	0	0	0	0	>Otu615	No Match	No Match	No Match	No Match	No Match	No Match	No Match	No Match	No Match
Otu616	0	0	0	0	0	0	0	0	0	0	0	0	0	0	21	0	0	0	0	0	0	0	0	0	0	0	0	0	0	0	0	0	0	0	>Otu616	No Match	No Match	No Match	No Match	No Match	No Match	No Match	No Match	No Match
Otu617	0	0	0	0	0	0	0	0	0	0	0	0	0	0	0	0	0	0	0	0	0	0	0	0	30	0	0	0	0	0	0	0	0	0	>Otu617	No Match	No Match	No Match	No Match	No Match	No Match	No Match	No Match	No Match
Otu618	0	0	0	0	0	0	0	0	0	0	0	0	0	0	0	0	0	0	0	0	0	0	0	24	0	0	0	0	0	0	0	0	0	0	>Otu618	No Match	No Match	No Match	No Match	No Match	No Match	No Match	No Match	No Match
Otu619	0	0	0	0	0	0	0	0	0	0	0	0	0	0	0	0	2	0	6	3	16	0	0	0	0	0	0	0	0	0	0	1	4	7	>Otu619	Arthropoda	Insecta	Diptera	Agromyzidae	Phytobia	vanduzeei		85.65	Private
Otu620	0	22	0	0	0	0	0	0	0	0	0	0	0	0	0	0	0	0	0	0	0	0	0	0	0	0	0	0	0	0	0	0	0	0	>Otu620	No Match	No Match	No Match	No Match	No Match	No Match	No Match	No Match	No Match
Otu621	0	0	0	0	2	5	0	0	0	0	0	5	0	0	0	0	0	0	0	20	0	0	1	0	0	0	0	1	0	0	0	0	0	2	>Otu621	No Match	No Match	No Match	No Match	No Match	No Match	No Match	No Match	No Match
Otu622	0	0	0	0	8	1	0	0	0	0	5	0	0	0	0	0	0	1	0	3	0	0	0	0	0	0	1	0	2	0	0	0	3	0	>Otu622	Amoebozoa	Discosea	Himatismenida	Parvamoebidae	Parvamoeba	rugata		91.58	Private
Otu623	0	0	0	0	22	0	0	0	0	0	0	0	0	0	0	0	0	0	0	0	0	0	0	0	0	0	0	0	0	0	0	0	0	0	>Otu623	No Match	No Match	No Match	No Match	No Match	No Match	No Match	No Match	No Match
Otu624	0	0	0	0	0	0	0	0	0	0	0	0	0	0	0	0	0	0	0	0	0	31	2	0	1	0	0	0	0	0	0	0	0	0	>Otu624	Arthropoda	Insecta	Lepidoptera	Geometridae	Sterrhochaeta	rectilineata	curvifera	85.29	Private
Otu625	0	0	0	0	0	0	0	0	0	0	0	0	0	0	0	0	0	0	0	0	0	32	0	0	0	0	0	0	0	0	0	0	0	0	>Otu625	Chordata	Mammalia	Primates	Cercopithecidae	Cercopithecus	petaurista	buettikoferi	78.67	Private
Otu626	0	0	0	0	0	0	0	0	0	0	0	0	0	0	0	0	0	0	0	0	0	28	0	0	0	0	0	0	0	0	0	0	0	0	>Otu626	No Match	No Match	No Match	No Match	No Match	No Match	No Match	No Match	No Match
Otu627	0	0	0	0	0	0	0	0	0	0	0	0	0	0	0	0	0	0	0	0	0	0	0	0	0	0	0	0	0	0	0	0	0	0	>Otu627	Annelida	Polychaeta	Spionida	Spionidae	Scolelepis	foliosa		97.95	Published
Otu628	0	0	0	0	0	0	0	0	0	0	0	0	0	0	0	0	0	0	0	0	0	0	0	0	0	0	0	0	0	0	0	0	0	0	>Otu628	Annelida	Polychaeta	Spionida	Spionidae	Scolelepis	foliosa		99.66	Published
Otu629	0	0	0	0	0	0	0	0	0	0	0	0	0	0	0	0	0	0	0	0	0	0	0	0	0	0	0	0	0	0	0	0	0	0	>Otu629	Annelida	Polychaeta	Spionida	Spionidae	Scolelepis	foliosa		99.33	Published
Otu630	0	0	0	0	0	0	0	0	0	0	0	0	0	0	0	0	0	0	0	0	0	0	0	0	0	0	0	0	0	0	0	0	0	0	>Otu630	Annelida	Polychaeta	Spionida	Spionidae	Scolelepis	foliosa		97.91	Published
Otu631	0	0	0	0	0	0	0	0	0	0	0	0	0	0	0	0	0	0	0	0	0	0	1	0	0	0	0	0	0	0	0	0	0	0	>Otu631	Annelida	Polychaeta	Spionida	Spionidae	Scolelepis	foliosa		97.95	Published
Otu632	0	0	0	1	2	0	0	1	0	0	0	0	0	0	0	0	0	0	0	16	0	2	1	1	1	0	0	0	8	0	0	14	0	0	>Otu632	Foraminifera	No Match	No Match	No Match	No Match	Otu01_Psammophaga_sp._19260_Psammophaga_sp._19296		80.386	Private
Otu633	0	0	0	21	0	0	0	0	0	0	0	0	0	0	0	0	0	0	0	0	0	0	0	0	0	0	0	0	1	1	0	0	0	0	>Otu633	Foraminifera	No Match	No Match	No Match	No Match	Otu24_Haynesina_germanica_18209	No Match	96.667	No Match
Otu634	0	0	0	0	0	0	0	0	0	0	26	0	0	0	0	0	0	0	0	0	0	0	0	0	0	0	0	0	0	0	0	0	0	0	>Otu634	No Match	No Match	No Match	No Match	No Match	No Match	No Match	No Match	No Match
Otu635	0	0	0	0	0	0	0	0	0	0	21	0	0	0	0	0	0	0	0	0	0	0	0	0	0	0	0	0	0	0	0	0	0	0	>Otu635	Arthropoda	Insecta	Diptera	Sciaridae				83.58	Published
Otu636	0	0	0	0	0	0	0	0	0	0	32	4	0	0	0	1	0	0	0	1	0	0	0	0	0	0	0	0	0	0	0	0	0	0	>Otu636	Arthropoda	Insecta	Lepidoptera	Bucculatricidae	Bucculatrix	thurberiella		82.81	Private
Otu637	0	0	0	0	0	26	0	0	0	0	0	0	0	0	0	0	0	0	0	0	0	0	0	0	0	0	0	0	0	0	0	0	0	0	>Otu637	Arthropoda	Insecta	Lepidoptera	Geometridae	Sterrhochaeta	subrubescens		81.18	Published
Otu638	0	0	0	0	0	0	0	0	0	0	0	0	26	0	0	0	0	0	0	0	0	0	0	0	0	0	0	0	0	0	0	0	0	0	>Otu638	Foraminifera	No Match	No Match	No Match	No Match	19298_Psammophaga_sp.1		96	Private
Otu639	0	0	7	142	0	0	470	0	0	0	0	0	0	0	0	235	99	0	0	341	0	0	231	0	1	0	0	0	291	0	0	204	9	0	>Otu639	Foraminifera	No Match	No Match	No Match	No Match	Otu01_Psammophaga_sp._19260_Psammophaga_sp._19296		87.584	Private
Otu640	0	0	0	0	0	0	0	0	0	0	0	0	0	0	0	32	0	0	0	0	0	0	0	0	0	0	0	0	0	0	0	0	0	0	>Otu640	Arthropoda	Insecta	Lepidoptera	Geometridae	Sterrhochaeta	fulgurata		79.41	Published
Otu641	0	0	0	0	0	0	0	0	0	0	0	0	0	0	0	29	0	0	0	0	0	0	0	0	0	0	0	0	0	0	0	0	0	0	>Otu641	No Match	No Match	No Match	No Match	No Match	No Match	No Match	No Match	No Match
Otu642	0	0	0	0	0	0	0	0	0	0	0	0	0	0	0	0	0	24	0	0	0	0	0	0	0	0	0	0	0	4	0	0	0	0	>Otu642	Foraminifera	No Match	No Match	No Match	No Match	Otu01_Psammophaga_sp._19260_Psammophaga_sp._19296		89.967	Published
Otu643	0	0	0	0	0	0	0	0	0	0	0	0	0	0	0	0	0	0	0	0	0	0	0	0	0	0	0	0	18	0	0	0	0	0	>Otu643	Heterokontophyta	Oomycota						82.3	Private
Otu644	0	0	0	0	0	0	0	0	0	0	0	0	0	0	0	0	0	10	0	0	0	0	0	0	0	0	0	0	0	0	0	0	0	23	>Otu644	No Match	No Match	No Match	No Match	No Match	No Match	No Match	No Match	No Match
Otu645	0	0	0	0	0	0	0	0	0	26	0	0	0	0	0	0	0	0	0	0	0	0	0	0	0	0	0	0	0	0	0	0	0	0	>Otu645	No Match	No Match	No Match	No Match	No Match	No Match	No Match	No Match	No Match
Otu646	0	0	0	0	0	0	0	0	0	19	0	0	0	0	0	0	0	0	0	0	0	0	0	0	0	0	0	0	0	0	0	0	0	0	>Otu646	No Match	No Match	No Match	No Match	No Match	No Match	No Match	No Match	No Match
Otu647	0	0	0	0	0	0	0	0	0	21	0	0	0	0	0	0	0	0	0	0	0	0	0	0	0	0	0	0	0	0	0	0	0	0	>Otu647	No Match	No Match	No Match	No Match	No Match	No Match	No Match	No Match	No Match
Otu648	0	0	0	0	0	0	0	0	0	0	0	0	0	0	43	0	0	0	0	0	0	0	0	0	0	0	0	0	0	0	0	0	0	0	>Otu648	No Match	No Match	No Match	No Match	No Match	No Match	No Match	No Match	No Match
Otu649	0	0	0	0	0	0	0	0	0	0	0	0	0	0	36	0	0	0	0	0	0	0	0	0	0	0	0	0	0	0	0	0	0	0	>Otu649	No Match	No Match	No Match	No Match	No Match	No Match	No Match	No Match	No Match
Otu650	0	0	0	0	0	0	0	0	0	0	0	0	0	0	0	20	0	0	0	0	0	0	3	0	3	0	0	0	0	0	0	0	0	0	>Otu650	No Match	No Match	No Match	No Match	No Match	No Match	No Match	No Match	No Match
Otu651	0	0	0	27	0	0	0	0	5	0	0	0	0	3	0	0	0	0	0	0	1	0	3	0	8	0	0	0	0	1	0	0	2	0	>Otu651	Heterokontophyta	Oomycota	Saprolegniales	Saprolegniaceae	Saprolegnia	turfosa		82.71	Published
Otu652	0	0	0	0	0	0	0	0	0	0	0	0	0	0	0	0	0	0	0	0	0	0	0	0	29	0	0	0	0	0	0	0	0	0	>Otu652	Foraminifera	No Match	No Match	No Match	No Match	Otu08_Stainforthia_sp._17321	No Match	93.377	No Match
Otu653	0	0	0	0	0	0	0	0	0	0	0	0	0	0	0	0	0	0	0	0	0	0	0	0	14	0	0	0	0	21	0	0	0	0	>Otu653	No Match	No Match	No Match	No Match	No Match	No Match	No Match	No Match	No Match
Otu654	0	0	3	9	13	0	0	0	0	0	0	0	0	0	0	0	0	2	0	5	1	0	0	0	0	0	1	0	0	0	0	1	0	0	>Otu654	No Match	No Match	No Match	No Match	No Match	No Match	No Match	No Match	No Match
Otu655	0	0	3	0	2	1	0	0	0	0	0	0	0	0	0	0	0	0	0	0	19	0	0	0	0	0	0	0	0	0	0	0	0	0	>Otu655	Ochrophyta	Phaeophyceae	Ectocarpales	Scytosiphonaceae	Scytosiphon	lomentaria		80.47	Published
Otu656	0	0	0	0	1	0	0	0	0	0	0	1	0	0	0	0	0	0	0	0	0	0	0	0	0	0	0	0	0	0	0	0	0	15	>Otu656	Foraminifera	No Match	No Match	No Match	No Match	Otu01_Psammophaga_sp._19260_Psammophaga_sp._19296		91.973	Private
Otu657	0	0	8	0	0	1	0	0	0	0	4	0	0	0	0	0	0	5	0	2	0	6	0	0	0	0	5	0	0	0	0	0	0	3	>Otu657	Arthropoda	Insecta	Lepidoptera	Geometridae	Sterrhochaeta	rectilineata	curvifera	82.94	Private
Otu658	0	0	0	0	0	0	0	0	0	0	0	0	0	0	0	0	0	0	0	0	0	0	0	0	0	0	0	0	0	0	0	0	0	0	>Otu658	Annelida	Polychaeta	Spionida	Spionidae	Scolelepis	foliosa		96.94	Published
Otu659	0	0	0	0	0	0	0	394	52	4	0	11	0	0	0	0	0	0	0	88	0	0	21	70	0	0	0	0	0	2	0	0	0	0	>Otu659	Foraminifera	No Match	No Match	No Match	No Match	Otu24_Haynesina_germanica_18209	No Match	95.667	No Match
Otu660	0	0	0	0	0	0	0	0	1	0	0	0	0	6	0	0	0	0	0	0	0	0	0	0	0	0	0	0	0	0	0	0	0	0	>Otu660	Annelida	Polychaeta	Spionida	Spionidae	Scolelepis	foliosa		100	Published
Otu661	0	0	0	0	0	0	0	0	0	0	0	0	0	0	0	0	0	0	0	0	0	0	0	0	0	0	0	0	0	0	0	0	0	0	>Otu661	Annelida	Polychaeta	Spionida	Spionidae	Scolelepis	foliosa		99.33	Published
Otu662	0	0	0	0	0	0	0	0	0	0	2	0	0	0	0	0	0	0	0	27	0	0	0	0	0	0	0	0	0	0	0	0	0	0	>Otu662	No Match	No Match	No Match	No Match	No Match	No Match	No Match	No Match	No Match
Otu663	0	0	0	0	0	0	0	0	0	0	16	1	0	0	0	0	0	0	0	0	0	0	0	0	0	0	4	1	0	0	0	0	0	0	>Otu663	Cnidaria	Hydrozoa				No Match		80.13	Private
Otu664	0	0	2	0	39	34	0	0	0	0	0	20	0	0	0	24	157	0	16	95	0	0	0	0	0	0	11	43	0	5	0	0	0	23	>Otu664	Foraminifera	No Match	No Match	No Match	No Match	Otu01_Psammophaga_sp._19260_Psammophaga_sp._19296		92.977	Private
Otu665	0	0	0	0	0	0	0	0	0	0	0	0	0	11	0	0	0	0	0	0	0	0	0	0	0	0	0	0	0	0	0	0	0	0	>Otu665	Foraminifera	No Match	No Match	No Match	No Match	Otu21_Lacogromia_cassipara_18990		80.323	Published
Otu666	0	0	0	0	0	0	0	0	0	0	0	0	0	0	0	21	0	0	0	0	0	0	0	0	0	0	0	0	5	0	0	0	0	0	>Otu666	Heterokontophyta	Oomycota	Peronosporales	Nothophytophthora	intricata			79.32	Published
Otu667	0	0	0	0	0	0	0	0	0	0	0	0	0	0	0	27	0	0	0	0	0	0	0	0	0	0	0	0	0	0	0	0	0	0	>Otu667	Arthropoda	Insecta	Lepidoptera	Geometridae	Sterrhochaeta	fulgurata		81.82	Published
Otu668	0	0	0	0	0	0	0	0	0	0	0	0	0	0	0	0	0	0	0	0	0	0	0	0	0	0	0	0	27	0	0	0	0	0	>Otu668	Foraminifera	No Match	No Match	No Match	No Match	19298_Psammophaga_sp.1	No Match	81.356	No Match
Otu669	0	0	0	0	0	0	0	0	0	0	0	0	0	23	0	0	0	0	0	0	0	0	0	0	0	0	0	0	0	0	0	0	0	0	>Otu669	No Match	No Match	No Match	No Match	No Match	No Match	No Match	No Match	No Match
Otu670	0	0	0	0	0	0	0	0	0	21	0	0	0	0	0	0	0	0	0	0	0	0	0	0	0	0	0	0	0	0	0	0	0	0	>Otu670	No Match	No Match	No Match	No Match	No Match	No Match	No Match	No Match	No Match
Otu671	0	0	0	0	0	0	0	0	0	0	0	0	0	0	0	0	0	0	0	0	0	0	0	0	0	0	0	16	0	0	0	0	0	0	>Otu671	Arthropoda	Insecta	Lepidoptera	Geometridae	Comostola	leucomerata	flavifimbria	85.88	Private
Otu672	0	0	0	0	1	0	0	0	0	0	0	0	0	0	0	0	0	0	0	0	0	0	0	0	0	0	0	30	0	0	0	0	0	0	>Otu672	Foraminifera	No Match	No Match	No Match	No Match	Otu01_Psammophaga_sp._19260_Psammophaga_sp._19296		92.642	Private
Otu673	0	0	0	0	0	0	0	0	0	0	0	0	0	0	30	0	0	0	0	0	0	0	0	0	0	0	0	0	0	0	2	0	0	0	>Otu673	No Match	No Match	No Match	No Match	No Match	No Match	No Match	No Match	No Match
Otu674	0	0	0	0	0	0	0	0	0	0	0	0	0	0	22	0	0	0	0	0	0	0	0	0	0	0	0	0	0	0	0	0	0	0	>Otu674	No Match	No Match	No Match	No Match	No Match	No Match	No Match	No Match	No Match
Otu675	0	0	0	0	0	0	0	0	0	0	0	0	0	0	24	0	0	0	0	0	0	0	0	0	0	0	0	0	0	0	0	0	0	0	>Otu675	No Match	No Match	No Match	No Match	No Match	No Match	No Match	No Match	No Match
Otu676	0	0	0	0	0	0	0	0	0	0	0	0	0	0	26	0	0	0	0	0	0	0	0	0	0	0	0	0	0	0	0	0	0	0	>Otu676	No Match	No Match	No Match	No Match	No Match	No Match	No Match	No Match	No Match
Otu677	0	0	0	0	0	0	0	0	0	0	0	0	0	0	27	0	0	0	0	0	0	0	0	0	0	0	0	0	0	0	0	0	0	0	>Otu677	No Match	No Match	No Match	No Match	No Match	No Match	No Match	No Match	No Match
Otu678	0	0	0	0	0	0	0	0	0	0	0	0	0	0	21	0	0	0	0	0	0	0	0	0	0	0	0	0	0	0	0	0	0	0	>Otu678	No Match	No Match	No Match	No Match	No Match	No Match	No Match	No Match	No Match
Otu679	0	0	0	0	0	0	0	0	0	0	0	0	0	0	21	0	0	0	0	0	0	0	0	0	0	0	0	0	0	0	0	0	0	0	>Otu679	No Match	No Match	No Match	No Match	No Match	No Match	No Match	No Match	No Match
Otu680	0	0	0	0	0	0	0	0	0	0	0	0	0	0	18	0	0	0	0	0	0	0	0	0	0	0	0	0	0	0	0	0	0	0	>Otu680	Arthropoda	Insecta	Lepidoptera	Bucculatricidae	Bucculatrix	thurberiella		75.38	Private
Otu681	0	0	0	0	0	0	0	0	0	0	0	0	0	0	0	0	0	0	0	0	0	0	0	0	0	0	0	0	0	0	0	0	0	0	>Otu681	Arthropoda	Insecta	Thysanoptera	Phlaeothripidae				75.26	Published
Otu682	0	0	0	0	0	0	0	0	0	0	0	0	0	0	0	0	0	0	2	0	0	0	3	0	2	0	0	7	0	0	0	0	0	0	>Otu682	No Match	No Match	No Match	No Match	No Match	No Match	No Match	No Match	No Match
Otu683	0	0	0	0	0	0	0	0	0	0	0	0	0	0	0	0	0	0	0	0	0	0	0	0	20	0	0	0	0	0	0	0	0	0	>Otu683	No Match	No Match	No Match	No Match	No Match	No Match	No Match	No Match	No Match
Otu684	0	0	0	0	0	0	0	27	0	0	0	0	0	1	0	0	0	0	0	0	0	0	0	0	0	0	0	0	0	0	0	0	0	0	>Otu684	Arthropoda	Insecta	Lepidoptera	Geometridae	Euphyia	altivagans		78.13	Private
Otu685	0	18	0	0	0	0	0	0	0	0	0	0	0	0	0	0	0	0	0	0	0	0	0	0	0	0	0	0	0	0	0	0	0	0	>Otu685	No Match	No Match	No Match	No Match	No Match	No Match	No Match	No Match	No Match
Otu686	0	0	0	0	24	0	0	0	0	0	0	0	0	0	0	0	0	0	0	0	0	0	0	0	0	0	0	0	0	0	0	0	0	0	>Otu686	No Match	No Match	No Match	No Match	No Match	No Match	No Match	No Match	No Match
Otu687	0	0	0	0	12	0	0	0	0	0	0	0	0	0	0	0	0	0	0	0	9	0	0	0	0	0	0	0	0	0	0	0	0	0	>Otu687	No Match	No Match	No Match	No Match	No Match	No Match	No Match	No Match	No Match
Otu688	0	0	0	0	0	0	0	0	0	0	0	0	0	0	0	0	0	0	0	0	0	0	0	0	0	0	0	0	0	0	0	0	0	0	>Otu688	Arthropoda	Thecostraca	Sessilia	Pyrgomatidae	Cantellius	hoegi		77.43	Published
Otu689	0	0	0	0	0	0	0	0	0	0	0	0	0	0	0	0	0	0	0	0	0	0	0	0	0	0	0	0	0	0	0	0	0	0	>Otu689	Annelida	Polychaeta	Spionida	Spionidae	Scolelepis	foliosa		99.66	Published
Otu690	0	0	0	0	0	0	0	0	0	0	0	0	0	0	0	0	0	0	0	18	0	0	0	0	0	0	0	0	0	0	0	0	0	0	>Otu690	Arthropoda	Insecta	Lepidoptera	Geometridae	Sterrhochaeta	fulgurata		84.71	Published
Otu691	0	0	0	0	0	0	0	0	0	0	0	0	0	0	0	0	0	0	0	26	0	0	0	0	0	0	0	0	0	0	0	0	0	0	>Otu691	No Match	No Match	No Match	No Match	No Match	No Match	No Match	No Match	No Match
Otu692	0	0	0	0	0	0	0	0	0	0	0	0	0	0	0	0	0	0	0	0	0	0	0	0	0	0	0	0	0	0	0	0	0	0	>Otu692	No Match	No Match	No Match	No Match	No Match	No Match	No Match	No Match	No Match
Otu693	0	0	0	0	0	0	0	0	0	0	0	0	0	0	0	0	0	0	0	0	0	0	0	0	0	0	0	0	0	0	0	17	0	0	>Otu693	No Match	No Match	No Match	No Match	No Match	No Match	No Match	No Match	No Match
Otu694	0	0	0	0	0	0	0	0	0	0	24	0	0	0	0	0	0	0	0	0	0	0	0	0	0	0	0	0	0	0	0	0	0	0	>Otu694	Amoebozoa	Discosea	Himatismenida	Parvamoebidae	Parvamoeba	rugata		91.25	Private
Otu695	0	0	0	0	0	0	0	0	0	0	12	0	0	0	0	0	0	0	0	0	0	0	0	0	0	0	0	0	0	0	0	0	0	0	>Otu695	No Match	No Match	No Match	No Match	No Match	No Match	No Match	No Match	No Match
Otu696	0	0	0	0	0	0	23	0	0	0	0	0	0	0	0	0	0	0	0	0	0	0	0	0	0	0	0	0	0	0	0	0	0	0	>Otu696	Foraminifera	No Match	No Match	No Match	No Match	Otu21_Lacogromia_cassipara_18990		91	Private
Otu697	0	0	0	0	0	0	0	0	0	0	0	0	0	0	0	0	0	0	0	0	0	0	14	0	0	0	0	0	0	0	0	0	0	0	>Otu697	No Match	No Match	No Match	No Match	No Match	No Match	No Match	No Match	No Match
Otu698	0	0	0	0	0	0	0	0	0	0	0	0	0	0	0	0	0	0	0	0	0	0	0	0	0	0	0	19	0	0	0	0	0	0	>Otu698	Annelida	Polychaeta	Spionida	Spionidae	Scolelepis	foliosa		99.31	Published
Otu699	0	0	0	0	0	0	0	0	0	0	0	0	0	0	0	0	0	0	0	0	0	0	0	0	0	0	0	21	0	0	0	0	0	0	>Otu699	Chordata	Mammalia	Primates	Cercopithecidae	Cercopithecus	petaurista	buettikoferi	81.33	Private
Otu700	0	0	0	0	0	0	0	0	0	0	0	0	0	0	16	0	0	0	0	0	0	0	0	0	0	0	0	0	0	0	0	0	0	0	>Otu700	No Match	No Match	No Match	No Match	No Match	No Match	No Match	No Match	No Match
Otu701	0	0	0	0	0	0	0	0	0	0	0	0	0	0	20	0	0	0	0	0	0	0	0	0	0	0	0	0	0	0	0	0	0	0	>Otu701	Arthropoda	Insecta	Hymenoptera	Braconidae	Dacnusa	adducta		66.26	Published
Otu702	0	0	0	0	0	0	0	0	0	0	0	0	0	0	16	0	0	0	0	0	0	0	0	0	0	0	0	0	0	0	0	0	0	0	>Otu702	No Match	No Match	No Match	No Match	No Match	No Match	No Match	No Match	No Match
Otu703	0	0	0	0	0	0	0	0	0	0	0	0	0	0	17	0	0	0	0	0	0	0	0	0	0	0	0	0	0	0	0	0	0	0	>Otu703	No Match	No Match	No Match	No Match	No Match	No Match	No Match	No Match	No Match
Otu704	0	0	0	0	0	0	0	0	0	0	0	0	0	0	21	0	0	0	0	0	0	0	0	0	0	0	0	0	0	0	0	0	0	0	>Otu704	No Match	No Match	No Match	No Match	No Match	No Match	No Match	No Match	No Match
Otu705	0	0	0	0	0	0	0	0	0	0	0	0	0	0	28	0	0	0	0	0	0	0	0	0	0	0	0	0	0	0	0	0	0	0	>Otu705	No Match	No Match	No Match	No Match	No Match	No Match	No Match	No Match	No Match
Otu706	0	0	0	0	0	0	0	0	0	0	0	0	0	0	0	0	0	0	0	0	0	0	0	0	0	0	0	0	0	0	0	0	0	0	>Otu706	Arthropoda	Insecta	Coleoptera	Coccinellidae	Scymnus	frontalis		78.43	Published
Otu707	0	0	0	0	0	0	0	0	0	0	0	0	0	0	0	0	27	0	0	0	0	0	0	0	0	0	0	0	0	0	0	0	0	0	>Otu707	Foraminifera	No Match	No Match	No Match	No Match	Otu01_Psammophaga_sp._19260_Psammophaga_sp._19296		98	Private
Otu708	0	0	0	0	0	0	0	0	0	0	0	0	0	0	0	0	22	0	0	0	0	0	4	0	0	0	0	0	0	0	0	0	1	0	>Otu708	Arthropoda	Insecta	Lepidoptera	Geometridae	Sterrhochaeta	rectilineata	curvifera	80.65	Private
Otu709	0	0	0	1	0	0	0	0	3	0	0	6	0	18	0	0	31	5	4	0	44	0	45	2	267	0	38	3	5	22	328	36	0	4	>Otu709	Foraminifera	No Match	No Match	No Match	No Match	Otu08_Stainforthia_sp._17321	No Match	98.333	No Match
Otu710	0	0	0	0	10	0	0	0	0	0	0	0	0	0	0	2	0	1	0	0	3	0	0	0	0	0	0	1	0	0	0	0	3	0	>Otu710	No Match	No Match	No Match	No Match	No Match	No Match	No Match	No Match	No Match
Otu711	0	0	0	0	0	0	0	0	0	0	0	0	0	0	0	0	0	0	0	0	19	0	0	0	0	0	0	0	0	0	0	0	0	0	>Otu711	No Match	No Match	No Match	No Match	No Match	No Match	No Match	No Match	No Match
Otu712	0	0	0	0	0	0	0	0	0	0	0	0	0	0	0	0	0	0	0	0	19	0	0	0	0	0	0	0	0	0	0	0	0	0	>Otu712	No Match	No Match	No Match	No Match	No Match	No Match	No Match	No Match	No Match
Otu713	0	0	0	0	0	0	0	0	0	0	0	0	0	0	0	0	0	0	0	0	0	0	0	0	0	0	0	0	0	0	0	15	0	0	>Otu713	Annelida	Polychaeta	Spionida	Spionidae	Scolelepis	foliosa		96.92	Published
Otu714	0	0	0	0	0	0	0	11	0	0	0	0	0	0	0	0	0	0	0	0	0	0	0	0	0	0	0	0	0	0	0	0	0	0	>Otu714	Arthropoda	Insecta	Lepidoptera	Geometridae	Euphyia	altivagans		77.86	Private
Otu715	0	0	0	0	0	0	0	0	0	0	0	0	0	0	0	0	0	0	0	0	0	0	0	0	0	0	0	0	0	0	0	0	0	0	>Otu715	Arthropoda	Insecta	Lepidoptera	Geometridae	Euphyia	altivagans		77.05	Private
Otu716	0	0	0	0	0	0	0	0	0	0	0	0	0	0	0	0	0	0	0	0	0	0	0	0	0	0	0	0	0	0	0	0	0	0	>Otu716	Arthropoda	Arachnida	Sarcoptiformes	Listrophoridae	Lynxacarus	mustelae		73.44	Published
Otu717	0	0	0	0	0	0	0	0	0	0	0	0	0	0	0	0	0	0	0	0	0	0	0	0	0	0	0	0	0	0	0	0	0	0	>Otu717	Annelida	Polychaeta	Spionida	Spionidae	Scolelepis	foliosa		98.96	Published
Otu718	0	0	0	0	0	0	0	0	0	0	0	0	0	0	0	0	0	0	0	2	0	0	0	0	0	0	0	0	0	0	0	10	0	5	>Otu718	No Match	No Match	No Match	No Match	No Match	No Match	No Match	No Match	No Match
Otu719	0	0	0	18	0	0	0	0	0	0	0	0	0	0	0	0	0	0	0	0	0	0	0	0	0	0	0	0	0	0	0	0	0	0	>Otu719	Arthropoda	Insecta	Diptera	Tachinidae	Chrysotachina	sp. OrnNr		80	Private
Otu720	0	0	0	20	0	0	0	0	0	0	0	0	0	0	0	0	0	0	0	0	0	0	2	0	0	0	0	0	0	0	0	0	0	0	>Otu720	Amoebozoa	Discosea	Himatismenida	Parvamoebidae	Parvamoeba	rugata		83.5	Private
Otu721	0	0	0	0	0	0	0	0	0	0	0	0	0	0	0	0	0	0	0	0	0	0	0	0	0	0	0	0	0	8	0	13	0	0	>Otu721	Cnidaria	Hydrozoa	Siphonophorae	Prayidae	Praya	dubia		84.85	Published
Otu722	0	0	0	0	0	0	0	0	0	0	0	0	0	0	0	0	9	0	0	0	0	0	2	0	0	0	0	0	0	0	0	15	0	0	>Otu722	Arthropoda	Insecta	Lepidoptera	Geometridae	Sterrhochaeta	biflexa		80.59	Published
Otu723	0	0	0	0	0	0	0	0	0	0	1	15	0	0	0	0	0	2	0	0	0	0	0	0	0	0	2	0	0	0	0	0	0	0	>Otu723	No Match	No Match	No Match	No Match	No Match	No Match	No Match	No Match	No Match
Otu724	0	0	0	0	0	0	0	0	0	0	16	0	0	0	0	0	0	0	0	0	0	0	0	0	0	0	0	0	0	0	0	0	0	0	>Otu724	No Match	No Match	No Match	No Match	No Match	No Match	No Match	No Match	No Match
Otu725	0	0	0	0	0	0	0	0	0	0	0	0	29	0	0	0	0	0	0	0	0	0	0	0	0	0	0	0	0	0	0	0	0	0	>Otu725	Arthropoda	Insecta	Lepidoptera	Gracillariidae	Caloptilia	pulchella		74.75	Private
Otu726	0	0	0	0	0	0	0	0	0	0	0	0	20	0	0	0	0	0	0	0	0	0	0	0	0	0	0	0	0	0	0	0	0	0	>Otu726	Arthropoda	Insecta	Lepidoptera	Geometridae	Euphyia	altivagans		79.29	Private
Otu727	0	0	0	0	0	0	0	0	0	0	0	0	0	0	0	0	0	0	0	0	0	0	0	0	0	0	0	0	0	0	22	0	0	0	>Otu727	Arthropoda	Insecta	Lepidoptera	Geometridae	Desmoclystia	prodicia		80.59	Published
Otu728	0	0	0	0	0	0	16	0	0	0	0	0	0	0	0	0	0	0	0	0	0	0	0	0	0	0	0	0	0	0	0	0	0	0	>Otu728	No Match	No Match	No Match	No Match	No Match	No Match	No Match	No Match	No Match
Otu729	0	0	0	0	0	0	19	0	0	0	0	0	0	0	0	1	0	0	0	0	0	0	0	0	0	0	0	0	0	0	0	0	0	0	>Otu729	Foraminifera	No Match	No Match	No Match	No Match	Otu01_Psammophaga_sp._19260_Psammophaga_sp._19296		87.584	Private
Otu730	0	0	0	0	0	0	0	0	0	0	0	0	0	0	0	23	0	0	0	0	0	0	4	0	0	0	0	0	6	0	0	0	0	0	>Otu730	Amoebozoa	Discosea	Himatismenida	Parvamoebidae	Parvamoeba	rugata		85.52	Private
Otu731	0	0	0	0	0	0	0	0	0	0	0	0	0	0	0	20	0	0	0	0	0	0	0	0	0	0	0	0	0	0	0	0	0	0	>Otu731	No Match	No Match	No Match	No Match	No Match	No Match	No Match	No Match	No Match
Otu732	0	0	0	0	0	0	0	0	9	6	0	0	0	6	0	0	0	0	0	0	0	0	0	0	0	0	0	0	0	0	0	0	0	0	>Otu732	No Match	No Match	No Match	No Match	No Match	No Match	No Match	No Match	No Match
Otu733	0	0	0	0	0	0	0	0	0	0	0	25	0	0	0	0	0	0	0	0	0	0	0	0	0	0	0	0	0	0	0	0	0	0	>Otu733	Ciliophora	Oligohymenophorea	Hymenostomatida	Tetrahymenidae	Tetrahymena	paravorax		75.38	Published
Otu734	0	0	0	0	0	0	0	0	0	0	0	19	0	0	0	0	0	0	0	0	0	0	0	0	0	0	0	0	0	0	0	0	0	0	>Otu734	No Match	No Match	No Match	No Match	No Match	No Match	No Match	No Match	No Match
Otu735	0	0	0	0	0	0	0	0	0	0	0	0	0	0	0	0	0	19	0	0	0	0	0	0	0	0	0	0	0	0	0	0	0	0	>Otu735	Pyrrophycophyta	Dinophyceae	Gymnodiniales	Gymnodiniaceae	Gymnodinium	catenatum		96.14	Published
Otu736	0	0	0	0	0	0	0	0	0	0	0	0	0	0	0	0	0	14	0	0	0	0	0	0	0	0	0	0	0	0	0	0	0	0	>Otu736	No Match	No Match	No Match	No Match	No Match	No Match	No Match	No Match	No Match
Otu737	0	0	0	0	0	0	0	0	0	0	0	0	0	0	0	0	0	0	0	0	0	0	0	0	0	0	0	19	0	0	0	0	0	0	>Otu737	No Match	No Match	No Match	No Match	No Match	No Match	No Match	No Match	No Match
Otu738	0	0	0	0	0	0	0	0	0	0	0	0	0	0	0	0	0	0	0	0	0	0	0	0	0	0	0	0	0	0	11	0	0	0	>Otu738	No Match	No Match	No Match	No Match	No Match	No Match	No Match	No Match	No Match
Otu739	0	0	0	0	0	0	0	0	0	0	0	0	0	0	29	0	0	0	0	0	0	0	0	0	0	0	0	0	0	0	0	0	0	0	>Otu739	No Match	No Match	No Match	No Match	No Match	No Match	No Match	No Match	No Match
Otu740	0	0	0	0	0	0	0	0	0	0	0	0	0	0	18	0	0	0	0	0	0	0	0	0	0	0	0	0	0	0	0	0	0	0	>Otu740	No Match	No Match	No Match	No Match	No Match	No Match	No Match	No Match	No Match
Otu741	0	0	0	0	0	0	0	0	0	0	0	0	0	0	21	0	0	0	0	0	0	0	0	0	0	0	0	0	0	0	0	0	0	0	>Otu741	No Match	No Match	No Match	No Match	No Match	No Match	No Match	No Match	No Match
Otu742	0	0	0	0	0	0	0	0	0	0	0	0	0	0	16	0	0	0	0	0	0	0	0	0	0	0	0	0	0	0	0	0	0	0	>Otu742	Nematoda	Chromadorea	Monhysterida	Xyalidae	Daptonema			85.03	Private
Otu743	0	0	0	0	0	0	0	0	0	0	0	0	0	0	21	0	0	0	0	0	0	0	0	0	0	0	0	0	0	0	0	0	0	0	>Otu743	No Match	No Match	No Match	No Match	No Match	No Match	No Match	No Match	No Match
Otu744	0	0	0	0	0	0	0	0	0	0	0	0	0	0	30	0	0	0	0	0	0	0	0	0	0	0	0	0	0	0	0	0	0	0	>Otu744	No Match	No Match	No Match	No Match	No Match	No Match	No Match	No Match	No Match
Otu745	0	0	0	0	0	0	0	0	0	0	0	0	0	0	31	0	0	0	0	0	0	0	0	0	0	0	0	0	0	0	0	0	0	0	>Otu745	No Match	No Match	No Match	No Match	No Match	No Match	No Match	No Match	No Match
Otu746	0	0	0	0	0	0	0	0	0	0	0	0	0	0	12	0	0	0	0	0	0	0	0	0	0	0	0	0	0	0	0	0	0	0	>Otu746	No Match	No Match	No Match	No Match	No Match	No Match	No Match	No Match	No Match
Otu747	0	0	0	0	0	0	0	0	0	0	0	0	0	0	32	0	0	0	0	0	0	0	0	0	0	0	0	0	0	0	0	0	0	0	>Otu747	No Match	No Match	No Match	No Match	No Match	No Match	No Match	No Match	No Match
Otu748	0	0	0	0	0	0	0	0	0	0	0	0	0	0	0	0	0	0	0	0	0	0	0	0	0	0	0	0	0	0	0	0	0	0	>Otu748	Arthropoda	Insecta	Thysanoptera	Phlaeothripidae				75.26	Published
Otu749	0	0	0	0	0	0	0	3	8	0	0	0	0	0	0	0	0	5	0	0	0	0	26	41	181	4	0	0	0	84	133	0	1	0	>Otu749	Foraminifera	No Match	No Match	No Match	No Match	Otu24_Haynesina_germanica_18209	No Match	95.667	No Match
Otu750	0	0	0	0	0	0	0	0	0	0	0	0	0	0	0	0	0	0	0	0	0	0	0	0	18	0	0	0	0	0	0	0	0	0	>Otu750	No Match	No Match	No Match	No Match	No Match	No Match	No Match	No Match	No Match
Otu751	0	0	0	0	0	0	0	0	0	0	0	0	0	0	0	0	0	0	0	0	0	0	0	0	16	0	0	0	0	0	0	0	0	0	>Otu751	No Match	No Match	No Match	No Match	No Match	No Match	No Match	No Match	No Match
Otu752	0	15	0	0	0	0	0	0	2	0	0	0	0	1	0	0	0	0	0	0	0	0	0	0	0	1	0	0	0	0	0	0	1	0	>Otu752	No Match	No Match	No Match	No Match	No Match	No Match	No Match	No Match	No Match
Otu753	0	0	0	0	0	0	0	0	0	0	0	0	0	0	0	0	0	0	0	0	10	0	0	0	0	0	0	0	0	0	0	0	0	0	>Otu753	No Match	No Match	No Match	No Match	No Match	No Match	No Match	No Match	No Match
Otu754	0	0	0	0	0	0	0	0	0	0	0	0	0	0	0	0	0	0	0	0	0	0	0	0	0	0	0	0	0	0	0	0	0	0	>Otu754	Annelida	Polychaeta	Spionida	Spionidae	Scolelepis	foliosa		98.99	Published
Otu755	0	0	0	0	0	0	0	0	0	0	0	0	0	0	0	0	0	0	0	0	0	0	0	0	0	0	0	0	0	0	0	0	0	0	>Otu755	Bacillariophyta	Mediophyceae	Thalassiosirales	Skeletonemataceae	Skeletonema	pseudocostatum		83.5	Published
Otu756	0	0	0	0	0	0	0	0	0	0	0	0	0	0	0	0	0	0	0	0	0	0	0	0	0	0	0	0	0	0	0	0	0	0	>Otu756	Annelida	Polychaeta	Spionida	Spionidae	Scolelepis	foliosa		99.66	Published
Otu757	0	0	0	0	0	0	0	0	0	0	0	0	0	0	0	0	0	0	0	0	0	0	0	0	0	0	0	0	0	0	0	0	0	0	>Otu757	Arthropoda	Insecta	Diptera	Cecidomyiidae				74.06	Published
Otu758	0	0	0	0	0	0	0	0	0	0	0	0	0	0	0	0	0	0	0	0	0	0	0	0	0	0	0	0	0	0	0	0	0	0	>Otu758	Annelida	Polychaeta	Spionida	Spionidae	Scolelepis	foliosa		97.28	Published
Otu759	0	0	1	0	0	0	0	0	0	0	0	0	0	0	0	0	0	0	0	0	0	0	0	0	0	0	0	0	0	0	0	0	0	0	>Otu759	Arthropoda	Insecta	Lepidoptera	Bucculatricidae	Bucculatrix	thurberiella		75.38	Private
Otu760	0	0	0	0	0	0	0	0	0	0	0	0	0	0	0	0	0	0	0	0	0	0	0	0	0	0	0	0	0	0	0	0	13	0	>Otu760	Annelida	Polychaeta	Spionida	Spionidae	Scolelepis	foliosa		100	Published
Otu761	0	0	0	0	0	0	0	0	0	0	0	0	0	0	0	0	0	0	0	0	0	0	0	0	0	0	0	0	0	0	0	0	0	0	>Otu761	Annelida	Polychaeta	Spionida	Spionidae	Scolelepis	foliosa		99.32	Published
Otu762	0	0	0	0	0	0	0	0	0	0	0	0	0	0	0	0	0	0	0	0	0	0	0	0	0	0	0	0	0	0	0	0	0	0	>Otu762	Annelida	Polychaeta	Spionida	Spionidae	Scolelepis	foliosa		97.62	Published
Otu763	0	0	0	0	0	0	0	0	0	0	0	0	0	0	0	0	0	0	0	0	0	0	0	0	0	0	0	0	0	0	0	0	0	0	>Otu763	Annelida	Polychaeta	Spionida	Spionidae	Scolelepis	foliosa		98.97	Published
Otu764	0	0	0	0	0	0	0	0	0	0	0	0	0	0	0	0	0	0	0	0	0	0	0	0	0	0	0	0	0	0	0	0	0	0	>Otu764	Annelida	Polychaeta	Spionida	Spionidae	Scolelepis	foliosa		100	Published
Otu765	0	0	0	0	0	0	0	0	0	0	0	0	0	0	0	0	0	0	0	16	0	0	0	0	0	0	0	0	0	0	0	0	0	0	>Otu765	No Match	No Match	No Match	No Match	No Match	No Match	No Match	No Match	No Match
Otu766	12	0	0	1	0	0	0	0	0	0	0	0	0	0	0	0	0	0	0	1	0	0	0	0	0	0	0	0	9	0	0	1	0	10	>Otu766	Arthropoda	Insecta	Lepidoptera	Nymphalidae	Heteropsis	drepana		71.91	Published
Otu767	110	0	0	2	0	0	0	0	0	0	0	0	0	0	0	0	0	0	0	0	0	0	0	0	0	0	0	0	7	0	0	0	0	2	>Otu767	No Match	No Match	No Match	No Match	No Match	No Match	No Match	No Match	No Match
Otu768	0	0	0	0	0	0	0	0	0	0	0	0	0	0	0	0	0	0	0	0	0	0	0	0	0	0	0	0	0	0	0	21	0	0	>Otu768	Annelida	Polychaeta	Spionida	Spionidae	Scolelepis	foliosa		99.33	Published
Otu769	0	0	0	0	0	0	0	0	0	0	0	0	0	0	0	0	0	0	0	0	0	0	0	0	0	0	0	0	0	0	0	14	0	0	>Otu769	No Match	No Match	No Match	No Match	No Match	No Match	No Match	No Match	No Match
Otu770	0	0	0	0	0	0	0	0	0	0	0	0	0	0	0	0	0	0	0	0	0	0	0	0	0	0	0	0	0	0	0	19	0	0	>Otu770	No Match	No Match	No Match	No Match	No Match	No Match	No Match	No Match	No Match
Otu771	0	0	0	0	0	0	0	0	0	0	0	0	0	0	0	0	0	0	0	0	0	0	0	0	0	0	30	0	0	0	0	0	0	0	>Otu771	Arthropoda	Insecta	Lepidoptera	Autostichidae	Glyphidocera	tibiae		70.72	Private
Otu772	0	0	3	0	0	0	0	0	0	0	0	7	0	2	0	0	0	12	0	0	0	1	0	0	0	0	2	0	0	0	0	0	0	0	>Otu772	Arthropoda	Insecta	Lepidoptera	Geometridae	Dyscheralcis	retroflexa		68.37	Published
Otu773	0	0	0	0	0	0	0	0	0	0	14	0	0	0	0	0	0	0	0	0	0	0	0	0	0	0	0	0	0	0	0	0	0	0	>Otu773	Arthropoda	Insecta	Lepidoptera	Geometridae	Desmoclystia	rubecula		74.12	Published
Otu774	0	1	55	15	100	79	0	0	0	0	157	63	0	0	0	82	169	36	6	215	16	0	0	0	0	0	10	179	22	4	0	11	31	47	>Otu774	Foraminifera	No Match	No Match	No Match	No Match	Otu01_Psammophaga_sp._19260_Psammophaga_sp._19296		93.311	Private
Otu775	0	0	0	0	0	0	0	0	0	0	0	0	0	0	0	0	0	0	0	0	0	0	4	0	0	0	0	0	0	0	7	0	0	0	>Otu775	No Match	No Match	No Match	No Match	No Match	No Match	No Match	No Match	No Match
Otu776	0	0	0	0	0	0	0	0	0	0	0	0	0	0	0	9	0	0	0	0	0	0	0	0	0	0	0	0	0	0	0	0	0	0	>Otu776	Arthropoda	Insecta	Lepidoptera	Geometridae	Sterrhochaeta	rectilineata	curvifera	81.76	Private
Otu777	0	0	0	0	0	0	0	0	0	0	0	0	0	0	0	12	0	0	0	0	0	0	0	0	0	0	0	0	0	0	0	0	0	0	>Otu777	No Match	No Match	No Match	No Match	No Match	No Match	No Match	No Match	No Match
Otu778	0	0	0	1	0	0	0	0	0	0	0	0	0	0	0	20	0	0	0	0	0	0	0	0	0	0	0	0	0	0	0	0	0	0	>Otu778	No Match	No Match	No Match	No Match	No Match	No Match	No Match	No Match	No Match
Otu779	0	0	0	0	0	0	0	0	0	0	0	0	0	0	0	0	0	0	0	0	0	0	0	0	0	0	0	0	0	18	0	0	0	0	>Otu779	No Match	No Match	No Match	No Match	No Match	No Match	No Match	No Match	No Match
Otu780	0	0	0	0	0	0	0	0	0	0	0	0	0	0	0	0	0	0	0	0	0	0	0	0	0	0	0	0	13	0	0	0	0	0	>Otu780	Arthropoda	Insecta	Lepidoptera	Nepticulidae	Stigmella			78.95	Published
Otu781	0	0	0	0	0	0	0	0	0	0	0	13	0	0	0	0	0	0	0	0	0	0	0	0	0	0	0	0	0	0	0	0	0	0	>Otu781	No Match	No Match	No Match	No Match	No Match	No Match	No Match	No Match	No Match
Otu782	0	0	0	0	0	0	0	0	0	0	0	18	0	0	0	0	0	0	0	0	0	0	0	0	0	0	0	0	0	0	0	0	0	0	>Otu782	No Match	No Match	No Match	No Match	No Match	No Match	No Match	No Match	No Match
Otu783	0	0	0	0	0	0	0	0	0	0	0	13	0	0	0	0	0	0	0	0	0	0	0	0	0	0	0	0	0	0	0	0	0	0	>Otu783	No Match	No Match	No Match	No Match	No Match	No Match	No Match	No Match	No Match
Otu784	0	0	0	0	0	0	0	0	0	0	0	6	0	0	0	0	0	0	0	0	0	0	0	0	0	0	0	0	0	0	0	0	2	4	>Otu784	Arthropoda	Insecta	Diptera	Chironomidae	Smittia			68.89	Published
Otu785	0	0	0	0	0	0	0	0	0	0	0	11	0	0	0	0	0	0	0	0	0	0	0	0	0	0	0	0	0	0	0	0	0	0	>Otu785	No Match	No Match	No Match	No Match	No Match	No Match	No Match	No Match	No Match
Otu786	0	0	0	0	0	0	0	0	0	0	0	0	0	0	0	0	0	0	0	0	0	0	0	0	0	0	0	0	0	0	0	0	0	20	>Otu786	Arthropoda	Insecta	Lepidoptera	Geometridae	Sterrhochaeta	rectilineata	curvifera	79.41	Private
Otu787	0	0	0	0	0	0	0	0	0	0	0	0	0	0	0	1	0	0	0	0	0	0	0	0	0	0	0	14	1	0	0	0	0	0	>Otu787	Foraminifera	No Match	No Match	No Match	No Match	Otu01_Psammophaga_sp._19260_Psammophaga_sp._19296		92.642	Private
Otu788	0	0	0	0	0	0	0	0	0	0	0	0	0	0	0	0	0	0	0	0	0	0	0	0	0	0	0	0	0	0	0	0	0	0	>Otu788	Arthropoda	Insecta	Lepidoptera	Gracillariidae	Caloptilia	pulchella		80.31	Private
Otu789	0	0	0	0	0	0	0	0	0	0	0	0	0	0	20	0	0	0	0	0	0	0	0	0	0	0	0	0	0	0	0	0	0	0	>Otu789	No Match	No Match	No Match	No Match	No Match	No Match	No Match	No Match	No Match
Otu790	0	0	0	0	0	0	0	0	0	0	0	0	0	0	13	0	0	0	0	0	0	0	0	0	0	0	0	0	0	0	0	0	0	0	>Otu790	No Match	No Match	No Match	No Match	No Match	No Match	No Match	No Match	No Match
Otu791	0	0	0	0	0	0	0	0	0	0	0	0	0	0	16	0	0	0	0	0	0	0	0	0	0	0	0	0	0	0	0	0	0	0	>Otu791	No Match	No Match	No Match	No Match	No Match	No Match	No Match	No Match	No Match
Otu792	0	0	0	0	0	0	0	0	0	0	0	0	0	0	20	0	0	0	0	0	0	0	0	0	0	0	0	0	0	0	0	0	0	0	>Otu792	No Match	No Match	No Match	No Match	No Match	No Match	No Match	No Match	No Match
Otu793	0	0	0	0	0	0	0	0	0	0	0	0	0	0	22	0	0	0	0	0	0	0	0	0	0	0	0	0	0	0	0	0	0	0	>Otu793	No Match	No Match	No Match	No Match	No Match	No Match	No Match	No Match	No Match
Otu794	0	0	0	0	0	0	0	0	0	0	0	0	0	0	26	0	0	0	0	0	0	0	0	0	0	0	0	0	0	0	0	0	0	0	>Otu794	No Match	No Match	No Match	No Match	No Match	No Match	No Match	No Match	No Match
Otu795	0	0	0	0	0	0	0	0	0	0	0	0	0	0	18	0	0	0	0	0	0	0	0	0	0	0	0	0	0	0	0	0	0	0	>Otu795	Arthropoda	Insecta	Hymenoptera	Braconidae	Dacnusa	nigrella		76.62	Published
Otu796	0	0	0	0	0	0	0	0	0	0	0	0	0	0	17	0	0	0	0	0	0	0	0	0	0	0	0	0	0	0	0	0	0	0	>Otu796	No Match	No Match	No Match	No Match	No Match	No Match	No Match	No Match	No Match
Otu797	0	0	0	0	0	0	0	0	0	0	0	0	0	0	20	0	0	0	0	0	0	0	0	0	0	0	0	0	0	0	0	0	0	0	>Otu797	No Match	No Match	No Match	No Match	No Match	No Match	No Match	No Match	No Match
Otu798	0	0	0	0	0	0	0	0	6	0	0	6	0	0	0	0	8	38	4	0	32	0	11	84	401	1	178	1	2	219	314	40	1	0	>Otu798	Foraminifera	No Match	No Match	No Match	No Match	Otu08_Stainforthia_sp._17321	No Match	95.333	No Match
Otu799	0	0	0	0	0	0	0	0	0	0	0	0	0	0	0	0	0	0	0	0	0	0	0	0	10	0	0	0	0	0	0	0	0	0	>Otu799	Chordata	Mammalia	Eulipotyphla	Soricidae	Crocidura	beatus		66.67	Published
Otu800	0	0	0	0	0	0	0	0	0	0	0	0	0	0	0	0	0	0	0	0	0	0	7	0	11	0	0	0	0	0	0	0	0	0	>Otu800	Arthropoda	Insecta	Lepidoptera	Geometridae	Sterrhochaeta	rectilineata	curvifera	81.18	Private
Otu801	0	0	0	0	0	0	0	0	0	0	0	0	0	0	0	0	0	0	0	0	0	0	0	0	22	0	0	0	0	0	0	0	0	0	>Otu801	No Match	No Match	No Match	No Match	No Match	No Match	No Match	No Match	No Match
Otu802	0	0	0	0	0	0	0	0	0	0	0	0	0	0	0	0	0	0	0	0	0	0	3	0	14	0	0	0	0	0	0	0	1	0	>Otu802	Heterokontophyta	Oomycota						81.68	Private
Otu803	0	0	0	0	0	0	0	0	0	0	0	0	0	0	0	0	0	0	0	0	0	0	0	15	0	0	0	0	0	0	0	0	0	0	>Otu803	Arthropoda	Insecta	Coleoptera	Haliplidae	Haliplus	longulus		67.72	Private
Otu804	0	0	0	0	0	0	0	0	0	0	0	0	0	0	0	0	12	0	0	1	0	0	0	0	0	0	0	0	0	0	0	0	0	0	>Otu804	Cnidaria	Anthozoa	Alcyonacea					80.33	Private
Otu805	0	0	0	0	0	0	0	0	0	0	0	0	0	0	0	0	16	0	0	0	0	0	0	0	0	0	0	0	0	0	0	0	0	0	>Otu805	No Match	No Match	No Match	No Match	No Match	No Match	No Match	No Match	No Match
Otu806	0	0	0	0	0	0	0	0	0	0	0	0	0	0	0	0	16	0	0	1	0	0	0	0	0	0	0	0	0	1	0	0	0	0	>Otu806	No Match	No Match	No Match	No Match	No Match	No Match	No Match	No Match	No Match
Otu807	0	0	0	0	14	0	0	0	0	0	0	0	0	0	0	0	0	0	0	0	0	0	0	0	0	0	0	0	0	0	0	0	0	0	>Otu807	No Match	No Match	No Match	No Match	No Match	No Match	No Match	No Match	No Match
Otu808	0	0	0	0	18	0	0	0	0	0	0	0	0	0	0	0	0	0	0	0	0	0	0	0	0	0	0	0	0	0	0	0	0	0	>Otu808	Arthropoda	Insecta	Lepidoptera	Geometridae	Sterrhochaeta	fulgurata		80.59	Published
Otu809	0	0	0	0	5	0	0	0	0	0	0	0	0	0	0	0	1	0	0	3	0	0	0	0	0	0	0	0	0	0	0	0	0	5	>Otu809	Cnidaria	Hydrozoa	Leptothecata	Eirenidae	Eirene	ceylonensis		82.97	Published
Otu810	0	0	0	0	1	0	0	0	0	0	5	0	0	0	0	0	0	0	1	0	2	0	3	0	0	0	1	0	0	4	0	0	0	5	>Otu810	Arthropoda	Insecta	Lepidoptera	Elachistidae	Elachista	aphyodes		84.62	Private
Otu811	0	0	0	0	0	0	0	0	0	0	0	0	0	0	0	0	0	0	0	0	0	15	0	0	0	0	0	0	0	0	0	0	0	0	>Otu811	No Match	No Match	No Match	No Match	No Match	No Match	No Match	No Match	No Match
Otu812	0	0	18	0	0	0	0	0	0	0	0	2	0	0	0	0	0	1	0	0	3	0	0	0	0	0	1	0	0	0	0	0	0	0	>Otu812	No Match	No Match	No Match	No Match	No Match	No Match	No Match	No Match	No Match
Otu813	0	0	15	0	0	0	0	0	0	0	0	0	0	0	0	0	0	0	0	0	0	0	0	0	0	0	0	0	0	0	0	0	0	0	>Otu813	No Match	No Match	No Match	No Match	No Match	No Match	No Match	No Match	No Match
Otu814	0	0	0	0	0	0	0	0	0	0	0	0	0	0	0	0	0	0	0	0	0	0	0	0	0	0	0	0	0	0	0	0	0	0	>Otu814	Arthropoda	Insecta	Lepidoptera	Geometridae	Euphyia	altivagans		77.34	Private
Otu815	0	0	0	0	0	0	0	0	0	0	0	0	0	0	0	0	0	0	0	0	0	0	0	0	0	0	0	0	0	0	0	0	2	0	>Otu815	Annelida	Polychaeta	Spionida	Spionidae	Scolelepis	foliosa		99.66	Published
Otu816	0	0	0	0	0	0	0	0	0	0	0	0	0	0	0	0	0	0	0	14	0	0	0	0	0	0	0	0	0	0	0	0	0	0	>Otu816	No Match	No Match	No Match	No Match	No Match	No Match	No Match	No Match	No Match
Otu817	0	0	0	0	0	0	0	0	0	0	0	0	0	0	0	0	0	0	0	24	0	0	0	0	0	0	0	0	0	0	0	0	0	0	>Otu817	Arthropoda	Insecta	Hymenoptera	Encyrtidae				75.5	Published
Otu818	17	0	0	0	0	0	0	0	0	0	0	0	0	0	0	0	0	0	0	0	0	0	0	0	0	0	0	0	0	0	0	0	0	0	>Otu818	Annelida	Polychaeta	Spionida	Spionidae	Scolelepis	foliosa		98.65	Published
Otu819	15	0	0	0	0	0	0	0	0	0	0	0	0	0	0	0	0	0	0	0	0	0	0	0	0	0	0	0	0	0	0	0	0	0	>Otu819	No Match	No Match	No Match	No Match	No Match	No Match	No Match	No Match	No Match
Otu820	0	0	0	13	0	0	0	0	0	0	0	0	0	0	0	0	0	0	0	0	0	0	0	0	0	0	0	0	0	0	0	0	0	0	>Otu820	Foraminifera	No Match	No Match	No Match	No Match	Otu08_Stainforthia_sp._17321	No Match	96.333	No Match
Otu821	0	0	0	15	0	0	0	0	0	0	0	0	0	0	0	0	0	0	0	0	0	0	0	0	0	0	0	0	0	0	0	0	0	0	>Otu821	Amoebozoa	Discosea	Himatismenida	Parvamoebidae	Parvamoeba	rugata		83.84	Private
Otu822	0	0	0	0	0	0	0	0	0	0	0	0	0	0	0	0	0	0	0	0	0	0	0	0	0	0	0	0	0	0	0	14	0	0	>Otu822	No Match	No Match	No Match	No Match	No Match	No Match	No Match	No Match	No Match
Otu823	0	0	0	0	0	0	0	0	0	0	0	0	0	0	0	12	0	0	0	0	0	0	0	0	0	0	0	0	0	0	0	1	0	0	>Otu823	Foraminifera	No Match	No Match	No Match	No Match	Otu21_Lacogromia_cassipara_18990		80.968	Published
Otu824	0	6	0	6	0	0	0	0	0	9	0	2	0	0	0	0	0	0	0	0	52	0	1	32	0	5	66	0	0	5	0	59	5	8	>Otu824	Foraminifera	No Match	No Match	No Match	No Match	Otu27_Oridorsalis_umbonatus_18653	No Match	94.502	No Match
Otu825	0	0	0	0	0	0	0	0	0	0	0	0	0	0	0	0	0	0	0	0	0	0	0	0	0	0	0	0	0	0	0	12	0	1	>Otu825	Foraminifera	No Match	No Match	No Match	No Match	Otu27_Oridorsalis_umbonatus_18653	No Match	94.158	No Match
Otu826	0	0	0	0	0	0	0	0	0	0	13	0	0	0	0	0	0	0	0	0	0	0	0	0	0	0	0	0	0	0	0	0	0	0	>Otu826	Arthropoda	Insecta	Lepidoptera	Geometridae	Chloroclystis	semiscripta		83.53	Published
Otu827	0	0	0	0	0	13	0	0	0	0	0	0	0	0	0	0	0	0	0	0	0	0	0	0	0	0	0	0	0	0	0	0	0	0	>Otu827	Arthropoda	Insecta	Coleoptera	Corylophidae				77.69	Published
Otu828	0	0	0	0	0	0	0	0	0	0	0	0	13	0	0	0	0	0	0	0	0	0	0	0	0	0	0	0	0	0	0	0	0	0	>Otu828	Arthropoda	Insecta	Lepidoptera	Geometridae	Euphyia	altivagans		79.02	Private
Otu829	0	0	0	0	0	0	0	0	0	0	0	0	0	0	0	0	0	0	0	0	0	0	0	0	0	0	0	0	0	14	0	0	0	0	>Otu829	No Match	No Match	No Match	No Match	No Match	No Match	No Match	No Match	No Match
Otu830	0	0	0	0	0	0	0	0	0	0	0	0	0	0	0	0	0	0	0	0	0	0	0	0	0	0	0	0	12	0	0	0	0	0	>Otu830	Arthropoda	Insecta	Lepidoptera	Geometridae	Sterrhochaeta	biflexa		77.65	Published
Otu831	0	0	0	0	0	0	0	0	18	0	0	0	0	0	0	0	0	0	0	0	0	0	0	0	0	15	0	0	0	0	0	0	0	0	>Otu831	Arthropoda	Insecta	Lepidoptera	Geometridae	Desmoclystia	prodicia		73.1	Published
Otu832	0	0	0	0	0	0	0	0	17	0	0	0	0	0	0	0	0	0	0	0	0	0	0	0	0	0	0	0	0	0	0	0	0	0	>Otu832	No Match	No Match	No Match	No Match	No Match	No Match	No Match	No Match	No Match
Otu833	0	0	0	0	0	0	0	0	20	0	0	0	0	0	0	0	0	0	0	0	0	0	0	0	0	0	0	0	0	0	0	0	0	0	>Otu833	No Match	No Match	No Match	No Match	No Match	No Match	No Match	No Match	No Match
Otu834	0	0	0	0	0	0	0	0	15	0	0	0	0	0	0	0	0	0	0	0	0	0	0	0	0	0	0	0	0	0	0	0	0	0	>Otu834	Arthropoda	Insecta	Lepidoptera	Bucculatricidae	Bucculatrix	thurberiella		70.83	Private
Otu835	0	0	0	0	0	0	0	0	0	0	0	15	0	0	0	0	0	0	0	0	0	0	0	0	0	0	0	0	0	0	0	0	0	0	>Otu835	No Match	No Match	No Match	No Match	No Match	No Match	No Match	No Match	No Match
Otu836	0	0	0	0	0	0	0	0	0	0	0	0	0	0	0	0	0	0	0	0	0	0	0	0	0	0	0	0	0	0	0	0	18	1	>Otu836	No Match	No Match	No Match	No Match	No Match	No Match	No Match	No Match	No Match
Otu837	0	0	0	0	0	0	0	0	0	0	0	0	0	14	0	0	0	0	0	0	0	0	0	0	0	0	0	0	0	0	0	0	0	0	>Otu837	No Match	No Match	No Match	No Match	No Match	No Match	No Match	No Match	No Match
Otu838	0	0	0	0	0	0	0	0	0	0	0	0	0	14	0	0	0	0	0	0	0	0	0	0	0	0	0	0	0	0	0	0	0	0	>Otu838	No Match	No Match	No Match	No Match	No Match	No Match	No Match	No Match	No Match
Otu839	0	0	0	0	0	0	0	0	0	0	0	0	0	0	0	0	0	14	0	0	0	0	0	0	0	0	0	0	0	0	0	0	0	0	>Otu839	Foraminifera	No Match	No Match	No Match	No Match	Otu08_Stainforthia_sp._17321	No Match	97	No Match
Otu840	0	0	0	0	0	0	0	0	0	9	0	0	0	0	0	0	0	0	0	0	0	0	0	0	0	0	0	0	0	0	0	0	0	0	>Otu840	No Match	No Match	No Match	No Match	No Match	No Match	No Match	No Match	No Match
																																		1097955

## Sheet: Leray_ASV_processed
Mitochondrial cytochrome c oxidase subunit I (COI) metabarcoding of Foraminifera communities using taxon-specific primers
Jan-Niklas Macher 1)*, Dimitra Maria Bloska1), Maria Holzmann2), Elsa B. Girard1),3), Jan Pawłowski4), Willem Renema 1),2)
Supplementary Table 2: Leray_ASVs_quality_filtered
#OTU ID	T1_Hw1_Meio	T1_Hw1_Sed	T1_Hw2_Meio	T1_Hw2_Sed	T1_S1_Meio	T1_S1_Sed	T1_S2_Meio	T1_S3_Meio	T1_S3_Sed	T1_S4_Meio	T1_S4_Sed	T1_S5_Meio	T1_S5_Sed	T1_S6_Meio	T1_S6_Sed	T2_Hw1_Meio	T2_Hw1_Sed	T2_Hw2_Meio	T2_Hw2_Sed	T2_S1_Meio	T2_S1_Sed	T2_S2_Meio	T2_S2_Sed	T2_S3_Meio	T2_S3_Sed	T2_S4_Meio	T2_S4_Sed	T2_S5_Sed	T2_S6_Meio	T3_Hw1_Meio	T3_Hw2_Meio	T3_Hw2_Sed	T3_S1_Meio	T3_S1_Sed	T3_S2_Meio	T3_S2_Sed	T3_S3_Meio	T3_S3_Sed	T3_S4_Meio	T3_S4_Sed	T3_S5_Sed	T3_S6_Meio	T3_S6_Sed	ID	Kingdom	Phylum	Class	Order	Family
Otu0001	0	0	0	0	9	4	54	116099	120	68633	646	93169	81	61743	26	69	0	40828	0	9	20	0	40	12310	20603	7469	4	828	105884	11	11	0	21	0	828	24	61470	150	44538	2329	83	205	10	Otu0001	Eukaryota	Annelida	Polychaeta	Spionida	Spionidae
Otu0003	0	0	24708	7	17714	2	863	0	5	0	0	0	0	27	0	0	49466	1385	0	23540	53	1072	0	191	0	0	0	0	0	25497	28453	0	10697	1340	0	0	0	0	0	0	0	0	0	Otu0003	Eukaryota	Arthropoda	Collembola	Entomobryomorpha	Isotomidae
Otu0002	0	0	22126	18573	0	0	3	0	0	0	0	0	0	0	0	0	20041	0	38306	0	0	0	0	0	0	0	0	0	0	9085	751	0	0	0	0	0	0	0	0	0	0	0	0	Otu0002	not available	not available	not available	not available	not available
Otu0010	19540	11790	547	5211	9	409	10	0	337	0	163	19	189	152	41	4768	426	13028	2852	8	472	17	0	0	66	0	479	237	0	398	132	4693	36	691	346	708	0	550	0	177	81	36	16	Otu0010	Eukaryota	Chordata	Mammalia	Primates	Hominidae
Otu0005	47	0	0	0	0	0	0	19319	3	0	0	0	0	26693	496	0	0	0	0	0	0	0	0	579	816	0	0	13	1773	0	0	0	0	0	0	0	314	32	0	0	13	11458	133	Otu0005	Eukaryota	Annelida	Polychaeta	Canalipalpata	Protodriloididae
Otu0004	0	0	0	0	14447	0	9	0	0	28	0	0	0	0	0	0	0	0	0	31150	0	249	0	2	0	0	0	0	0	0	0	0	14129	1298	0	0	0	0	0	0	0	0	0	Otu0004	Eukaryota	Arthropoda	Insecta	Lepidoptera	Geometridae
Otu0014	56944	0	3406	0	0	0	0	0	0	0	0	0	0	0	0	0	0	0	0	0	0	0	0	0	0	0	0	0	0	0	0	0	0	0	0	0	0	0	0	0	0	0	0	Otu0014	Eukaryota	Arthropoda	Arachnida	Sarcoptiformes	Nanorchestidae
Otu0018	0	0	42323	8	0	0	355	0	0	0	0	0	0	0	0	0	0	4819	0	24	0	0	0	0	0	0	0	0	0	0	11508	0	14	0	0	0	0	0	0	0	0	0	0	Otu0018	Eukaryota	Arthropoda	Collembola	Poduromorpha	Neanuridae
Otu0006	0	216	424	0	0	0	0	2311	98	2566	91	8369	4714	3664	4471	0	11	0	0	0	4	0	0	334	2628	121	0	20396	136	0	16	0	0	0	448	0	154	21	574	10	588	487	0	Otu0006	not available	not available	not available	not available	not available
Otu0007	0	0	0	0	0	0	0	0	0	0	0	0	0	0	0	0	0	0	0	0	0	0	0	0	0	0	0	0	49082	0	0	0	0	0	0	0	0	0	0	0	0	0	0	Otu0007	not available	not available	not available	not available	not available
Otu0009	31979	0	0	0	0	0	0	0	0	0	0	0	0	0	0	0	12689	0	0	0	0	0	0	0	0	0	0	0	0	0	0	0	0	0	0	0	0	0	0	0	0	0	0	Otu0009	Eukaryota	Arthropoda	Collembola	Entomobryomorpha
Otu0008	0	0	0	0	0	0	7	893	47	334	482	6515	2667	2279	422	0	0	0	0	0	0	0	0	572	126	89	0	3665	357	359	11	0	0	0	52	0	5692	14265	491	198	317	3798	893	Otu0008	Eukaryota	Arthropoda	Hexanauplia	Calanoida	Calanidae
Otu0023	0	0	0	0	0	0	0	0	0	0	0	0	0	0	0	0	0	0	0	111	0	0	0	0	0	0	0	0	0	36945	0	0	0	0	0	0	0	0	0	0	0	0	0	Otu0023	not available	not available	not available	not available	not available
Otu0011	0	0	0	123	0	42	7	0	755	0	1494	0	7432	48	5279	0	0	0	0	0	7	0	69	0	227	0	22	8403	0	0	0	245	0	24	3032	84	0	2048	17	905	841	31	5694	Otu0011	Eukaryota	Bacillariophyta	Bacillariophyceae	Naviculales	Naviculaceae
Otu0012	0	0	0	0	0	2	0	108	0	115	0	99	0	85	0	0	0	77	0	0	0	0	0	11	10	16	0	0	117	0	0	0	0	0	0	0	47	0	33580	0	0	0	0	Otu0012	Eukaryota	Annelida	Polychaeta	Spionida	Spionidae
Otu0024	0	0	0	0	19	42	0	0	20	18604	73	0	0	104	0	0	139	0	0	0	14	0	77	0	0	731	0	0	0	0	0	0	424	0	66	0	0	0	10649	0	0	0	0	Otu0024	not available	not available	not available	not available	not available
Otu0013	0	0	0	185	0	17	5	0	385	0	909	35	3260	121	3784	0	0	0	51	0	19	0	103	5	129	3	19	8855	44	0	0	101	0	6	1493	54	0	2800	15	330	3272	153	4103	Otu0013	Eukaryota	Bacillariophyta	Bacillariophyceae	Naviculales	Pinnulariaceae
Otu0033	0	0	0	0	0	0	0	17	0	0	0	0	0	34	0	0	0	0	0	0	0	0	0	8	20	0	0	0	0	0	0	0	0	0	0	0	12	30115	0	0	0	5	0	Otu0033	Eukaryota	Platyhelminthes	Turbellaria	Acoela	Isodiametridae
Otu0017	0	0	0	0	0	0	0	415	0	22081	3	283	0	367	0	0	0	129	0	0	0	0	0	69	73	26	0	0	400	0	0	0	0	0	0	0	2967	0	1635	9	0	5	0	Otu0017	Eukaryota	Annelida	Polychaeta	Spionida	Spionidae
Otu0031	0	0	0	0	0	0	0	1239	234	9098	6	1066	0	19	0	0	0	0	0	0	0	0	0	492	0	644	0	0	0	0	0	0	0	0	0	0	9653	801	4195	0	3	125	0	Otu0031	Eukaryota	Arthropoda	Hexanauplia	Harpacticoida	Leptastacidae
Otu0015	0	0	274	127	396	0	710	549	46	596	97	4843	1048	1512	692	0	0	0	69	104	0	531	112	783	55	49	26	2374	558	56	150	263	229	42	49	20	677	163	822	36	2051	6938	453	Otu0015	Eukaryota	Rhodophyta	Florideophyceae	Ceramiales	Rhodomelaceae
Otu0016	0	0	0	0	0	0	0	0	0	0	0	0	0	0	0	0	48	0	0	0	0	0	0	0	0	0	0	0	0	0	27073	0	0	0	0	0	0	0	0	0	0	0	0	Otu0016	Eukaryota	Annelida	Clitellata	Enchytraeida	Enchytraeidae
Otu0019	0	0	26111	0	0	0	4	0	0	0	0	0	0	0	0	0	0	0	0	0	0	0	0	0	0	0	0	0	0	0	659	0	0	0	0	0	0	0	0	0	0	0	0	Otu0019	Eukaryota	Annelida	Polychaeta		Parergodrilidae
Otu0022	0	0	0	0	0	0	0	256	0	200	3	186	0	149	0	0	0	67	0	0	0	0	0	44	37	4230	0	0	15675	0	0	0	0	0	0	0	3803	0	1187	0	4	4	0	Otu0022	Eukaryota	Annelida	Polychaeta	Spionida	Spionidae
Otu0021	0	0	0	0	0	20	0	0	1480	0	373	0	2282	52	3411	0	0	0	0	0	2	0	33	0	173	0	0	3092	24	0	0	101	0	13	577	34	0	2355	15	545	1317	152	8713	Otu0021	Eukaryota	Bacillariophyta	Bacillariophyceae	Naviculales	Naviculaceae
Otu0020	128	0	0	0	0	0	5	234	0	40	30	6032	1795	5083	23	0	0	0	0	0	3	0	0	291	104	11	0	23	394	0	0	0	0	0	7	0	528	194	140	0	28	5876	2289	Otu0020	Eukaryota	Arthropoda	Hexanauplia	Cyclopoida	Oncaeidae
Otu0025	0	0	0	0	0	0	0	86	0	8061	0	90	0	158	0	0	0	34	0	0	0	0	0	105	15	1543	0	0	76	0	0	0	0	0	0	0	12670	0	46	0	0	0	0	Otu0025	Eukaryota	Annelida	Polychaeta	Spionida	Spionidae
Otu0026	0	0	0	0	0	0	0	150	42	150	0	116	0	76	0	0	0	64	0	0	0	0	0	25	2097	12	0	0	15782	0	0	0	0	0	0	0	87	0	1617	0	0	0	0	Otu0026	Eukaryota	Annelida	Polychaeta	Spionida	Spionidae
Otu0035	0	363	0	0	0	10	4059	33	0	202	8	169	0	0	0	64	0	0	0	0	18	14021	0	19	0	0	0	0	0	12	21	113	0	182	0	140	0	0	188	0	7	0	0	Otu0035	Eukaryota	Annelida	Polychaeta	Polychaeta__order_incertae_sedis	Protodrilidae
Otu0028	0	0	0	0	0	0	28	33	0	0	0	67	0	0	0	0	0	0	0	0	0	9873	71	0	0	0	0	0	0	0	0	0	0	0	0	8609	25	0	0	0	0	0	0	Otu0028	Eukaryota	Arthropoda	Insecta	Lepidoptera	Geometridae
Otu0027	0	356	0	0	0	198	0	0	501	0	936	15	917	41	976	24	0	0	101	0	18	0	532	0	165	0	41	3880	0	10	0	311	0	532	1808	374	0	2398	26	1259	1001	18	1457	Otu0027	Eukaryota	Bacillariophyta	Bacillariophyceae	Naviculales	Pinnulariaceae
Otu0029	0	0	0	0	6	9	5568	0	0	0	0	0	0	0	0	0	0	0	0	0	0	11947	0	0	0	0	0	0	0	0	0	0	0	0	0	8	0	0	0	0	0	0	0	Otu0029	Eukaryota	Arthropoda	Insecta	Lepidoptera	Tortricidae
Otu0030	0	0	17089	0	0	0	0	0	0	0	0	0	0	0	0	0	0	0	0	0	0	0	0	0	0	0	0	0	0	0	0	0	0	0	0	0	0	0	0	0	0	0	0	Otu0030	Eukaryota	Annelida	Polychaeta		Parergodrilidae
Otu0106	0	0	0	0	0	0	0	575	0	13768	8	488	0	316	0	0	0	315	0	0	0	0	0	65	103	44	0	0	461	0	0	0	0	0	0	0	311	0	208	6	3	0	0	Otu0106	Eukaryota	Annelida	Polychaeta	Spionida	Spionidae
Otu0034	0	253	150	1009	114	213	21	0	456	0	351	0	272	17	225	195	0	0	298	78	359	0	2374	3	63	0	1451	363	0	17	24	753	105	1382	742	328	0	1580	0	371	177	0	853	Otu0034	not available	not available	not available	not available	not available
Otu0037	0	0	0	242	6	649	265	0	440	0	209	0	191	16	42	0	0	104	0	0	11	24	5734	3	174	0	32	366	0	0	0	17	0	75	476	2778	0	1627	0	388	128	34	531	Otu0037	Eukaryota	Pyrrophycophyta	Dinophyceae
Otu0032	0	0	0	0	0	0	0	458	0	7666	37	924	0	0	0	0	0	0	0	0	0	42	0	7	0	736	0	0	68	0	0	0	10	0	10	0	1679	131	2306	290	0	53	0	Otu0032	Eukaryota	Nematoda	Chromadorea	Desmodorida	Desmodoridae
Otu0050	2017	0	11399	0	0	0	0	0	0	0	0	0	0	0	0	0	0	0	0	0	0	0	0	0	0	0	0	0	0	0	0	0	0	0	0	0	0	0	0	0	0	0	0	Otu0050	Eukaryota	Annelida	Clitellata	Haplotaxida	Rhinodrilidae
Otu0036	0	0	11851	55	0	0	0	0	0	0	0	0	0	0	0	0	0	0	0	0	0	0	0	0	0	0	0	0	0	0	0	0	0	0	0	0	0	0	0	0	0	0	0	Otu0036	Eukaryota	Annelida	Clitellata	Enchytraeida	Enchytraeidae
Otu0044	0	193	0	0	0	0	0	0	937	0	476	0	782	32	333	0	0	0	0	0	0	0	0	33	366	0	0	1758	0	0	0	0	0	0	655	0	0	3149	0	450	789	34	1476	Otu0044	Eukaryota	Pyrrophycophyta	Dinophyceae
Otu0040	0	0	0	0	0	15	0	0	153	0	404	0	2239	13	1537	0	0	0	0	0	0	0	14	0	64	0	5	2625	0	0	0	0	0	0	1201	17	0	519	0	284	249	9	1634	Otu0040	Eukaryota	Bacillariophyta	Bacillariophyceae	Naviculales	Naviculaceae
Otu0039	0	0	0	0	0	23	0	0	180	0	1308	0	1581	21	1054	0	0	0	0	0	0	0	35	0	98	0	0	2719	0	0	0	0	0	0	802	7	0	641	17	246	545	92	1072	Otu0039	Eukaryota	Bacillariophyta	Bacillariophyceae	Naviculales	Naviculaceae
Otu0049	691	0	0	666	0	0	0	0	0	0	0	0	0	0	0	8644	35	0	98	0	0	0	0	0	0	0	0	0	0	20	16	0	0	0	0	0	0	0	0	0	0	0	0	Otu0049	Eukaryota	Arthropoda	Insecta	Lepidoptera	Geometridae
Otu0041	10051	0	0	0	0	0	11	0	0	0	3	0	0	0	0	0	0	0	0	0	0	0	0	0	0	0	0	0	0	0	0	0	0	0	0	0	0	0	0	0	3	5	12	Otu0041	Eukaryota	Pyrrophycophyta	Dinophyceae
Otu0038	314	0	5820	0	0	0	0	0	0	0	0	0	0	0	0	0	0	0	0	0	0	0	0	0	0	0	0	0	0	3740	174	0	0	0	0	0	0	0	0	0	0	0	0	Otu0038	not available	not available	not available	not available	not available
Otu0045	0	0	0	0	0	4	4	0	1680	0	147	0	173	110	554	0	0	0	0	0	2	0	10	15	139	0	0	445	0	0	0	0	0	0	315	0	0	3133	0	449	403	95	2316	Otu0045	Eukaryota	Pyrrophycophyta	Dinophyceae
Otu0043	0	344	0	0	0	0	0	0	0	0	0	0	0	0	0	8654	29	0	0	0	0	0	0	0	0	0	0	0	0	76	0	0	0	0	0	0	0	0	0	0	0	0	0	Otu0043	Eukaryota	Ochrophyta	Phaeophyceae	Laminariales	Agaraceae
Otu0042	0	0	0	0	0	81	0	0	232	0	453	0	532	20	510	43	0	0	0	0	4	0	294	3	89	0	5	2032	0	0	0	228	0	249	822	181	0	1309	0	646	564	0	735	Otu0042	Eukaryota	Bacillariophyta	Bacillariophyceae	Naviculales	Sellaphoraceae
Otu0066	0	0	0	0	0	0	0	2145	33	180	11	25	11	803	0	0	0	0	0	0	0	0	0	180	1955	7	0	13	0	16	0	0	0	0	360	0	706	731	601	290	12	294	0	Otu0066	Eukaryota	Platyhelminthes	Turbellaria	Acoela	Isodiametridae
[truncated: 3,976 more rows]
[truncated: 7 more columns]

## Sheet: Foraminifera_ASV_processed
Mitochondrial cytochrome c oxidase subunit I (COI) metabarcoding of Foraminifera communities using taxon-specific primers
[truncated: 767 more rows]
