# Supplementary material for: Mitochondrial cytochrome c oxidase subunit I (COI) metabarcoding of Foraminifera communities using taxon-specific primers
Source: PeerJ. 2022 Sep 5;10:e13952. doi: 10.7717/peerj.13952 (PMC9454970; doi:10.7717/peerj.13952)
Supplement: Supplemental Information 3 [file peerj-10-13952-s003.xlsx]

## Sheet: Supplementary_table_3_TukeyHSD
Mitochondrial cytochrome c oxidase subunit I (COI) metabarcoding of Foraminifera communities using taxon-specific primers
Jan-Niklas Macher 1)*, Dimitra Maria Bloska1), Maria Holzmann2), Elsa B. Girard1),3), Jan Pawłowski4), Willem Renema 1),2)
Supplementary Table 3: TukeyHSD test showing ASV richness between tidal levels
	term	contrast	null.value	estimate	conf.low	conf.high	adj.p.value
1	Tidal level	S2-S1	0	6.66667	-1.78643	15.1198	0.158238
2	Tidal level	S3-S1	0	4.66667	-3.78643	13.1198	0.470532
3	Tidal level	S4-S1	0	2.33333	-6.11977	10.7864	0.931786
4	Tidal level	S5-S1	0	1.66667	-6.78643	10.1198	0.983002
5	Tidal level	S6-S1	0	4	-4.4531	12.4531	0.619513
6	Tidal level	S3-S2	0	-2	-10.4531	6.4531	0.963119
7	Tidal level	S4-S2	0	-4.33333	-12.7864	4.11977	0.543739
8	Tidal level	S5-S2	0	-5	-13.4531	3.4531	0.402004
9	Tidal level	S6-S2	0	-2.66667	-11.1198	5.78643	0.888042
10	Tidal level	S4-S3	0	-2.33333	-10.7864	6.11977	0.931786
11	Tidal level	S5-S3	0	-3	-11.4531	5.4531	0.832506
12	Tidal level	S6-S3	0	-0.666667	-9.11977	7.78643	0.999771
13	Tidal level	S5-S4	0	-0.666667	-9.11977	7.78643	0.999771
14	Tidal level	S6-S4	0	1.66667	-6.78643	10.1198	0.983002
15	Tidal level	S6-S5	0	2.33333	-6.11977	10.7864	0.931786
