# Supplementary material for: Mitochondrial cytochrome c oxidase subunit I (COI) metabarcoding of Foraminifera communities using taxon-specific primers
Source: PeerJ. 2022 Sep 5;10:e13952. doi: 10.7717/peerj.13952 (PMC9454970; doi:10.7717/peerj.13952)
Supplement: Supplemental Information 6 [file peerj-10-13952-s006.fasta]

>13533_Entzia_macrescens [organism=Entzia macrescens]
ATTTTATGTTCCATTATCAATTATAAATTATTCTAGTATTGATTTAATGTTTTTTTCATTACATATTATTGGATTAAGTAGTTTATTAGGATCTATTAATTTTATTGTTAGTTTATTTAAATCAACTAATTTATCTATTATTAATTCATTTTTATTTTTACCATTATATTGTTGATCTATATTCTTTACATCATTATTATTAATAATTAGTCTTCCTGTATTAGCAGGTGTAATTACAATGATTATTTTTGATAGACATTTTAATTGTTCTTTTTTTGATCCATTAAGAGGTGGTGATTTATTATTATTT
>17247_Cyrea_szymborska [organism=Cyrea szymborska]
ATTTTATGTTCCATTATCAATTATAAATTATTCTTCTATTGATCTTATGNNTTTTTCTTTACACATTGTTGGATTAAGTAGTTTATTAGGATCTATTAATTTTATTGTTACTTTATTAAAATCTTCTAATCTTTCTATTATTAATTCATTTCTATTTTTACCTTTATATTGTTGATCTATATTCTTTACATCAGTCTTATTAATTATTAGTCTTCCTGTTCTAGCAGGAGTAATTACAATGATTATTTTTGATCGACATTTTAATTGTTCTTTTTTTGATCCATTAAGAGGTGGAGATTTATTATCATTT
>12191_Spiroplectammina [organism=Spiroplectammina sp.]
ATCTTATGTTCCATTATCAATTATAAATTATTCTTCTATTGATCTTATGTTTTTTTCTTTACACATTGTTGGATTAAGTAGTTTATTAGGATCTATTAATTCTATTGTTACTTTATTAAAGTCTTCTAATCTTTCTATTATTAATTCATTTCTATTTTTACCTTTATATTCTTGATCTATATTCTTTACATCAGTCTTATTAGTTATTAGTCCTCCTGTTCTAGCAGGAGTAATTACAATGATTATTTCTGATAGACATTCTAATTGTCCTTCTTTTGATCCATTAAGAGGGGGAGATTTATTATTATCT
>21192_Trochammina_hadai [organism=Trochammina hadai]
ATCTCATGTTCCATTATCAATTATAAATTATTCTTCTATTGATCTTATGTTTTTTTCTTTACACATTGTTGGATTAAGTAGTTTATTAGGATCTATTAATTCTATTATTACTTTATTAAAATCCAGTAATCTTTCTATTATTAATTCATTTTTATATTTACCTTTATATTGTTGATCTATATTCTTTACATCAGTCTTATTAATTATTAGTCCTCCTGTTTTAGCAGGAGTAATTACAATGATTATTTCTGATCGACATTCTAATTGTCCTTCTTTTGATCCATTAAGAGGTGGAGATTTATTATTATCT
>17066_Trifarina_earlandi [organism=Trifarina earlandi]
ATCTCATGCTCCATCATCAATTATAAACTATTCTTCTATTGATCTCATGTTTTTTTCTTTACACATTGTTGGATTAAGTAGTTTATTAGGATCTATTAATTCTATTGTTACTTTATTAAAATCTAGTAATCTTTCTATTATTAATTCCTTTCTGTTTTTACCTCCATATTGTTGATCTATATTCTTTACATCAGTATTATTAATTATTAGTCTTCCTGTATCAGCAGGAGTAATTACAATGATTATTTCTGATCGACATTCTAATCGTCCTTCTCTTGATCCATTAAGAGGTGGAGATTTATTATCACCT
>17354_Trifarina_earlandi [organism=Trifarina earlandi]
ATCTCATGCTCCATCATCAATTATAAACTATTCTTCTATTGATCTCATGTTTTTTTCTTTACACATTGTTGGATTAAGTAGTTTATTAGGATCTATTAATTCTATTGTTACTTTATTAAAATCTAGTAATCTTTCTATTATTAATTCCTTTCTGTTTTTACCTCCATATTGTTGATCTATATTCTTTACATCAGTATTATTAATTATTAGTCTTCCTGTATCAGCAGGAGTAATTACAATGATTATTTCTGATCGACATTCTAATCGTCCTTCTCTTGATCCATTAAGAGGTGGAGATTTATTATCACCT
>17171_Uvigerina_bifurcata [organism=Uvigerina bifurcata]
ATCTCATGCTCCATCATCAATTATAAACTATTCTTCTATTGATCTCATGTTTTTTTCTTTACACATTGTTGGATTAAGTAGTTTATTAGGATCTATTAATTCTATTGTTACTTTATTAAAATCTAGTAATCTTTCTATTATTAATTCCTTTCTGTTTTTACCTCCATATTGTTGATCTATATTCTTTACATCAGTATTATTAATTATTAGTCTTCCTGTATCAGCAGGAGTAATTACAATGATTATTTCTGATCGACATTCTAATCGTCCTTCTCTTGATCCATTAAGAGGTGGAGATTTATTATCACCT
>17172_Uvigerina_bifurcata [organism=Uvigerina bifurcata]
ATCTCATGCTCCATCATCAATTATAAACTATTCTTCTATTGATCTCATGTTTTTTTCTTTACACATTGTTGGATTAAGTAGTTTATTAGGATCTATTAATTCTATTGTTACTTTATTAAAATCTAGTAATCTTTCTATTATTAATTCCTTTCTGTTTTTACCTCCATATTGTTGATCTATATTCTTTACATCAGTATTATTAATTATTAGTCTTCCTGTATCAGCAGGAGTAATTACAATGATTATTTCTGATCGACATTCTAATCGTCCTTCTCTTGATCCATTAAGAGGTGGAGATTTATTATCACCT
>17174_Uvigerina_bifurcata [organism=Uvigerina bifurcata]
ATCTCATGCTCCATCATCAATTATAAACTATTCTTCTATTGATCTCATGTTTTTTTCTTTACACATTGTTGGATTAAGTAGTTTATTAGGATCTATTAATTCTATTGTTACTTTATTAAAATCTAGTAATCTTTCTATTATTAATTCCTTTCTGTTTTTACCTCCATATTGTTGATCTATATTCTTTACATCAGTATTATTAATTATTAGTCTTCCTGTATCAGCAGGAGTAATTACAATGATTATTTCTGATCGACATTCTAATCGTCCTTCTCTTGATCCATTAAGAGGTGGAGATTTATTATCACCT
>18054_Planoglabratella_sp. [organism=Planoglabratella sp.]
TTCTCATGCTCCATTACCAATTATAAATTATTCTTCTATTGATCTCATGTCTTTTCCTTTACACATTGTTGGATTAAGTAGTTTATTAGGATCTATTAATTTTATTGTTACTTTATTAAAGTCTAGTAATCTATCAGTTATTAATTCATTTCTATTTTTACCTTCATATAGTTGACCTATATTCTTTACACCAGTCTTATTAATTATTAGTCCTCCTATATCAGCAGGAGTAATTACAACGATTATATTTGATCGACATTCTAATCGTCCTTCTCTTGATCCATTAAGAGGTGGAGACTTATTATCACCT
>18064_Planoglabratella_sp. [organism=Planoglabratella sp.]
TTCTCATGCTCCATTACCAATTATAAATTATTCTTCTATTGATCTCATGTCTTTTCCTTTACACATTGTTGGATTAAGTAGTTTATTAGGATCTATTAATTTTATTGTTACTTTATTAAAGTCTAGTAATCTATCAGTTATTAATTCATTTCTATTTTTACCTTCATATAGTTGACCTATATTCTTTACACCAGTCTTATTAATTATTAGTCCTCCTATATCAGCAGGAGTAATTACAACGATTATATTTGATCGACATTCTAATCGTCCTTCTCTTGATCCATTAAGAGGTGGAGACTTATTATCACCT
>18065_Planoglabratella_sp. [organism=Planoglabratella sp.]
TTCTCATGCTCCATTACCAATTATAAATTATTCTTCTATTGATCTCATGTCTTTTCCTTTACACATTGTTGGATTAAGTAGTTTATTAGGATCTATTAATTTTATTGTTACTTTATTAAAGTCTAGTAATCTATCAGTTATTAATTCATTTCTATTTTTACCTTCATATAGTTGACCTATATTCTTTACACCAGTCTTATTAATTATTAGTCCTCCTATATCAGCAGGAGTAATTACAACGATTATATTTGATCGACATTCTAATCGTCCTTCTCTTGATCCATTAAGAGGTGGAGACTTATTATCACCT
>13633_Textularia_gramen [organism=Textularia gramen]
ATCTCATGTACCATTATCAATTATAAATTATTCATCTATTGATTTTATGTTTTTTTCTTTACATATAGTTGGTTTAAGTAGTTTATTAGGATCTATTAATTTTATTATTACTATATTAAAATCTTCAAATTTATCTATTATTAATATTATATTATATTTACCTTTATATTGTTGATCTATATTATTTACTAGTTTATTATTAATTATTAGTCTTCCAGTATTAGCAGGAGTAATTACAATGATTATTTCTGATAGACATTTTAATTGTCCTTTTTTTGATCCATTAAGAGGTGGTGATTTATTATTATCT
>17496_Cribrostomoides [organism=Cribrostomoides sp.]
TTTTTATGTTCCTTTATCAATTATAAATTACTCTAGTATAGATTTTATGTTTTTTTCATTGCATATTGTTGGATTAAGTAGTTTATTAGGATCTATTAATTTTATTGTAACTTTATTAAAATCATCTAATCTTTCAATTATTAACTCATTTCTATTTCTACCTTTATATTGCTGGAGTTTATTTTTTACTTCTTTATTATTAATTATTAGTCTTCCAGTATTAGCTGGATGTATTACAATGATAATATTTGATAGACATTTTAATTGTTCTTTTTTTGATCCTTTGAGAGGTGGAGATTTATTATTATTT
>19261_Psammophaga_sp.2 [organism=Psammophaga sp.2]
GTTTTATGTTCCTCTTTCTATAATGAATTCTTCTTGTATGGATTTAATGTTGTTCTCTTTACATTTAGCTGGATTAAGTTCTTTATTAGGTTCTCTTAATTTTATTGTTTCTTTATTAAAGGCTTGTAATCTTTCTATTTTATATTCATCTTTATTCTTACCTTTATTTCCTTGATCTATCTTATTTACTTCTTTATTATTAATTATTAGTTTACCTGTGTTGGCTGGATGTATTACAATGATTATTTTTGATAGACATTTTAATTCTTCTTTCTTTGATCCTTTAAGAGGAGGTGATCTTTTACTCTTT
>19262_Psammophaga_sp.2 [organism=Psammophaga sp.2]
GTTTTATGTTCCTCTTTCTATAATGAATTCTTCTTGTATGGATTTAATGTTGTTCTCTTTACATTTAGCTGGATTAAGTTCTTTATTAGGTTCTCTTAATTTTATTGTTTCTTTATTAAAGGCTTGTAATCTTTCTATTTTATATTCATCTTTATTCTTACCTTTATTTCCTTGATCTATCTTATTTACTTCTTTATTATTAATTATTAGTTTACCTGTGTTGGCTGGATGTATTACAATGATTATTTTTGATAGACATTTTAATTCTTCTTTCTTTGATCCTTTAAGAGGAGGTGATCTTTTACTCTTT
>19298_Psammophaga_sp.1 [organism=Psammophaga sp.1]
GTTTTATGTTCCTCTTTCTATAATGAATTCTTCTTGTATGGATTTAATGTTGTTCTCTTTACATTTAGCTGGATTAAGTTCTTTATTAGGTTCTCTTAATTTTATTGTTTCTTTATTAAAGGCTTGTAATCTTTCTATTTTATATTCATCTTTATTCTTACCTTTATTTCCTTGATCTATCTTATTTACTTCTTTATTATTAATTATTAGTTTACCTGTGTTGGCTGGATGTATTACAATGATTATTTTTGATAGACATTTTAATTCTTCTTTCTCTGATCCTTTAAGAGGAGGTGATCTTTTACTCTTT
>Psammophaga_sp._19260 [organism=Psammophaga sp.]
GTTTTATGTTCCTCTTTCTATAATGAATTCTTCTTGTATGGATTTAATGTTGTTCTCTTTACATTTAGCTGGATTAAGTTCTTTATTAGGTTCTCTTAATTTTATTGTTTCTTTATTAAAGGCTTGTAATCTTTCTATTTTATATTCATCTTTATTCTTACCTTTATTTCCTTGATCTATCTTATTTACTTCTTTATTATTAATTATTAGTTTACCTGTGTTGGCTGGATGTATTACAATGATTATTTTTGATAGACATTTTAATTCTTCTTTCTTTGATCCTTTAAGAGGAGGTGATCTTTTACTCTTT
>Psammophaga_sp._19296 [organism=Psammophaga sp.]
GTTTTATGTTCCTCTTTCTATAATGAATTCTTCTTGTATGGATTTAATGTTGTTCTCTTTACATTTAGCTGGATTAAGTTCTTTATTAGGTTCTCTTAATTTTATTGTTTCTTTATTAAAGGCTTGTAATCTTTCTATTTTATATTCATCTTTATTCTTACCTTTATTTCCTTGATCTATCTTATTTACTTCTTTATTATTAATTATTAGTTTACCTGTGTTGGCTGGATGTATTACAATGATTATTTTTGATAGACATTTTAATTCTTCTTTCTTTGATCCTTTAAGAGGAGGTGATCTTTTACTCTTT
>Micrometula_sp._17554 [organism=Micrometula sp.]
ATTTCATGTTCCTCCATCTATTATGAATTCTTCTTCAATCGATTTCATGTTATTCTCTTTACATTTAGTTGGATTAAGTCCTTTATCAGGATCAATTAATTTTATTGTTACTTCATTAAAGGCATCTAGTCTTTCAGTTATTTCCATGTCATTATTCTTACCTCTATTTCCTCGAAGTATATTATTTACTTCTTTATTATTATCAATTTCTCTTCCTGTACCAGCTGGATGTATTACAACGATTATTTCTGACAGACATTTCAATACCTCATTTTCCGATCCTTTAAGAGGAGGAGATCTTTTACCTCTT
>Lacogromia_cassipara_18990 [organism=Lacogromia cassipara]
TTTTTATGTACCTCTGTCTCTATTAAATTATTCATCAATTGATATTATGTTCTTTTCATTACATTTCGCGGGATTAAGCTCTTTATTAGGATCAATTAATTTTATTGTTTCTTTAATTAAAGGTTGTAATCTTTCTATTTTATATTCTTCATTCTTTTTACCATTATTTCCTTGATCTATCTTTTTTACATCTTTATTATTAATTTTATCAATACCAGTTTTAGCTGCATGTATTACAATGATTATTTATGATCGACATTTTAATTGTTCATTTTTTGATCCGGTACGAGGAGGTGATCTTTTACTTTTT
>Bolivina_sp._17601 [organism=Bolivina sp.]
ATCTCATGCTCCATTATTAATTATAAATTATTCTTCTATTGATCTCATGTTTTTTCCTTCACACATTGTTAGATTAAGTAGTTTATTAGGGTCTATTAATTCTATTGTTACTTTATTAAAATCTAGTAATCTTTCTATTATTAATTGCTTTTTATTTTTACCTTTATATTGTTGATCTATATTCTTTACACCAGTATTATTAATTATTAGTCTTCCTGTATCAGCAGGAGTAATTACAATGATTATTTCTGATAGACACTCTAATCGTCCTTCTCTTGATCCATCAAGAGGTGGAGATTTATTATCACCT
>Bolivina_sp._17907 [organism=Bolivina sp.]
ATCTCATGCTCCATTATTAATTATAAATTATTCTTCTATTGATCTCATGTTTTTTCCTTCACACATTGTTAGATTAAGTAGTTTATTAGGGTCTATTAATTCTATTGTTACTTTATTAAAATCTAGTAATCTTTCTATTATTAATTGCTTTTTATTTTTACCTTTATATTGTTGATCTATATTCTTTACACCAGTATTATTAATTATTAGTCTTCCTGTATCAGCAGGAGTAATTACAATGATTATTTCTGATAGACACTCTAATCGTCCTTCTCTTGATCCATCAAGAGGTGGAGATTTATTATCACCT
>Trifarina_earlandi_17160 [organism=Trifarina earlandi]
ATCTCATGCTCCATCATCAATTATAAACTATTCTTCTATTGATCTCATGTTTTTTTCTTTACACATTGTTGGATTAAGTAGTTTATTAGGATCTATTAATTCTATTGTTACTTTATTAAAATCTAGTAATCTTTCTATTATTAATTCCTTTCTGTTTTTACCTCCATATTGTTGATCTATATTCTTTACATCAGTATTATTAATTATTAGTCTTCCTGTATCAGCAGGAGTAATTACAATGATTATTTCTGATCGACATTCTAATCGTCCTTCTCTTGATCCATTAAGAGGTGGAGATTTATTATCACCT
>Uvigerina_bifurcata_17173 [organism=Uvigerina bifurcata]
ATCTCATGCTCCATCATCAATTATAAACTATTCTTCTATTGATCTCATGTTTTTTTCTTTACACATTGTTGGATTAAGTAGTTTATTAGGATCTATTAATTCTATTGTTACTTTATTAAAATCTAGTAATCTTTCTATTATTAATTCCTTTCTGTTTTTACCTCCATATTGTTGATCTATATTCTTTACATCAGTATTATTAATTATTAGTCTTCCTGTATCAGCAGGAGTAATTACAATGATTATTTCTGATCGACATTCTAATCGTCCTTCTCTTGATCCATTAAGAGGTGGAGATTTATTATCACCT
>Stainforthia_sp._17321 [organism=Stainforthia sp.]
ATCTCATGCTCCATCATCAATTATAAACTATTCTTCTATTGATCTCATGTTTTTTTCTTTACACATTGTTGGATTAAGTAGTTTATTAGGATCTATCAATTCTATTGTTACTTTATTAAAATCTAGTAATCTTTCTATTATTAATTCCTTTCTGTTTTTACCTCCATATTGTTGATCTATATTCTTTACATCAGTATTATTAATTATTAGTCCTCCTGTATCAGCAGGAGTAATTACAATGATTATTTCTGATCGACATTCTAATCGTCCTTCTCTTGATCCATTAAGAGGTGGAGATTTATTATTACCT
>Haynesina_germanica_18209 [organism=Haynesina germanica]
ATCTCATGCTCCATCATCAATTATAAACTATTCTTCTATTGATCTCATGTTTTTTTCTTTACACATTGTTGGATTAAGTAGTTTATTAGGATCTATTAATTCTATTATTACTTTATTAAAATCTAGTAATCTTTCTATTATTAATTCCTTTCTGTTTTTACCTCCATATTGTTGATCTATATTCTTTACATCAGTATTATTAATTATTAGTCCTCCTGTATCAGCAGGTGTAATTACAATGATTATTTCTGATCGACATTCTAATCGTCCTTCTCTTGATCCATTAAGAGGTGGAGATTTATTATTACCT
>Epistominella_exigua_18607 [organism=Epistominella exigua]
ATCTCATGCTCCATCATCAATTATAAACTATTCTTCTATTGATCTCATGTTTTTTTCTTTACACATTGTTGGATTAAGTAGTTTATTAGGATCTATTAATTCTATTATTACTTTATTAAAATCAAGTAATCTTTCTATTATTAATTCCTTTCTGTTTTTACCTCCATATTGTTGATCTATATTCTTTACATCAGTATTATTAATTATTAGTCCTCCTGTATCAGCAGGAGTAATTACAATGATTATTTCTGATCGACATTCTAATCGTCCTTCTCTTGATCCATTAAGAGGTGGAGATTTATTATTACCT
>Oridorsalis_umbonatus_18653 [organism=Oridorsalis umbonatus]
ATCTCATGCTCCATCATCAATTATAAACTATTCTTCTATTGATCTAATGTTTTTTTCTTTACACATTGTTGGATTAAGTAGTTTATTAGGATCTATTAATTCTATTGTTACTTTATTAAAATCTAGTAATCTTTCTATTATTAATTCCTTTCTGTTTTTACCTCCATATTGTTGATCTATATTCTTTACATCAGTATTATTAATTATTAGTCCTCCTGTATTAGCAGGAGTAATTACAATGATTATTTCTGATCGACATTCTAATCGTCCTTCTCTTGATCCATTAAGAGGTGGAGATTTATTATTACCT
>Notorotalia_finlayi_16463 [organism=Notorotalia finlayi]
ATCTCATGCACCATCATCTATTATAAACTATTCTTCTATTGATCTCATGTTTTTTTCTTTACACATTGTTGGATTAAGTAGTTTATTAGGATCTATTAATTCTATTATTAGTTTATTAAAATCTAGTAATCTTTCTATTATTAATTCCTTTCTGTTTTTACCTTTATATTGTTGATCTATATTCTTTACATCAGTATTATTAATTATTAGTCCTCCTGTATCAGCAGGAGTAATTACAATGATTATTTCTGATCGACATTCTAATCGTCCTTCTCTTGATCCATGTAGAGGTGGAGATTTATTATTACCT
>Cribrorotalia_sp._17611 [organism=Cribrorotalia sp.]
ATCTCATGCTCCATCATCAATTATAAACTATTCTTCTATTGATCTCATGTTTTTTTCTTTACACATTGTTGGATTAAGTAGTTTATTAGGATCTATTAATTCTATTATTACTTTATTAAAATCTAGTAATCTTTCTATTATTAATTCCTTTCTGTTTTTACCTTTATATTGTTGATCTATATTCTTTACATCAGTATTATTAATTATTAGTCCTCCTGTATCAGCAGGAGTAATTACAATGATTATTTCTGATCGACATTCTAATCGTCCTTCTCTTGATCCATGTAGAGGTGGAGATTTATTATTACCT
>Buccella_peruviana_17572 [organism=Buccella peruviana]
ATCTCATGCTCCATCATCAATTATAAACTATTCTTCTATTGATCTCATGTTTTTTTCTTTACACATTGTTGGATTAAGTAGTTTATTAGGATCTATTAATTCTATTATTAGTTTATTAAAATGTAGTAATCTTTCTATTATTAATTCGTTTCTGTTTTTACCTTTATATTGTTGATCTATATTCTTTACATCACTATTATTAATTATTAGTCCTCCTGTATCAGCAGGAGTAATTACAATGATTATTTCTGATCGACATTCTAATCGTCCTTCTCTTGATCCATGTAGAGGTGGAGATTTATTATTACCT
>Buccella_frigida_6300 [organism=Buccella frigida]
ATCTCATGCTCCATCATCAATTATAAACTATTCTTCTATTGATCTCATGTTTTTTTCTTTACACATTGTTGGATTAAGTAGTTTATTAGGATCTATTAATTCTATTATTAGTTTATTAAAATCTAGTAATCTTTCTATTATTAATTCGTTTCTGTTTTTACCTTTATATTGTTGATCTATATTCTTTACATCACTATTATTAATTATTAGTCCTCCTGTATCAGCAGGAGTAATTACAATGATTATTTCTGATCGACATTCTAATCGTCCTTCTCTTGATCCATGTAGAGGTGGAGATTTATTATTACCT
>Cibicidoides_lobatulus_17944 [organism=Cibicidoides lobatulus]
ATCTCATGCTCCATCACCAATTATAAACTATTCTTCTATTGATCCTATGTTTTTTTCCTCACACATTGTTAGATTAAGTAGTTTATTAGGATCTATTAATTCTATTGTTACTTTATTAAAATCTAGTAATCTTTCTATTATTAATTCCTTTCTGTTTTTACTTCCATATTGTTGATCTATATTCTTTACATCAGTATTATTAATTATTAGTCCTCCTGTATCAGCAGGAGTAATTACAATGATTATTTCTGATCGACATTCTAATCGTCCTTCTCTTGATCCATTAAGAGGTGGAGATTTATTACCACCT
>Cibicidoides_wuellerstorfi_19688 [organism=Cibicidoides wuellerstorfi]
ATCTCATGCTTTATCACTAATTATAAACTATTCTTCTATTGATCCTATGTTTTTTTCCTCATACATTGTTGGATTAAGTAGTTTATTAGGATTTATTAATTCTATTGTTACTTTATTAAAATCTAGTAATCTTCCTATTATTAATTCCTTTCTGTTTTTACCTCCATATTGTTGATCTATATTCTTTACATCAGTATTATTAATTATTAGTCCTCCTGTATCAGCAGGAGTAATTACAATGATTATTTCTGATTGACATTCTAATCGTCTTTCTCTTGATCTATTAAGAGGTGGAGATTTATTACCACCT
>Cassidulinoides_parkerianus_20889 [organism=Cassidulinoides parkerianus]
ATCTCATGCTCCATTATCAATTATAAACTATTCTTCTATTGATCTCATGTTTTTTTCATTACACATTGTTGGACTTAGTAGTTTATTAGGATCTATTAATTCTATTGTTACTTTATTAAAATCTAGTAATCTTTCTATTATTAATTCCTTTCTGTTTTTACCTCCATATTGTTGATCTATTTTCTTTACATCAGTATTATTAATTATTAGTCTTCCTGTATTAGCAGGAGTAATTACAACGATTATTTCTGATCGACATTCTAATCGTCCTTCTCTTGATCCATTAAGAGGTGGAGATTTATTATTACCT
>Globocassidulina_biora_17225 [organism=Globocassidulina biora]
ATCTCATGCTCCATTATCAATTATAAACTATTCTTCTATTGATCTCATGTTTTTTCCATTACACATTGTTGGACTTAGTAGTTTATTAGGATCTATTAATTCTATTGTTACTTTATTAAAATCTAGTAATCTTTCTATTATTAATTCCTTTCTGTTTTTACCTCCATATTGTTGATCTATTTTCTTTACATCAGTATTATTAATTATTAGTCTTCCTGTATTAGCAGGAGTAATTACAACGATTATTTCTGATCGACATTCTAATCGTCCTTCTCTTGATCCATTAAGAGGTGGAGATTTATTATCACCT
>Murayinella_globosa_18043 [organism=Murayinella globosa]
ATCTCATGCTCCTTTATCAATTATAAACTATTCTTCTATTGATCTCATGTTCTTTTCTTTACACATTGTTGGATTAAGTAGTTTATTAGGATCTATTAACTCCATTGTAACTTTATTAAAATCTAGTAATCTTTCTATTATTAATTCCTTTCTGTTTTTACCTCCATATTGTTGATCTATATTCTTTACATCAGTCTTATTAATTATTAGTCTCCCTGTATTAGCAGGAGTAATTACAATGATTATTTCTGATCGACATTCTAACTGTCCTTCTCTTGATCCATTAAGAGGTGGAGATTTATTATTACCT
>Elphidium_williamsoni_13170 [organism=Elphidium williamsoni]
ATCTCATGCTCCATCATCAATTATAAACTATTCTTCTATTGATGTCATGTTTTTTTCTTTACACATTGTTGGATTAAGTAGTTTATTAGGATCTATTAATTCTATTATTACTTTATTAAAATCTAGTAACCTATCTATTATTAATTGCTTTCTATTCCTGCCTTTATATTGTTGATCTATATTCTTTACATCAGTATTATTAATTATTAGTCCTCCTGTATCAGCAGGGGTAATAACAATGATTATTTCTGATCGACATTCTAATCGTCCTTCTCTTGATCCATGTAGAGGTGGAGATTTATTATTACCT
>Rosalina_sp._14698 [organism=Rosalina sp.]
TTCTCATGCTTTATTACTAACTATAAATTATTCTTCTATTGATCCTATGTTCCTTTCTTTACACATTGTTGGACTAAGTAGTTTATTAGGATCTATTAATTCTATTGTTACTTTATTAAAATCTAGTAATCTTTCTATTATTAATTCCTTTCTGTTTTTACTTCTATATTGTTGATTTATATTCTTTACATCAGTCTTATCAATTATTAGTCCTCTTGTATCAGCAGGAGTAATTACAATGATTATTTCTGATCGACATTCTAATCGTCTTTCTCTTGATTTATTAAGAGGTGGAGATTTATTATTACCT
>Rosalina_sp._17595 [organism=Rosalina sp.]
TTCTTATGCTCCATTATTCATTATAAATTATTCTTCTATTGATCTTATGTTCCTTTCTTTACACATTGTTGGACTAAGTAGTTTATTAGGATCTATTAATTCTATTGTTACTTTATTAAAATCTAGTAATCTTTCTATTATTAATTCCTTTCTGTTTTTACTTCTATATTGTTGATCTATATTCTTTACATCAGTCTTATTAATTATTAGTCTTCCTGTATCAGCAGGAGTAATTACAATGATTATTTCTGATCGACATTCTAATCGTCCTTCTCTTGATCCATTAAGAGGTGGAGATTTATTATTACCT
>Discanomalina_coronata_18034 [organism=Discanomalina coronata]
TTTTTATGTTCCATTATCCATTATAAATTATTCTTCTATTGATCTTATGTTCTTTTCTTTACACATTGTTGGACTAAGTAGTTTATTAGGATCAATTAATTTTATTGTTACTTTATTAAAATCTAGTAATCTTTCTATTATTAATTCCTTTCTGTTTTTACCGATATATTGTTGATCTATATTCTTTACATCAGTCTTATTAATTATTAGTCTTCCTGTATTAGCAGGAGTAATTACAATGATTATTTCTGATCGACATTCTAATCGTCCTTCTCTTGATCCATTAAGAGGTGGAGATTTATTATTACCT
>Neoassilina_ammonoides_14668 [organism=Neoassilina ammonoides]
ATCTCATGCTCCTTTATCCATTATAAACTATTCTTCTATTGATCTGATGTTTTTTTCTTTACACATTGTAGGATTAAGTAGTTTATTAGGATCTATTAACTCTATTGTTACTTTATTAAAATCTACCAATCTATCTATTATTAATTCCTTTCTGTTTTTACCTCTATATTGTTGATCTATATTCTTTACTTCAGTGTTATTAATTATTAGTCTTCCTGTATTAGCAGGAGTAATTACAATGATTATTTCTGATCGACATTCTAACTGTCCTTTTCTTGATCCATTAAGAGGTGGTGATTTATTATTACCT
>Neoassilina_ammonoides_19231 [organism=Neoassilina ammonoides]
ATCTCATGCTCCTTTATCCATTATTAATTATTCCTCTATTGATCTTATGTTTTTTTCTTTACACATTGTAGGATTAAGTAGTTTATTAGGATCTATTAACTCTATTGTTACTTTATTAAAATCTACCAATCTATCTATTATTAATTCCTTTCTGTTTTTACCTTTGTATTGTTGATCTATATTCTTTACTTCAGTGTTATTAATTATTAGTCTTCCTGTATTAGCAGGAGTAATTACAATGATTATTTCTGATCGACATTCTAACTGTTCTTTCCTTGATCCATTAAGAGGTGGTGATTTATTATTACCT
>Calcarina_sp._Indonesia_Sumba_18664 [organism=Calcarina sp.]
ATCTCATGCTCCTTTATCCATTATAAATTACTCATCTATTGATCTTATGTTTTTTTCTTTACACATTGTAGGATTAAGTAGTTTATTAGGATCTATTAACTTTATTATTACTTTATTAAAGTCTACTAATCTATCTATTATTAATTCCTTTCTATTTTTATCTCTATATTGTTGATCTATATTCTTTACCTCTGTATTATTAATTATTAGTCTTCCTGTATTAGCAGGAGTAATTACAATGATTATTTCTGATCGACATTCTAACTGTTCTTTTCTTGATCCATTAAGAGGTGGTGATTTATTATTATTT
>Eggerelloides_scaber_12301 [organism=Eggerelloides scaber]
ATCTCATGTTCCATTATCAATTATAAATTATTCTTCTATTGATCTTATGTTTTTTTCTTTACACATTGTTGGATTAAGTAGTTTATTAGGATCTATTAATTCTATTATTACTTTATTAAAATCTTCTAATCTTTCTATTATTAATTCATTTTTATATTTACCTTTATATTGTTGATCTATATTCTTTACATCAGTCTTATTAATTATTAGTCTTCCTGTTCTAGCAGGAGTAATTACAATGATTATTTCTGATCGACATTCTAATTGTCCTTCTTTTGATCCATTAAGAGGTGGAGATTTATTATTATCT
>Pullenia_subcarinata_8292 [organism=Pullenia subcarinata]
ATCTCATGCTCCATCAGCAATTATAAACTATTCTCCTATTGATCCAATGTTTTTTCCTTCACACATTGTTGGATTAAGTAGTCTATTAGGATTTATTAATTCTATTGTTACTTTATTAAAATCAAGTAATCTTTCTATAGTTAATTCCTTTCTGTTTTTACCATCATATTGTTGATCTATACTCTTTACACCAGCATTATCAATTATTAGTCCTCCTGTATCAGCAGGAGTAATTACAACGATTATTTCTGATCGACATTCTAATCGTTGTTCTCTTGATCCATTAAGAGGTGGAGATTTATTATCACCT
>Glabratellina_sp._17921 [organism=Glabratellina sp.]
TTCTCATGCTCCATTACCAATTATAAATTATTCTTCTATTGATCTCATGTCTTTTCCTTTACACATTGTTGGATTAAGTAGTTTATTAGGATCTATTAATTTTATTGTTACTTTATTAAAGTCTAGTAATCTATCAGTTATTAATTCATTTCTATTTTTACCTTCATATAGTTGACCTATATTCTTTACACCAGTCTTATTAATTATTAGTCCTCCTATATCAGCAGGAGTAATTACAACGATTATATTTGATCGACATTCTAATCGTCCTTCTCTTGATCCATTAAGAGGTGGAGACTTATTATCACCT
>Planoglabratella_opercularis_18053 [organism=Planoglabratella opercularis]
TTCTCATGCTCCATTACCAATTATAAATTATTCTTCTATTGATCTCATGTCTTTTCCTTTACACATTGTTGGATTAAGTAGTTTATTAGGATCTATTAATTTTATTGTTACTTTATTAAAGTCTAGTAATCTATCAGTTATTAATTCATTTCTATTTTTACCTTCATATAGTTGACCTATATTCTTTACACCAGTCTTATTAATTATTAGTCCTCCTATATCAGCAGGAGTAATTACAACGATTATATTTGATCGACATTCTAATCGTCCTTCTCTTGATCCATTAAGAGGTGGAGACTTATTATCACCT
>Glabratella_sp._17918 [organism=Glabratella sp.]
TTCTCATGCTCCATTACCAATTATAAATTATTCTTCTATTGATCTCATGTCTTTTCCTTTACACATTGTTGGATTAAGTAGTTTATTAGGATCTATTAATTTTATTGTTACTTTATTAAAGTCTAGTAATCTATCAGTTATTAATTCATTTCTATTTTTACCTTCATATAGTTGACCTATATTCTTTACACCAGTCTTATTAATTATTAGTCCTCCTGTATCAGCAGGAGTAATTACAACGATTATATTTGATCGACATTCTAATCGTCCTTCTCTTGATCCATTAAGAGGTGGAGACTTATTATCACCT
>Psammina_limbata_18230 [organism=Psammina limbata]
ATTTTATGTACCTTTGTCTATTATGAATTATTGTTCTATTGATTTAATGTTCTTCTCATTACATATGTTAGGATTATCTTCTATATTAGGATCTATTAATTTTATTTGTACTATATTTAAAGCATCTAATTTATCAATACAATATAATATATTATTTTTATCATTATTTTCTTGATCTATATTTGCTACATCTGTCTTATTAATAATATCATTACCTGTATTAGCTGGATGTATAACGATGATAATTTTTGATAGACATTTTAATACATCTTTCCTTGATCCAATTAGAGGTGGTGACATCATATATCTT
>Aschemonella_monile_18080 [organism=Aschemonella monile]
ATTTTATGTACCTCTATCCATAATGAATTATTGTTCTATTGATTTAATGTTCTTCTCATTACATATGTTAGGATTATCTTCTATATCAGGCTCAACTAATTCTATATGTACTATATTTAAAGCATCTAATTTATCAATACAATATAATGTGTTATTTTTATCATTATTTTCTTGATCTATATTTGCTACATCTGTCTTATCAATAATATCATCACCTGTATCAGCTGGATGTATAACTATGACAACTTTCGATAGACATTTTAATACATCTTTCCTTGATCCAACAAGAGGTGGTGACATTATATATCTT
>Bizarria_bryiformis_18256 [organism=Bizarria bryiformis]
ATTTTATGTGCCTCTTTCTATAATGAATTTAAGTTCAATCGATTTTATGTTTTTATCATTGCATATATTAGGATTATCTTCAATATTAGGGTCAATCAATTTCATTTGCACTATCTTTAAATCATCTAATTTATCACTACAATATAATGTATTATTTTTATCATTATTTTCATGATCAATTTATGCTACTTCTATATTATTAATAATATCATTGCCTGTTTTAGCTGGATGTATAACTATGATAATTTTTGATAGACATTTTAATACTTCATTCTTTGATCCAATAAGAGGTGGTGACATCATTTTCCTT
